# Supplementary material for: Multi-gene phylogeny and divergence estimations for Evaniidae (Hymenoptera)
Source: PeerJ. 2019 Apr 4;7:e6689. doi: 10.7717/peerj.6689 (PMC6451838; doi:10.7717/peerj.6689)
Supplement: Supplemental Information 1 — Data regarding voucher specimen collection dates and localities and repositories. [file peerj-07-6689-s001.csv]

specimen identifier	taxon	family	locality	repository	extract identifier
NCSU 18826	Gasteruption 300	Gasteruptiidae	Thailand: Chaiyaphum Pha Hin Ngam NP: 673.0 meters 21-27.iii.2007 Katae Sa-nog Buakaw Adnafai Malaise Trap T2335	Queen Sirikit Botanical Gardens (QSBG)	300
NCSU 18837	Gasteruption 244	Gasteruptiidae	Australia: SA 5 Km N Mt. Torrens 9.iv.2004 J. Jennings sweeping	South Australian Museum, Adelaide (SAM)	244
NCSU 18845	Pristaulacus strangaliae	Aulacidae	USA: WV: Hardy Co. 28.v-4.vi.2004 D. R. Smith Malaise trap	Frost Entomological Museum (PSUC)	176
(mx id: 5320)	Pristaulacus fasciatus	Aulacidae	USA: Kentucky: Woodford Co. Woodford Co. latitude: 38.1992, longitude: -84.7092 2.viii.2009 K.V. Yeargan	Hymenoptera Institute Collection, Lexington, Kentucky (UKIC)	299
DERV021e	Pristaulacus 021	Aulacidae	USA: WV: Hardy Co. 15-27.v.2004 D. R. Smith Malaise trap	Frost Entomological Museum (PSUC)	306
NCSU 52334	Acanthinevania 240	Evaniidae	Australia: SA Biburinga, Wistow 19.xii.2003-17.i.2004 A. D. Austin	South Australian Museum, Adelaide (SAM)	240
NCSU 52338	Acanthinevania 242	Evaniidae	Australia: South Australia Adelaide Hills: Cox Scrub latitude: -35.333611, longitude: 138.748889 17-28.i.2004 L. Vilhelmsen	South Australian Museum, Adelaide (SAM)	242
NCSU 52337	Acanthinevania princeps (Westwood, 1841)	Evaniidae	Australia: Victoria Little Desert National Park: Eastern Black McCabes Hut Track: 12.6 km SW Dimboola latitude: -36.5275, longitude: 141.916944 6-22.xi.2002 C. Lambkin, D Yeates, N. Stanck, J. Recser	Museums Victoria (MVMA)	246
NCSU 52333	Acanthinevania 001	Evaniidae	Australia: NSW: Gibbon Swamp at Putty Rd; dry sclerophyll forest latitude: -33.183333, longitude: 150.683333 25-27.xi.2001 D. Bickel YPT	Australia Museum (AMS)	271
NCSU 52330	Acanthinevania 033	Evaniidae	Australia: ACT Black Mountain latitude: -35.2667, longitude: 149.1 3-11.xi.1998 Gary Gibson	Australian National Insect Collection (ANIC)	289
NCSU 52335	Acanthinevania 049	Evaniidae	Australia: WA Augustus National Park: Mundee Trail Head latitude: -24.365, longitude: 116.862 455.0 meters 25.iv.2003 M. E. Irwin, F. D. Parker	Western Australia Insect Collection (WADA)	292
DERV039	Alobevania gattiae Kawada & Deans, 2008	Evaniidae	COLOMBIA Amazonas PNN Amacayacu Matamata 3º41'S 70º15'W 150m Malaise 14-21.viii.2000 A. Parente leg. M.848	Instituto Alexander von Humboldt (IAVH)	200
NCSU 52399	Brachygaster minutus (Olivier, 1792)	Evaniidae	France Le Bois Noir: Vercors: Lens-en-Vercors 1000.0 meters 18-26.vii.2001 J. DuBois Malaise trap	Frost Entomological Museum (PSUC)	273
NCSU 6957	Brachygaster minutus (Olivier, 1792)	Evaniidae	FRANCE: Hérault St. Vincent de Barbeyrargues latitude: 43.705, longitude: 3.883333 29.5-5.6.1993 YPT	Frost Entomological Museum (PSUC)	512
NCSU 18833	Brachygaster 037	Evaniidae	Papua New Guinea: East New Britian Bainings Mountains: Rannsepna 30.vi.1999 C. Mitparingi Malaise trap	Frost Entomological Museum (PSUC)	286
NCSU 18830	Brachygaster 050	Evaniidae	Kenya: Nyanza Lake Victoria latitude: -0.615, longitude: 34.092 1145.0 meters 16-23.iii.1999 S. Miller & P. Otieno MT	Frost Entomological Museum (PSUC)	290
NCSU 6959	Decevania 502	Evaniidae	COSTA RICA: Heredia 16 km SSE La Virgen; latitude: 10.26667, longitude: -84.08333 03.ix.2001 ALAS MT	Instituto Nacional de Biodiversidad (INBio)	502
NCSU 52339	Decevania 513	Evaniidae	COSTA RICA: Heredia 16 km SSE La Virgen; 10.26667, -84.08333 03.ix.2001 INBio-OET-ALAS transect MT	Instituto Nacional de Biodiversidad (INBio)	513
NCSU 53125	Decevania 004	Evaniidae	Colombia: Boyac SFF Iguaque Lagunillas: 3380m: 5º 42' N, 73º 27' W Malaise M.1833 10-28.vi.2001 P. Reina	Instituto Alexander von Humboldt (IAVH)	274
NCSU 53126	Decevania 005	Evaniidae	Colombia Huila: PNN Cueva de Los Gucharos Alto el Mirador latitude: 1.6333, longitude: -76.1 1980.0 meters 2-5.xii.2001 D. Campos Malaise trap M.2535	Instituto Alexander von Humboldt (IAVH)	301
NCSU 18822	Decevania 063	Evaniidae	Costa Rica: Prov. Heredia 16 km SSE La Virgen latitude: 10.267, longitude: -84.083 1050.0-1150.0 meters 9-21.ii.2001 INBio-OET-ALAS transect ALAS Voucher Numbers 11/M/03/043	Instituto Nacional de Biodiversidad (INBio)	296
NCSU 18842	Evania 175	Evaniidae	Thailand: Phitsanulok Thung Salaeng Luang NP, mix deciduous forest: 16.839, 101.863 479.0 meters 11-18.viii.2006 Pongpitak Pranee Malaise trap T568	Queen Sirikit Botanical Gardens (QSBG)	175
NCSU 52392	Evania albofacialis Cameron 18867	Evaniidae		Frost Entomological Museum (PSUC)	275
NCSU 52393	Evania appendigaster (Linneaus, 1758)	Evaniidae		Frost Entomological Museum (PSUC)	207
NCSU 6954	Evania 496	Evaniidae	LAOS: Champasak Prov: Bolaven plateau, Muang Paxong, Ban Thonguay, edge of disturbed primary rainforest (nr. clearing); 15°18.054'N 106°31.867'E; 1200m; 8-16.vi.2008; MT; leg. A. Solodovnikov & J. Pederson; ZMUC collection [id:11519]	Zoological Museum University of Copenhagen (ZMUC)	496
DERV002a	Evania 002	Evaniidae	THAILAND: Trang Prov.: nr. Nam Tok Tong Prew Khao Chong 7.5375, l99.793889; 140.0 meters 20-27.i.2005 D. Lohman MT	Canadian National Collection of Insects (CNC)	189
NCSU 18817	Evaniella 230	Evaniidae	Peru [PE 12-01]: San Martin Prov. 35 Km N Tarapoto, Bosque Protecion Cord. Escalera 900.0 meters; 6-16.iii.2005 ME Irwin, JD Vasquez Malaise in humid montane forest	Frost Entomological Museum (PSUC)	230
NCSU 18838	Evaniella 234	Evaniidae	Chile: Region IX Parque Nacional Nahuelbuta 6.ii.2005 L. Masner sweep sample from Araucaria forest	Canadian National Collection of Insects (CNC)	234
NCSU 18815	Evaniella 237	Evaniidae	Peru [PE 12-01]: San Martin Prov. 35 Km N Tarapoto, Bosque Protecion Cord. Escalera 900.0 meters; 6-16.iii.2005 ME Irwin, JD Vasquez Malaise in humid montane forest	Frost Entomological Museum (PSUC)	237
NCSU 6941	Evaniella 485	Evaniidae	BOLIVIA: Santa Cruz Dist.: Porterillos del Guenda Presenta Natural -17.667, -63.45; 370.0 meters 20-25.x.2007 J. Romero MT	Frost Entomological Museum (PSUC)	485
PSUC_FEM 37460	Evaniella 486	Evaniidae		Frost Entomological Museum (PSUC)	486
NCSU 6946	Evaniella 493	Evaniidae	BOLIVIA: Santa Cruz Dist.: Porterillos del Guenda Presenta Natural -17.667, -63.45; 370.0 meters 20-25.x.2007 J. Romero MT	Frost Entomological Museum (PSUC)	493
NCSU 52388	Evaniella semaeoda (Bradley, 1908)	Evaniidae	USA: MS: Starkville: MT #1N. Schiff 9.v-8.vi.1998	Frost Entomological Museum (PSUC)	220
PSUC_FEM 78365	Evaniella 019	Evaniidae	Colombia: Amazonas PNN Amacayacu: Matamata m1 latitude: -3.683, longitude: -70.25 25.vi-9.vii.2001 D. Chota Malaise trap M.2032	Instituto Alexander von Humboldt (IAVH)	192
NCSU 52382	Evaniella 025	Evaniidae	Costa Rica: Guanacaste: Parque Nacional Santa Rosa: Sector Santa Rosa: Bosque San Emilio 18.vii.6-6.viii.2001 A. R. Deans Malaise trap in dry forest	Instituto Nacional de Biodiversidad (INBio)	307
NCSU 52383	Evaniella 045	Evaniidae	Bolivia: Cochabamba Villa Tunari 2.11.2001 H. Heider Malaise trap	Frost Entomological Museum (PSUC)	206
NCSU 53033	Evaniscus marginatus (Cameron, 1887)	Evaniidae	Costa Rica: Bosque N. Diriá, Retallano, Alred. Torre de Control de Incendio 10.168, -85.589 600.0-700.0 meters 15.11-16.12.2001 I. Jimenez Malaise L_N_238550_358650 #66658"	Instituto Nacional de Biodiversidad (INBio)	213
NCSU 18832	Evaniscus rufithorax Enderlein, 1905	Evaniidae	Colombia: Amazonas: Mun. Leticia: Km 11 Via Tarapaca -4.117, -69.95; 1.11.2003 D. Campos Malaise trap M.2232	Instituto Alexander von Humboldt (IAVH)	287
NCSU 18816	Hyptia 232	Evaniidae	Peru [PE 12-01]: San Martin Prov. 35 Km N Tarapoto, Bosque Protecion Cord. Escalera 900.0 meters; 6-16.iii.2005 ME Irwin, JD Vasquez Malaise in humid montane forest	Frost Entomological Museum (PSUC)	232
NCSU 6942	Hyptia 487	Evaniidae	BOLIVIA: Santa Cruz Dist.: Porterillos del Guenda Presenta Natural -17.6667, -63.45; 370.0 meters 20-25.x.2007 J. Romero MT	Frost Entomological Museum (PSUC)	487
NCSU 6958	Hyptia 501	Evaniidae	BOLIVIA: Santa Cruz Dist.: Porterillos del Guenda Presenta Natural -17.6667, -63.45; 370.0 meters 20-25.x.2007 J. Romero MT	Frost Entomological Museum (PSUC)	501
NCSU 6942	Hyptia 511	Evaniidae	BOLIVIA: Santa Cruz Dist.: Porterillos del Guenda Presenta Natural -17.6667, -63.45; 370.0 meters 20-25.x.2007 J. Romero MT	Frost Entomological Museum (PSUC)	511
NCSU 18828	Hyptia amazonica (Schletterer, 1886)	Evaniidae	Argentina: Salta Province 8 Km N. La Viña -25.383, -65.533; 1171.0 meters 22-26.x.2003 ME Irwin, FD Parker Malaise trap in dry wash	Frost Entomological Museum (PSUC)	235
NCSU 18829	Hyptia floridana Ashmead, 1901	Evaniidae		Frost Entomological Museum (PSUC)	291
DERV007b	Hyptia 007	Evaniidae	Costa Rica: Heredia Prov. 16km SSE La Virgen 10.2667, -84.08333 21.iii.2001 OET-ALAS-INBio Malaise trap 11/M/06/046	Instituto Nacional de Biodiversidad (INBio)	302
DERV008b	Hyptia 008	Evaniidae	Colombia: Magdalena PNN Tayrona Palangana: 30 m Malaise M.1483 5-21.iii.2001 R. Henriquez 11º 20' N, 74º 2' W	Instituto Alexander von Humboldt (IAVH)	303
NCSU 18820	Micrevania difficilis Benoit, 1952	Evaniidae	Madagascar: Prov. Fianarantsoa Parc National Ranomafana: Belle Vue at Talatakely; 1020m; -21.2655, 47.4202; 22-28.xi.2001; Malaise trap in secondary tropical forest. Collector: R. Hanin'Hala. MA-02-09C-04	Frost Entomological Museum (PSUC)	6
NCSU 18831	Micrevania 061	Evaniidae	Madagascar: Toliara Prov. Res. Speciale d'Ambohijanahary: Foret d' Ankazotsihitafototra: 35.2km 312o NW Ambaravaranala latitude: -18.26667, longitude: 45.40667 1050.0 meters 13-17.1.2003 Fisher, Griswold, et al. MT BLF 7023	Frost Entomological Museum (PSUC)	288
NCSU 18821	Micrevania 066	Evaniidae	Madagascar: Fianarantsoa Parc National Ranomafana: Bevaohazo: Ranomana latitude: -20.202, longitude: 47.482 370.0 meters ii.2000 M. E. Irwin Malaise trap	Frost Entomological Museum (PSUC)	298
NCSU 53030	Micrevania 026	Evaniidae	Madagascar: Province d'Antananarivo 3 km 41º NE Andranamay: 11.5 km 147º SSE Anjozorobe: montane forest latitude: -18.357, longitude: 47.96 5-13.12.2000 B. L. Fisher et al. BLF2375	Frost Entomological Museum (PSUC)	308
PSUC_FEM 78380	Papatuka capensis (Schletterer, 1886)	Evaniidae	South Africa: Cape Province Scarborough: Cape Peninsula 90.0 meters 14-31.12.1999	Frost Entomological Museum (PSUC)	227
NCSU 18841	Parevania 172	Evaniidae	Thailand Nakhon Nayok Khao Yai NP near Training Center 2 latitude: 14.409, longitude: 101.374 750.0 meters 26.2-5.3.2007 Wirat Sukho Malaise trap T2252	Queen Sirikit Botanical Gardens (QSBG)	172
NCSU 18843	Parevania 174	Evaniidae	Thailand Phitsanulok Thung Salaeng Luang NP, moist evergreen latitude: 16.844, longitude: 101.882 557.0 meters 18-25.8.2006 Pongpitak Pranee Malaise trap T569	Queen Sirikit Botanical Gardens (QSBG)	174
NCSU 18823	Parevania 041	Evaniidae	Thailand: Trang Prov. Ampuh Nayong Khao Chong 75.0 meters 15-20.1.2005	Frost Entomological Museum (PSUC)	295
NCSU 53029	Parevania 057	Evaniidae	Thailand iv.1990	Frost Entomological Museum (PSUC)	219
NCSU 2358	Parevania 064	Evaniidae	Madagascar: Mahajanga Parc National Tsingy de Bemaraha, 2.5 km 62° ENE Bekopaka, Ankidrodroa River, tropical dry forest on Tsingy 100.0 meters 11-15..2001 Fisher-Griswold Arthropod Team EF29 Malaise trap BLF04345	Frost Entomological Museum (PSUC)	276
DERV062	Prosevania fuscipes (Illiger, 1807)	Evaniidae	Botswana Serowe: Farmer's Brigade 1.1993 P. Forschhammer MT mx id:1008	Frost Entomological Museum (PSUC)	224
NCSU 6950	Prosevania 497	Evaniidae	NIGERIA: Oyo State Int. Inst. Tropical Agr. bamboo thicket/rain forest latitude: 7.49793, longitude: 3.882 230.0 meters 15-22.5.2007	Frost Entomological Museum (PSUC)	497
NCSU 6952	Prosevania 498	Evaniidae	LAOS: Champasak prov Bolaven plateau, Muang Paxong, Ban Thonguay: edge of disturbed primary rainforest (nr. clearing); latitude: 15.3, longitude: 106.533333 8-16.6.2008	Zoological Museum University of Copenhagen (ZMUC)	498
NCSU 6966	Prosevania 508	Evaniidae	NIGERIA: Int. Inst. Tropical Agr. Forest 3.2006 MT	Frost Entomological Museum (PSUC)	508
NCSU 2345	Prosevania 027	Evaniidae	Malaysia: Sabah Poring 8.1999 D. Quicke	Frost Entomological Museum (PSUC)	309
NCSU 53110	Prosevania 034	Evaniidae	UGANDA: 20km SE Fort Portal: MUBFS latitude: 0.565333, longitude: 30.355833 1573.0 meters 4-21.10.2001	Frost Entomological Museum (PSUC)	277
NCSU 18834	Prosevania 036	Evaniidae	Central African Republic Dzonga-Sangha Res. latitude: 2.583, longitude: 15.25 320.0 meters 05-16.7.1998 J. M. Carpenter Malaise trap	Frost Entomological Museum (PSUC)	284
NCSU 53104	Prosevania 044	Evaniidae	South Africa: Mpumalanga Nelspruit Lowveld National Botanical Gardens latitude: -25.492, longitude: 30.969 7.2.2002 J. George yellow pan trap	Frost Entomological Museum (PSUC)	205
NCSU 18839	Rothevania valdiviana (Philippi, 1871)	Evaniidae	Chile: Region IX Parque Nacional Nahuelbuta 6.2.2005 L. Masner sweep sample from Araucaria forest CH-01	Frost Entomological Museum (PSUC)	239
NCSU 6944	Semaeomyia 489	Evaniidae	BOLIVIA: Santa Cruz Dist.: Porterillos del Guenda Presenta Natural latitude: -17.666667, longitude: -63.45 370.0 meters 20-25.10.2007 J. Romero MT	Frost Entomological Museum (PSUC)	489
NCSU 6961	Semaeomyia 509	Evaniidae	COSTA RICA: Heredia 1km ESE La Virgen; latitude: 10.35, longitude: -84.05 18-18.4.2004	Instituto Nacional de Biodiversidad (INBio)	509
NCSU 6960	Semaeomyia 510	Evaniidae	COSTA RICA: Heredia 11km ESE La Virgen; latitude: 10.35, longitude: -84.05 250.0-350.0 meters 21-21.3.2004	Instituto Nacional de Biodiversidad (INBio)	510
NCSU 53133	Semaeomyia leucomelas (Kieffer, 1911)	Evaniidae	Costa Rica: Prov. Heredia: 16 km SSE La Virgen: 10º 16' N, 84º 05' W: 1050-1150 m INBio-OET-ALAS transect 11/M/07/067 21.iii-9.iv.2001	Instituto Nacional de Biodiversidad (INBio)	305
NCSU 53020	Semaeomyia 012	Evaniidae	Colombia: Boyacá: SFF Iguaque Cabaña Mamaramos m1: 5º 42' N, 73º 27' W 2855m 23.v-8.vi.2000 P. Reina leg. M.146	Instituto Alexander von Humboldt (IAVH)	197
NCSU 53023	Semaeomyia 051	Evaniidae	Colombia: Vichada PNN El Tuparro Cerro Tomás latitude: 5.35, longitude: -67.85 140.0 meters 21-31.1.2001 W. Villalba Malaise trap M.1381	Instituto Alexander von Humboldt (IAVH)	279
NCSU 18825	Semaeomyia 059	Evaniidae	Colombia: Valle del Cauca: PNN Farallones de Callo Alto Anchicaya latitude: 3.642634, longitude: -76.837653 650.0 meters 16-30.1.2001 S. Sarria MT	Instituto Alexander von Humboldt (IAVH)	293
NCSU 53091	Szepligetella 170	Evaniidae	Australia: QLD Main Range National Park: Cunningham Gap: Box Forest Track: hillside 400m S of parking area latitude: -28.054, longitude: 152.379 675.0 meters 10-13.12.2005 A. R. Deans & M. L. Buffington Malaise trap	Queensland Primary Industries Insect Collection (QDPC)	170
NCSU 53085	Szepligetella 231	Evaniidae	Australia: NSW South Black Range: Tallaganda National Park: 14.3 km from Hoskinstown 3-21.2.2004 Lambkin & Starick Malaise in flowering heath ANIC bulk sample 2133	Australian National Insect Collection (ANIC)	231
NCSU 53086	Szepligetella 233	Evaniidae	Australia: QLD Brisbane Forest Park, off Mt. Nebo Road, Hwy 31, Eucalyptus forest 13-19.12.2002 J. George, J. Munro, A. Owen Malaise trap PEET02-036M	Queensland Primary Industries Insect Collection (QDPC)	233
NCSU 53087	Szepligetella 236	Evaniidae	Australia: QLD Brisbane Forest Park, off Mt. Nebo Road, Hwy 31, Eucalyptus forest 13-19.12.2002 J. George, J. Munro, A. Owen Malaise trap PEET02-036M	Queensland Primary Industries Insect Collection (QDPC)	236
NCSU 53089	Szepligetella 238	Evaniidae	Australia: SA Cox Scrub Conservation Park 27.12.2003-17.1.2004 A. D. Austin Malaise trap	South Australian Museum, Adelaide (SAM)	238
mx 4994	Szepligetella 241	Evaniidae	Australia: VIC Wyperfield N. P., Murrayville Track, 45.2 km SSE Murrayville 14-20.11.2002 C. Lambkin, D Yeates, N. Stanck, J. Recsel ANIC bulk sample 1980	Australian National Insect Collection (ANIC)	241
NCSU 53088	Szepligetella 243	Evaniidae	Australia: SA 5 Km N Mt. Torrens 9.4.2004 J. Jennings sweeping	South Australian Museum, Adelaide (SAM)	243
NCSU 53090	Szepligetella 247	Evaniidae	Australia: SA Scotts Creek, Morgan, emergence trap under canopies in riperian woodland, trap c3, 10/12/02 8-12.2002 K. Muirhead	South Australian Museum, Adelaide (SAM)	247
NCSU 53084	Szepligetella 248	Evaniidae	Australia: VIC Wyperfield N. P., Murrayville Track, 45.2 km SSE Murrayville 14-20.11.2002 C. Lambkin, D Yeates, N. Stanck, J. Recsel ANIC bulk sample 1980	Australian National Insect Collection (ANIC)	248
NCSU 53081	Szepligetella sericea (Cameron, 1883)	Evaniidae	Fiji: Viti Levu Sigatoka Sand Dunes, 1.1km SSW Volivoli latitude: -18.168, longitude: 177.487 20.0 meters 30.1.2006 S. D. Gaimari	Frost Entomological Museum (PSUC)	297
NCSU 53094	Szepligetella 047	Evaniidae	New Caledonia: Prov. Sud latitude: -22.176, longitude: 160.505 13-16.12.2000 M. E. Irwin	Muséum National d'Histoire Naturelle, Paris (MNHN)	208
PSUC_FEM 78379	Szepligetella 055	Evaniidae	Australia: QLD Brisbane Forest Park 2002	Queensland Primary Industries Insect Collection (QDPC)	280
NCSU 18824	Szepligetella 056	Evaniidae	Australia: QLD Brisbane Forest Park: Northbrook Parkway: White Cedar picnic area: Eucalyptus and grass latitude: -27.3, longitude: 152.683333 5-6.12.2002 George, Munro, Owen	Queensland Primary Industries Insect Collection (QDPC)	294
NCSU 53092	Szepligetella 285	Evaniidae	Australia: SA Glen Osmond: Adelaide University: Waite Campus: Waite Arboretum 1-20.3.2002 A. D. Austin Malaise trap	South Australian Museum, Adelaide (SAM)	285
NCSU 52390	Trissevania anemotis (Kieffer, 1913)	Evaniidae	Uganda: Masindi District Budango Forest nr. Sonso latitude: 1.75, longitude: 31.583 19-30.6.1995 Th. Wagner MT	Frost Entomological Museum (PSUC)	282
NCSU 6965	Trissevania 507	Evaniidae		Frost Entomological Museum (PSUC)	507
NCSU 6955	Zeuxevania 499	Evaniidae	LAOS: Vientiane prov Phou Khao Khouay latitude: 18.33333, longitude: 102.8 26-31.5.2008	Zoological Museum University of Copenhagen (ZMUC)	499
NCSU 6951	Zeuxevania 500	Evaniidae	LAOS: Champasak prov Bolaven plateau, Muang Paxong, Ban Thonguay: edge of disturbed primary rainforest (nr. clearing); latitude: 15.3, longitude: 106.533333 8-16.6.2008	Zoological Museum University of Copenhagen (ZMUC)	500
NCSU 6964	Zeuxevania 503	Evaniidae	NIGERIA: Int. Inst. Tropical Agr. Forest 3.2006 MT	Frost Entomological Museum (PSUC)	503
NCSU 6956	Zeuxevania splendidula (Costa, 1884)	Evaniidae	FRANCE: Hérault St. Vincent de Barbeyrargues latitude: 43.705, longitude: 3.883333 29.5-5.6.1993 YPT	Frost Entomological Museum (PSUC)	505
DERV015	Zeuxevania 015	Evaniidae	Madagascar: Diego-Suarez Prov. 3km W Sakalava Beach latitude: -12.286, longitude: 49.367 40.0 meters M. E. Irwin, E. I. Schlinger, R. Harin'Hala Malaise trap in white dunes	Frost Entomological Museum (PSUC)	191
DERV031c	Zeuxevania splendidula (Costa, 1884)	Evaniidae	FRANCE: Languedoc: S. of Uzes, Le Gard ou Gordon latitude: 43.929385, longitude: 4.39045 10-13.6.2005 J. George	Frost Entomological Museum (PSUC)	312
