# Supplementary material for: Multi-gene phylogeny and divergence estimations for Evaniidae (Hymenoptera)
Source: PeerJ. 2019 Apr 4;7:e6689. doi: 10.7717/peerj.6689 (PMC6451838; doi:10.7717/peerj.6689)
Supplement: Supplemental Information 2 — Nexus file of alined sequences used for analyses. [file peerj-07-6689-s002.nex]

#NEXUS
[C:\Users\barb\Desktop\NCSU\NCSUMO~1\MAY201~1\CAD_MA~1.NEX -- data title]

begin data;
 dimensions ntax=94 nchar=3097;
 format datatype=dna interleave=yes missing=? gap=-;
  matrix

[block     -------  --  ------  ----------  ------  -----  ----  -  -*--  -  --**-*-----  -(1)-  ---*-*-*-  -(1)-  --*--*-----*-  --------(1)-----------  --(2)---  -----------(1')--------  ----*--*--  (1')  ---**----  -  ----*------^^  --(3)---  ^^--------*-  -----------------(4)-------------  --------*-  -  ---  -  ----  ------  ------  ---------  ------  ---  ------  ----  ------  ---  --!  *  -----  --(2)-----  -------^  ---(3)---  ^^^^^^  --(5)---  ^^^^^^  --(3')--  ^---*----  -(2')--  ----*-  -----(6)----  !--  --(7)--  ------  -----  ------  --  -------(8)--------  -----  ----*-  -  -----  ---^  ------(2)---------  --(9)----  ------(2')---------  ^---  ---*  ---(10)------  ---------  --  ---  --(11)---  ----*--  ------------------(12)------------------------  ----*-  --(4)----  *---  *  ---  ---*  ---  -  ----  -(4')-  -----  *-  ------  -  ---  ------  -*-*----*---*-  ----  ----  -  -----  ---------------(3)-------------------  ----(13)------  -------------------(3')---------------------  --(14)--  -----  -----  ------  ----------  ------  ---  --------]
[mask      (((((((  --  ((((((  ----------  ((((((  -----  ((((  -  (-((  -  ((--(-(((-(  -----  (((-(-(-(  -----  ((-((-((--(-(  ----------------------  --------  -----------------------  ))))-))-))  ----  )))--))-)  -  (-((-((((((((  --------  ))))))))))-)  ---------------------------------  )--)))))-)  -  )))  -  ))))  ------  ))))))  ---------  ((((((  ---  ((((((  ((((  ((((((  ---  (((  -  (((((  ----------  ((((((((  ---------  ((((((  --------  ))))))  --------  ))))-))))  -------  ))))-)  ------------  )))  -------  ))))))  )-)))  ))))))  --  ------------------  -----  ((((-(  -  (((((  ((((  ------------------  ---------  -------------------  ))))  ((((  -------------  (((((((((  --  (((  ---------  ((((-((  ----------------------------------------------  ((((-(  ---------  ((((  -  (((  ----  )))  -  ))))  ------  )))))  --  ))))))  -  )))  ------  )-)-))))--))-)  ----  ))))  -  )))))  -------------------------------------  --------------  --------------------------------------------  --------  )))))  -----  ))))))  ----------  ))))))  ---  )))))))-]
[struc     --1a---  --  --1b--  ----------  --2---  -----  2a-1  -  2a-2  -  ----2b-----  -RAA-  ---2c----  -RSC-  ----2d-------  --------REC-----------  --RAA---  -----------REC---------  ---2d'----  -RC-  ---2c'---  -  -----2c-2----  --RAA---  ---2c-2'----  -----------------RAA-------------  -----2b'--  -  2a2  -  2a1'  ------  --2'--  ---------  ---3--  ---  --3a--  -3b-  --3c--  ---  3d-  -  -3e--  --RSC-----  --3f-1--  ---RSC---  -3f-2-  --RAA---  3f-2'-  --RSC---  --3-1f'--  -RSC---  -3e'--  -----RAA----  3d'  --RAA--  --3c'-  -3b'-  --3a'-  --  -------RAA--------  -----  --3g--  -  --3h-  -3i-  ------REC---------  --RAA----  ------REC----------  3i'-  -3j-  ---RAA-------  ----3k---  --  3l-  --RAA----  ---3m--  ------------------RAA-------------------------  --3n--  --RSC----  -3o-  -  -3p  ----  3p'  -  -3o'  -RSC--  -3n'-  --  --3m'-  -  -3l  ------  --3k'---------  ----  -3j'  -  -3h'-  ---------------REC-------------------  ----RAA-------  -------------------REC----------------------  --RAA---  -3g'-  -----  --3'--  ----------  --1b'-  ---  --1a'---]

[28S 428]
300_Gaste  ???????  ??  ??????  ??????????  ??????  ?????  ????  ?  ????  ?  ???????????  [???]  ?????????  [???]  ?????????????  [????????????????????]  [??????]  [?????????????????????]  ??????????  [??]  ?????????  ?  ??????????????  [??????]  ????????????  [???????????????????????????????]  ??????????  ?  ???  ?  ????  ?GCACT  TCTCCC  CTAGTAGGA  CgTCGC  GAC  CCGTCG  AGTG  TCGGCC  TAC  GGC  -  ACGGG  [AGTGAGC-]  CTGTCACG  [T------]  TGCGC-  [CTCG--]  -GCGCA  [------]  CGGG-GCAG  [--AAC]  CCCG-T  [---------T]  GTC  [---CC]  GACCGG  CTGCT  CGGCGG  TA  [CA--------------]  CGCAC  GGTA-T  C  GGGCC  GCAG  [ACT-------------]  [CACG---]  [--------------AGA]  CTGC  GTCC  [-----------]  AGCCCGTCG  CA  AGC  [GAC----]  GGTC-AG  [TGTATA--------------------------------------]  CCCG-G  [AGTGC--]  ACGG  -  AC-  CCA-  -GT  G  CCGT  [--CC]  CCGGG  -C  CTGGCC  C  GCT  GTTGGT  C-G-ACGG-TGT-C  CTC-  GGAC  C  GGCCA  [AG---------------------------------]  [AACG--------]  [----------------------------------------CA]  [------]  ATACC  GGTCG  GCGACG  CTA---CTGC  TTTGGG  TAC  TTTCAGG
244_Gaste  ?CTGGGA  AA  CCCGAA  AGATCGATCG  GGGAGA  TTCAC  CGTC  G  A-CG  A  G-T-C-CGGCT  [TC-]  GCG-G-C-G  [GCG]  CG-CGATG--T-C  [CGGCGC--------------]  [TTCG--]  [--------------GCGCCGC]  GACA-CGTCG  [T-]  CGT--CG-T  -  --------------  [------]  ------------  [------------------------GCYAAAT]  GC-CTGGT-C  G  CGT  C  GGCG  TGCACT  TCTCCC  CTAGTAGGA  CGTCGC  GAC  CCGTCG  GGCG  TCGGTC  TAC  GGC  -  ACGGG  [CGCGAGC-]  CCGTCTCG  [TC-----]  T-CGCC  [-TCGC-]  GGCG-A  [-----G]  CGCG-GCGG  [--AAC]  CCCG-T  [---------T]  GTC  [---CC]  GGCCGG  CTGCC  CGGCGG  TA  [AA--------------]  CGCAC  GGTA-T  C  GGGCC  GCAG  [ACTC------------]  [GTA----]  [-------------GAGA]  CTGC  GTCC  [-----------]  AGCCCGTCG  CA  AGC  [GAC----]  GGTC-AG  [TGTATA--------------------------------------]  CCCG-G  [AACG---]  ACGG  -  AC-  CCA-  -GC  G  CCGT  [--CC]  CCGGG  -C  CTGGCC  C  GCT  GTTGGT  C-G-ACGG-TGT-C  CTC-  GGAC  C  GGCCA  [AG---------------------------------]  [AACG--------]  [----------------------------------------CA]  [------]  ATACC  GGTCG  GCGACG  CTA---CTGC  TTTGGG  TAC  CTTCAGG
306_Prist  CCTGAGA  AA  CCCGAG  AGATCGAATG  GGGAGA  TTCAC  CGTC  A  G-CG  G  GGAGT-CGACT  [TCG]  GGC-G-G-G  [-TT]  TG-CGATGAAC-C  [GCGGGGC-------------]  [CTAG--]  [------------GCACCGCGT]  GGCA-CGCTA  [--]  CCC--GT-T  -  --------------  [------]  ------------  [-------------------------TGCAAT]  GC-TCGGC-C  A  CGT  C  GGCG  TGCACT  TCTCCG  CCAGTAGGA  CGTCGC  GAC  CCGTCC  ATCG  CCGGTC  TAC  GGC  -  GCGGG  [CGCG----]  TAGTCCCG  [-------]  ------  [--GG--]  ------  [------]  CGG-CGC-G  [CGCGT]  CCCGGC  [--------CC]  GCC  [----C]  GGCCGG  CCGTT  GGACGG  TA  [GA--------------]  CCCAC  GGTA-T  C  GGGCC  GCAA  [TCG-------------]  [CCT----]  [--------------CGA]  TTGC  GTC-  [CA---------]  GGCCCGTCN  CA  AGC  [GAACTAA]  GGTC-AG  [TGA-----------------------------------------]  CCCG-G  [CGGNA--]  ACGG  -  AC-  TCT-  -GC  G  CCGT  [--CC]  CCGGG  -C  CTGGNC  C  GTT  GTTGGC  A-G-ACGG-TGC-C  CTCA  -GAC  A  GGCCA  [AGGC-------------------------------]  [TCAC--------]  [--------------------------------------GCCA]  [------]  GTACC  GGTCG  GCAGCG  CTA---TTGC  TTTGGG  TAC  TTTCAGG
176_Prist  ???????  ??  ??????  ??????????  ??????  ?????  ????  ?  ????  ?  ???????????  [???]  ?????????  [???]  ?????????????  [????????????????????]  [??????]  [?????????????????????]  ??????????  [??]  ?????????  ?  ??????????????  [??????]  ????????????  [???????????????????????????????]  ??????????  ?  ???  ?  ????  ??????  ??????  ?????????  ??????  ???  ??????  ????  ??????  ???  ???  ?  ?????  [????????]  ????????  [???????]  ??????  [??????]  ??????  [??????]  ?????????  [?????]  ??????  [??????????]  ???  [?????]  ??????  ?????  ??????  ??  [????????????????]  ?????  ??????  ?  ?????  ????  [????????????????]  [???????]  [?????????????????]  ????  ????  [???????????]  ?????????  ??  ???  [???????]  ???????  [????????????????????????????????????????????]  ??????  [???????]  ????  ?  ???  ????  ???  ?  ????  [????]  ?????  ??  ??????  ?  ???  ??????  ??????????????  ????  ????  ?  ?????  [???????????????????????????????????]  [????????????]  [??????????????????????????????????????????]  [??????]  ?????  ?????  ??????  ??????????  ??????  ???  ???????
299_Prist  ???????  ??  ??????  ??????????  ??????  ?????  ????  ?  ????  ?  ???????????  [???]  ?????????  [???]  ?????????????  [????????????????????]  [??????]  [?????????????????????]  ??????????  [??]  ?????????  ?  ??????????????  [??????]  ????????????  [???????????????????????????????]  ??????????  ?  ???  ?  ????  ??????  ??????  ?????????  ??????  ???  ??????  ????  ??????  ???  ???  ?  ?????  [????????]  ????????  [???????]  ??????  [??????]  ??????  [??????]  ?????????  [?????]  ??????  [??????????]  ???  [?????]  ??????  ?????  ??????  ??  [????????????????]  ?????  ??????  ?  ?????  ????  [????????????????]  [???????]  [?????????????????]  ????  ????  [???????????]  ?????????  ??  ???  [???????]  ???????  [????????????????????????????????????????????]  ??????  [???????]  ????  ?  ???  ????  ???  ?  ????  [????]  ?????  ??  ??????  ?  ???  ??????  ??????????????  ????  ????  ?  ?????  [???????????????????????????????????]  [????????????]  [??????????????????????????????????????????]  [??????]  ?????  ?????  ??????  ??????????  ??????  ???  ???????
170_Szepl  ???????  ??  ??????  ??????????  ??????  ?????  ????  ?  ????  ?  ???????????  [???]  ?????????  [???]  ?????????????  [????????????????????]  [??????]  [?????????????????????]  ??????????  [??]  ?????????  ?  ??????????????  [??????]  ????????????  [???????????????????????????????]  ??????????  ?  ???  ?  ????  ??????  ??????  ?????????  ??????  ???  ??????  ????  ??????  ???  ???  ?  ?????  [????????]  ????????  [???????]  ??????  [??????]  ??????  [??????]  ?????????  [?????]  ??????  [??????????]  ???  [?????]  ??????  ?????  ??????  ??  [????????????????]  ?????  ??????  ?  ?????  ????  [????????????????]  [???????]  [?????????????????]  ????  ????  [???????????]  ?????????  ??  ???  [???????]  ???????  [????????????????????????????????????????????]  ??????  [???????]  ????  ?  ???  ????  ???  ?  ????  [????]  ?????  ??  ??????  ?  ???  ??????  ??????????????  ????  ????  ?  ?????  [???????????????????????????????????]  [????????????]  [??????????????????????????????????????????]  [??????]  ?????  ?????  ??????  ??????????  ??????  ???  ???????
172_Parev  ???????  ??  ??????  ??????????  ????GA  TTCWC  CGTC  A  A-CG  A  CG--TC-GGCT  [TTT]  CGG-T-G-T  [-TT]  CT-TAATG--C-G  [CTGCGCCC------------]  [ATCC--]  [-----------GGGCGTTTGT]  CGCA-CG-AG  [T-]  CCT--CA-G  -  --------------  [------]  ------------  [--------------------TGCAACCTCAT]  GT-CCTGC-G  G  CGT  C  AGCG  TGTATT  -CTCCC  CTAGTAGGA  CGTCGG  AAC  CCGTAG  GGTG  TCGGTC  GAC  GGC  -  TGAAg  [CCGTCAC-]  CTGTACCG  [T------]  CGC---  [TTCG--]  ---ACG  [---TTT]  CGGG-GCAG  [--ACG]  CTTG-A  [--------TC]  GCC  [----C]  GGCCGG  CTGCC  CAGCGG  TA  [CA--------------]  CGCAC  CGTA-T  C  TGACC  GCA-  [AT--------------]  [CTCGA--]  [---------------AC]  -TGC  GTC-  [TCG--------]  GGTCCGCCG  CA  AGC  [GC-----]  GGTC-AG  [TGTAAA--------------------------------------]  CTCG-G  [TGGT---]  ACGG  -  AC-  CCT-  -GC  A  ACGT  [--CC]  CCGCG  -C  CTGGCC  C  GCT  GTTCGC  C-G-GCGG-TGT-T  CTCT  -GAC  C  GGCCG  [CG---------------------------------]  [AGTAG-------]  [----------------------------------------AG]  [------]  ATACC  ?????  ??????  ??????????  ??????  ???  ???????
174_Parev  TCTGGGA  AA  CCCGAA  AGATCGAATG  GGGAGA  TTCAT  CGTC  A  G-CA  A  CG--T-CGGCT  [TTT]  CGG-T-G-G  [-TT]  CT-TGATA--C-G  [CTGCGTCC------------]  [ATCC--]  [-----------GAGCATTTGC]  CGCA-CG-AA  [T-]  CCT--CC-G  -  --------------  [------]  ------------  [--------------------TGCAAACTCAT]  GT-CCGGC-G  G  CGT  T  ATCG  TGCACT  TCTCCC  CTAGTAGGA  CGTCGA  GAC  ATGTTG  GGTG  TCTCTC  TAC  GGC  -  TCGAG  [TCGTCGC-]  CTGTCCGG  [T------]  CGC---  [TTCG--]  ---GCG  [---TTT]  CGGG-GCAA  [--ACG]  CTCG-G  [--------TT]  GTC  [----C]  GGCCGA  CTGCC  CGGCGG  TA  [CT--------------]  TGCAT  GGTA-T  C  TGACC  GGA-  [AT--------------]  [CTCGA--]  [---------------AC]  -TGC  GTC-  [TGA--------]  GGCCCGCTG  CA  AGC  [GC-----]  GGTC-AG  [TGTAAA--------------------------------------]  CTCG-G  [AGGT---]  ACGG  -  AC-  CCA-  -GC  G  CCGT  [--CC]  CCGGG  -C  ATGGCC  C  GCT  GTTCAC  C-G-GCGG-TGG-T  CTCT  -GAC  C  GGTCA  [CG---------------------------------]  [AGAAA-------]  [----------------------------------------CG]  [------]  ATACC  AGTCG  GCAATG  CTATTATTGC  TTTGGG  TAC  TTTCAGG
175_Evani  TCTGGGA  AA  CCCGAA  AGATCGAATG  GGGAGA  TTCAC  CGTC  A  A-CG  A  CG--TC-GGCT  [TCT]  CGG-C-G-G  [-TT]  CG-TGATG--C-G  [CGCGGCACCA----------]  [GTCCG-]  [-------------TGTGTCGC]  CGCA-CG-CG  [T-]  CCG--TT-G  -  --------------  [------]  ------------  [--------------------TGTCTTACTAT]  GC-CCAGCTG  -  CGT  C  GGCG  TGCACT  TCTCCC  CTAGTAGGA  CGTCGC  GAC  CCGTTG  GGTG  TCGGTC  TAC  GGT  -  CCGGG  [TTGTCGC-]  CTGTCCCG  [T------]  CAC---  [TTCG--]  ---GCG  [---TCG]  CGGG-GCAG  [--ATA]  CCCG-G  [--------TA]  ACC  [----T]  GGCCGG  CAGCT  CGGCGG  TA  [CT--------------]  CCCAC  GGTA-T  C  TGGCC  GCA-  [ATCACGAA--------]  [-------]  [----------------C]  -TGC  GTC-  [TCA--------]  GGCCCGTCG  CA  AGC  [GC-----]  GGTC-AG  [TGAT-C--------------------------------------]  CCCG-G  [ATGT---]  ACGG  -  AC-  CCA-  -GT  G  CCGT  [--CA]  CCGGG  -C  CTGGCC  C  GCT  GTTAGC  T-G-ACGG-TGG-C  CTCT  -GAC  A  GGCCA  [C----------------------------------]  [TCGTT-------]  [-----------------------------------------G]  [------]  ATACT  GGTCG  GCGACG  CTA---CTGC  TTTGGG  TAC  TTTCAGG
189_Evani  CCTGGGA  AA  CCCGAA  AGATCGAATG  GGGAGA  TTCAC  CGTC  A  G-CG  A  CG--T-CGGCT  [TCT]  CGG-C-G-G  [-TT]  CG-TGATG--C-G  [CGCGACACCC----------]  [GTCC--]  [------------GGGTGTAGC]  CGCA-CG-CG  [T-]  CCG--CT-G  -  --------------  [------]  ------------  [--------------------TGTTTTACTAT]  GT-CCGGCTG  -  CGT  C  GGCG  TGCACT  TCTCCC  CTAGTAGGA  CGTCGC  GAC  CCGTTG  GGTG  TCGGTC  TAC  GGT  A  CCGGG  [TTGTCGC-]  CTGTCCCG  [T------]  CGC---  [TTCG--]  ---GCG  [---TCG]  CGGG-GCAG  [--ACA]  CCCG-G  [--------TA]  GCC  [----T]  GGCCGG  CTGCT  CGGCGG  TA  [CT--------------]  CACAC  GGTA-T  C  TGGCC  GCA-  [AT--------------]  [CTCGA--]  [---------------AC]  -TGC  GTC-  [TCA--------]  GGCCCGTCG  CA  AGC  [GC-----]  GGTC-AG  [TGTC----------------------------------------]  CCCG-G  [ATGT---]  ACGG  -  AC-  CAA-  -GT  G  CCGT  [--CA]  CCGGG  -C  CTGGCC  C  GCT  GTTAGC  T-G-ACGG-TGG-C  CTCT  -GAC  A  G-CCA  [-----------------------------------]  [TACGTTGATCT-]  [------------------------------------------]  [------]  GT???  ?????  ??????  ??????????  ??????  ???  ???????
191_Zeuxe  CCTGAGA  AA  CCCGAA  AGATCGAAAG  GGGAGA  TTCAT  CGTC  A  G-CG  A  CG--T-CGGCT  [TTT]  CGG-T-G-G  [-TT]  CC-CGATG--C-G  [CTGCGCCC------------]  [ATCTC-]  [-----------GGGCGTTTGT]  CGCA-CG-GG  [T-]  CCT--CC-G  -  --------------  [------]  ------------  [--------------------TGCAACCTCAT]  GT-CCGG-CG  G  CGT  C  GGCG  TGCACT  TCTCCC  CTAGTAGGA  CGTCGC  GAC  CCGTTG  GGTG  TCGGTC  TAC  GGC  -  TCGAG  [TCGTCGC-]  CTGTCCCG  [T------]  CGC---  [TTCG--]  ---GCG  [---TCT]  CGGG-GCAG  [--ACA]  CTCG-G  [--------TC]  GCC  [----C]  GGCCGG  CTGCC  CGGCGG  TA  [CG--------------]  CGCAC  GGTA-T  C  TGGCC  GCA-  [ATTTCTT---------]  [CTCG---]  [----------AACGCAC]  -TGC  GTC-  [TCA--------]  GGCCCGCCG  CA  AGC  [GC-----]  GGTC-AG  [TGTAAA--------------------------------------]  CCCG-G  [AGGT---]  ACGG  -  AC-  CTG-  -GT  G  CCGT  [--CC]  CCGGG  -C  CTGGCC  C  GCT  GTTCGC  C-G-GCGG-TGT-T  CTCT  -GAC  A  GGCCA  [CG---------------------------------]  [AGCGA-------]  [----------------------------------------TG]  [------]  ATACC  GGTCG  GCGACG  CTA---TTGC  TTTGGG  TAC  TTTCAGG
192_LEvan  CCTGAGA  AA  CCCGAA  AGATCGAAGG  GGGAGA  TTCAC  CGTC  A  G-CG  A  CG-A-A-GGCT  [TCT]  CGT-C-G-G  [-CT]  CG-TCGCG--C-G  [CTCCCGCGGCCACCCC----]  [TCGC--]  [GGGGTGCGTCGCGTGCGTAGT]  CGCGCGG-CG  [T-]  CCT--TC-G  T  G-CG-CGCGCGC--  [CATCGA]  -GCGCGCGCG-T  [---------------------------CTAT]  GC-CCGAC-G  G  CGT  C  GGCG  TGCACT  TCTCCC  CTAGTAGAA  CGTCGC  GAC  CCGCTG  AGCG  CCGGTC  TAC  GG-  C  CCGGT  [GCGTCGC-]  CTGTCCCG  [C------]  CGTC--  [CCTGGT]  --GGCG  [---TCG]  CGGG-GCAG  [--ACG]  CCCG-G  [------TGCA]  -CC  [ATCCC]  GACCGG  CTGCC  CGGCGG  TA  [TCACT-----------]  CGCAA  GGTACT  C  TGGCC  GCA-  [AGTGCGCGCGT-----]  [TCC----]  [-----GCGCGCGCACCG]  -TGC  GTCC  [TTCGAAAAA--]  GGCTCGCCG  CA  AGC  [GC-----]  GGTC-AG  [TTACACGCAAAA--------------------------------]  CCCGTG  [TCTGT--]  ACGG  A  CGA  CTAC  ACG  -  CCGT  [--CG]  CCGGG  -G  CTGACC  C  GCT  GTTCGC  T-GCGCGA-TGT-C  CTC-  GGAC  A  GG-CA  [T----------------------------------]  [GTGT--------]  [-----------------------------------------A]  [------]  GTACC  GGTCA  GCGACG  CTA---TTGC  TTCGGG  TAC  TTTCAGG
197_Semae  CCTGAGA  AA  CCCGAA  AGATCGAACG  GGGAGA  TTCAC  CGTC  A  G-CG  A  CG--T-TGGCT  [TTT]  CGG-C-G-G  [-TT]  CG-TGATG--C-G  [CGCGGTGTCC----------]  [TTTC--]  [---------GGGCGTCCGCGT]  CGCA-CG-CG  [T-]  CCG--CT-G  -  --------------  [------]  ------------  [----------------------TGTCTCAAT]  GC-CCGGC-G  G  CGT  C  GGCG  TGCACT  TCTCCC  CTAGTAGGA  CGTCGC  GAC  CCGTTG  GGTG  TCGGTC  TAC  GGC  -  CCGGG  [CTGTCGC-]  CTGTTCCG  [GA-----]  CGT---  [TTCG--]  ---GCG  [---TCG]  CGGG-GCAG  [--ACA]  CCCG-G  [--------TC]  GCC  [----C]  GGCCGG  CTGCC  CGGCGG  TA  [CT--------------]  CGCAC  GGTA-T  A  TGGCC  GCA-  [AT--------------]  [CGA----]  [---------------AC]  -TGC  GTC-  [TCA--------]  GGCCCGTTG  CA  AGC  [GC-----]  GGAC-AG  [TGTC----------------------------------------]  ACCG-G  [GGTGT--]  GCGG  -  AC-  CTA-  -GC  G  CCGT  [TCCT]  CCGGG  -C  CTGTCC  C  GTT  GTTAGC  C-G-ACGG-TGT-C  CTCT  -GAC  T  GGTCG  [AAT--------------------------------]  [ATAT--------]  [---------------------------------------GTG]  [------]  ATACC  GGTCG  GCGACG  CTA---CTGC  TTTGGG  TAC  TTTCAGG
200_Alobe  CCTGAGA  AA  CCCGAA  AGATCGAATG  GGGAGA  TTCAT  CATC  A  G-CG  A  CA--T-TGGCT  [TCG]  TGGGC-G-G  [-TT]  CG-CGATG--C-G  [CGCACGCGTCTCTC------]  [CTCGC-]  [----GGGAGTTCGCGTCGCGG]  CGCA-CG-TG  [T-]  CCC--CT-A  -  --------------  [------]  ------------  [------------------------TGTTTAT]  GT-CCGAT-G  T  CGT  C  GGCG  TGCACT  TCTCCT  CTAGTAGGA  CGTCGC  GAC  CCGTTG  GGTG  TCGGTC  TAC  GG-  C  CCGGG  [TAGTTGC-]  CTGTCCCG  [C------]  CGC---  [TTCG--]  ---GCG  [---TCG]  CGGG-GCAG  [--ACC]  CTCGGT  [GCGCATACAA]  -CC  [----C]  GACCGG  CTGCC  CGGCGG  TA  [AT--------------]  CGCAC  GGTACT  C  TGGCC  GCA-  [AACT------------]  [TTGTC--]  [-------------GAAC]  -TGC  GTCC  [AT---------]  GGCTCGCCG  CA  AGC  [GC-----]  GATC-AG  [TGTATA--------------------------------------]  CTCG-G  [AGTGT--]  ACGG  -  AC-  CTG-  -GT  G  CCGT  [--CG]  CCGAG  -C  CTGATC  C  GCT  GTTCGC  T-G-GCTGATGT-C  CTC-  GGAC  A  GGCTA  [TCGGTTTTTC-------------------------]  [CTCGC-------]  [--------------------------------GAAAAACCGG]  [-CTGAT]  GTACC  GGTCG  GCGACG  CTA---TTGC  TTTGGG  TAC  TTTCAGG
205_Prose  CCTGAGA  AA  CCCGAA  AGATCGAATG  GGGAGA  TTCAC  CGTC  A  G-CG  A  TG--T-CGGCT  [TCT]  CAG-T-G-T  [-TT]  CG-TGATG--C-G  [CGGCGCTC------------]  [ATCC--]  [------------GGGCGTCGT]  CTCA-CG-CG  [T-]  GCA--CT-G  -  --------------  [------]  ------------  [---------------------CGCTTTTAAT]  GT-CCGGTTG  -  CGT  C  GGCG  TGCACT  TCTCCC  CTAGTAGGA  CGTCGC  GAC  CCGTTG  GGTG  TCGGTC  TAC  GGT  -  CCGGG  [TTGTCGC-]  CTGTCCCG  [T------]  CGC---  [TTCG--]  ---GCG  [---TCG]  CGGG-TCAG  [--ACA]  CCCG-G  [--------TA]  GCC  [----C]  GGCCGG  CTGCT  CGGCGG  TA  [CT--------------]  CGCAC  GGTA-T  C  TGGCC  GCA-  [AT--------------]  [CTCGA--]  [---------------AC]  -TGC  GTC-  [TTA--------]  AGCCCGCCG  CA  AGC  [GC-----]  GGTC-AG  [TGCA----------------------------------------]  CCTG-G  [AGGT---]  ACGG  -  AC-  CTA-  -GT  G  CCGT  [--CC]  CCGGT  -C  CTGGCC  C  GCT  GTTCGC  C-GTGCGG-AGT-C  CTCT  -GAC  A  GGCCA  [T----------------------------------]  [TTGACTTT----]  [-----------------------------------------G]  [------]  ATACC  GGTCG  GCGACG  CTA---TTGC  TTTGGG  TAC  TTTCAGG
206_LEvan  CCTGAGA  AA  CCCGAA  AGATCGAAAG  GGGAGA  TTCAC  CGTC  A  G-CG  A  CG--T-CGGCT  [TCT]  CGT-C-G-G  [-CT]  CG-TCGCG--C-G  [CTCCCGCGGCCATCC-----]  [CTCGCC]  [GGATGCGTCGCGTGTCGTAGT]  CGCGCGG-CG  [T-]  CCT--TC-G  C  G-CG-CGCGCGC--  [CCTCGA]  -GCGCGCGCG-T  [---------------------------CCAT]  GC-CCGAC-G  G  CGT  A  GGCG  TGCACT  TCTCCC  CTAGTAGAA  CGTCGC  GAC  CCGCTG  AGCG  CCGGTC  TAC  GG-  C  CCGGT  [GCGTCGC-]  CTGTCCCG  [C------]  CGTC--  [CCTGGT]  --GGCG  [---TCG]  CGGG-GCAG  [--ACG]  CCCG-G  [--TGCACCGT]  -CC  [----C]  GACCGG  CTGCC  CGGCGG  TA  [TCACT-----------]  CGCAA  GGTACT  C  TGGCC  GCA-  [AGTGCGCGCG------]  [TTCG---]  [------CGCGCGCACCG]  -TGC  GTCC  [CTCGAAAAA--]  GGCTCGCCG  CA  AGC  [GC-----]  GGTC-AG  [TGTTAACGCAAA--------------------------------]  CCCGTG  [TCTGT--]  ACGG  A  CGA  ACT-  ACG  -  CCGT  [--CG]  CCGGG  -G  CTGACC  C  GCT  GTTCGC  C-GCGCGA-TGT-C  CTC-  GGAC  A  GG-CA  [T----------------------------------]  [GTGT--------]  [-----------------------------------------A]  [------]  GTACC  GGTCG  GCGACG  CTA---TTGC  TTCGGG  TAC  TTTCAGG
207_Evani  CCTGGGA  AA  CCCGAA  AGATCGAATG  GGGAGA  TTCAC  CGTC  A  G-CG  A  CG--T-CGGCT  [TCT]  CGG-C-G-G  [-TT]  CG-TGATG--C-G  [CGCGACACCC----------]  [GTCC--]  [------------GGGTGTCGC]  CGCA-CG-CG  [T-]  CCG--CT-G  -  --------------  [------]  ------------  [--------------------TGTTTTACCAT]  GT-CCGGCTG  -  CGT  C  GGCG  TGCACT  TCTCCC  CTAGTAGGA  CGTCGC  GAC  CCGTTG  GGTG  TCGGTC  TAC  GGT  -  CCGGG  [TTGTCGC-]  CTGTCCCG  [T------]  CGC---  [TTCG--]  ---GCG  [---TCG]  CGGG-GCAG  [--ACA]  CCTG-G  [--------TA]  GCC  [----T]  GGCCGG  CTGCT  CGGCGG  TA  [CT--------------]  CACAC  GGTA-T  C  TGGCC  GCA-  [AT--------------]  [CTCGA--]  [---------------AC]  -TGC  GTC-  [TCA--------]  GGCCCGTCG  CA  AGC  [GC-----]  GGTC-AG  [TGAT----------------------------------------]  CCCG-G  [ATGT---]  ACGG  -  AC-  CCA-  -GT  G  CCGT  [--CA]  CCGGG  -C  CTGGCC  C  GCT  GTTAGC  T-G-ACGG-TGT-C  CTCT  -GAC  A  GGCCA  [C----------------------------------]  [TCGTT-------]  [-----------------------------------------G]  [------]  ATACT  GGTCG  GCGACG  CTA---CTGC  TTTGGG  TAC  TTTCAGG
208_Szepl  CCTGAGA  AA  CCCGAA  AGATCGAAAG  GGGAGA  TTCAC  CGTC  A  G-CG  A  CG--T-CGGCT  [TCT]  CGA-C-G-G  [-TT]  CG-TCGCG--T-G  [CGCGCGCGGCATCC------]  [CTCGC-]  [--GGATGTCCCGTTGCGTCGT]  CGCGCGG-CG  [T-]  CCG--TT-G  T  G-CG-CGCGCG---  [TTA---]  --CGCGCGCG-C  [------------------------GATCTAT]  GT-CCGGC-G  G  CGT  C  GGCG  TGCACT  TCTCCC  CCAGTAGGA  CGTCGC  GAC  CCGTTG  GGTG  TCGGTC  TAC  GG-  C  CCGGA  [TCGTCGC-]  CTGTCCCG  [C------]  CGCC--  [TCGC--]  --GGCG  [---TCG]  CGGG-GCAG  [--ACG]  TCCG-G  [--TGCACCTA]  -CC  [----C]  GACCGG  CTGCT  CGGCGG  TA  [TAAAAT----------]  CG-AC  GGTACT  C  TGGCC  GCA-  [ACT-------------]  [AAC----]  [--------------ATG]  -TGC  GTCC  [TTCGAAAAA--]  GGCTCGCCG  CA  AGC  [GC-----]  GGTC-AG  [TGCACT--------------------------------------]  CCCG-G  [TGGCTC-]  TCGG  -  ACG  AAC-  TGT  G  CCGT  [--CC]  CCGGG  -C  CTGACC  C  GCT  GTTCGC  C-G-GCGA-TGT-C  CTC-  GGAC  A  GGCCA  [TGCGCGCGCGT------------------------]  [TTT---------]  [-------------------------------GCGCGCGCATT]  [--TTAC]  GTACC  GGTCG  GCGACG  CTA---TTGC  TTTG??  ???  ???????
213_CEvan  CCTGAGA  AA  CCCGAA  AGATCGAATG  GGGAGA  TTCAC  CGTC  A  G-CG  A  CG--T-CGGCT  [TCT]  CGG-C-G-G  [-TT]  CG-CGATG--C-G  [CGCGGCGCCC----------]  [TCGC--]  [---------GGGCGTTCGCGT]  CGCA-CG-CG  [T-]  CCG--CC-G  T  GTCT-CTCTCTC--  [TCTC--]  -GAGAGGGAGTC  [----------------------------CAT]  GC-TCGGC-G  G  CGT  C  GGCG  TGCACT  TCTCCC  CTAGTAGGA  CGTCGC  GAC  CCGTTG  GGTG  TCGGTC  TAC  GGC  -  CCGGG  [CTGTCGC-]  CTGTCCCG  [T------]  CGC---  [TTCG--]  ---GCG  [---TCG]  CGGG-GCAG  [--ACA]  CCCG-G  [------TGTC]  GCC  [----C]  GACCGG  CTGCC  CGGCGG  TA  [CT--------------]  CGCAC  GGTA-T  C  TGGCC  GCA-  [C---------------]  [ACTCGAA]  [----------------C]  -TGC  GTCA  [CTCGTGCA---]  GGCCCGCCG  CA  AGC  [GC-----]  GGTC-AG  [TGTATA--------------------------------------]  CCCG-G  [AGGT---]  GCGG  -  AC-  CCA-  -GC  G  CCGT  [--CC]  CCGGG  -C  CTGGCC  C  GCT  GTTCGC  C-G-GCGG-TGT-C  CTC-  TGAC  A  GGCCG  [TACGTCCGC--------------------------]  [CGTCAAAC----]  [---------------------------------GCGGACGTG]  [----GG]  ATACC  GGTCG  GCGACG  CTA---CTGC  TTTGGG  TAC  TTTCAGG
219_Parev  CCTGAGA  AA  CCCGAA  AGATCGAATG  GGGAGA  TTCAC  CGTC  A  G-CG  A  CG--T-CGGCT  [TTT]  CGG-T-G-G  [-TT]  CT-TGATG--C-G  [CTGCGCCC------------]  [ATCC--]  [-----------GGGCGTTTGT]  CGCA-CG-AG  [T-]  CCT--CC-G  -  --------------  [------]  ------------  [--------------------TGCAACCTCAT]  GT-CCGGC-G  C  CGT  C  GGCG  TGCACT  TCTCCC  CTAGTAGGA  CGTCGC  GAC  CCGTTG  GGTG  TCGGTC  TAC  GGC  -  TCGAG  [TTGTCGC-]  CTGTCCCG  [T------]  CGC---  [TTCG--]  ---GCG  [---TTT]  CGGG-GCAG  [--ACG]  CTCG-A  [--------TC]  GCC  [----C]  GGCCGG  CTGCC  CGGCGG  TA  [CT--------------]  CGCAC  GGTA-T  C  TGGCC  GCA-  [AT--------------]  [CTCGA--]  [---------------AC]  -TGC  GTCT  [CG---------]  GGCCCGCCG  CA  AGC  [GC-----]  GGTC-AG  [TGTAAA--------------------------------------]  CCCG-G  [TGGT---]  ACGG  -  AC-  CCA-  -GC  G  CCGT  [--CC]  CCGGG  -C  CTGGCC  C  GCT  GTTCGC  C-G-GCGG-TGT-C  CTCT  -GAC  T  GGCCA  [CG---------------------------------]  [AGTAAG------]  [----------------------------------------CG]  [------]  ATACC  GGTCG  GCGACG  CTA---TTGC  TTTGGG  TAC  TTTCAGG
220_LEvan  CCTGAGA  AA  CCCGAA  AGATCGAAAG  GGGAGA  TTCAT  CGTC  A  G-CG  A  CG--T-CGGCT  [TCT]  CGT-C-G-G  [-CT]  CG-TCGCG--C-G  [CTCCCGCGACCATCC-----]  [CTCACC]  [GGATGTGTCGTGTGCTGTAGT]  CGCGCGG-CG  [T-]  CCT--TC-G  C  G-TG-CGCGCGCC-  [CTCG--]  GGCGCGC-CG-T  [---------------------------CCAT]  GT-CCGAC-A  A  CGT  A  GGCG  TGCACT  TCTCCC  CTAGTAGAA  CGTCGC  GAC  CCGCTG  GGCG  CCGGTC  TAC  GG-  C  CCGGT  [GCGTCGC-]  CTGTCCCG  [C------]  CGTC--  [CTTTGT]  --GGCG  [---TCG]  CGGG-CCAG  [--ACG]  CCCG-G  [--TGCATCGT]  -CC  [----C]  GACCGG  CTGCC  CGGCGG  TA  [TCACT-----------]  CGCAA  GGTACT  C  TGGCC  GCA-  [AGTGCGCGT-------]  [TCC----]  [-------GCGCGCACCG]  -TGC  GTCC  [TTCGAAAAA--]  GGCTCGCCG  CA  AGC  [GC-----]  GGTC-AG  [TGCTAACGCAAA--------------------------------]  CCCGTG  [TCTGT--]  ACGG  A  CGA  ACT-  ACG  -  CCGT  [--CG]  CCGGG  -G  CTGACC  C  GCT  GTTCGC  T-GCGCGA-TGT-C  CTC-  GGAC  A  GG-CA  [T----------------------------------]  [GTGT--------]  [-----------------------------------------A]  [------]  GTACC  GGTCA  GCGACG  CTA---TTGC  TTCGGG  TAC  TTTCAGG
224_Prose  CCTGAGA  AA  CCCGAA  AGATCGAATG  GGGAGA  TTCAC  CGTC  A  G-CG  A  CG--C-CGGCT  [TCT]  TGG-T-G-T  [-TT]  CG-TGATG--C-G  [CGGCGCT-------------]  [CTCG--]  [-------------GGCGACGT]  TGCA-CG-CG  [T-]  TCA--CT-G  -  --------------  [------]  ------------  [-----------------------CGCTTTAT]  GT-CCGGC-T  G  CGT  C  GGCG  TGCACT  TCTCCC  CTAGTAGGA  CGTCGC  GAC  CCGTTG  GGTG  TCGGTC  TAC  GGC  -  CCGGG  [CTGTCGC-]  CTGTCCCG  [C------]  CGC---  [TTCG--]  ---GCG  [---TCG]  CGGG-TCAG  [--ACA]  CCCG-G  [--------TA]  ACC  [----C]  GGCCGG  CTGCT  CGGCGG  TA  [CT--------------]  CGCAC  GGTA-T  C  TGGCC  GCA-  [AT--------------]  [CTCGA--]  [---------------AC]  -TGC  GTC-  [TTA--------]  GGCCCGCCG  CA  AGC  [GC-----]  GGTC-AG  [TGCA----------------------------------------]  CATG-G  [AGGT---]  ACGG  -  AC-  CTA-  -GC  G  CCGT  [--CC]  CCGGT  -C  CTGGCT  C  GCT  GTTCGC  C-G-GCGG-AGT-C  CTCT  -GAC  A  GGCCA  [CG---------------------------------]  [TGAAT-------]  [----------------------------------------TG]  [------]  ATACC  GGTCG  GCGACG  CTA---CTGC  TTTGGG  TAC  TTTCAGG
227_Papat  CCTGAGA  AA  CCCGAA  AGATCGAATG  GGGAGA  TTCAC  CGTC  A  G-CG  A  CG--T-CGGCT  [TTT]  CGG-T-G-G  [-TT]  CT-TGATG--C-G  [CTGCGCTC------------]  [ATCC--]  [-----------GGGCGTTTGT]  CGCA-CG-AG  [T-]  CCT--CC-G  -  --------------  [------]  ------------  [--------------------TGCAAACTCAT]  GT-CCGGC-G  C  CGT  C  GGCG  TGCACT  TCTCCC  CTAGTAGGA  CGTCGC  GAC  CCGTTG  GGTG  TCGGTC  TAC  GGC  -  TCGAG  [TCGTCGC-]  CTGTCCCG  [T------]  CGC---  [TTCG--]  ---GCG  [---TAT]  CGGG-GCAG  [--ACA]  CTCG-G  [--------TT]  GCC  [----C]  GGCCGG  CTGCC  CGGCGG  TA  [CT--------------]  CGCAC  GGTA-T  C  TGGCC  GCA-  [AT--------------]  [CTCGA--]  [---------------AC]  -TGC  GTC-  [TCA--------]  GGCCCGCCG  CA  AGC  [GC-----]  GGTC-AG  [TGTAAA--------------------------------------]  CCCG-G  [AGGT---]  ACGG  -  AC-  CCA-  -GT  G  CCGT  [--CC]  CCGGG  -C  CTGGCC  C  GCT  GTTCGC  C-G-GCGG-TGT-T  CTCT  -GAC  T  GGCCA  [CG---------------------------------]  [AGTGA-------]  [----------------------------------------TG]  [------]  ATACC  GGTCG  GCGACG  CTA---TTGC  TTTGGG  TAC  TTTCAGG
230_LEvan  TCTGGGA  AA  CCCGAA  AGATCGAAAG  GGGAGA  TTCAC  CGTC  A  G-CG  A  CG--T-TGGCT  [TCT]  CGT-C-G-G  [-CT]  CG-TCGCG--C-G  [CTCCCGCGGCCATCC-----]  [CTCGCC]  [-GGATGCGTCGCGTGTGTAGT]  CGCGCGG-CG  [T-]  CCT--TC-G  T  G-CG-CGCG-----  [ATT---]  -----TCGCG-A  [--------------------------CCCAT]  GC-CCGAC-G  G  CGT  A  GACG  TGCACT  TCTCCC  CTAGTAGAA  CGTCGC  GAC  CCGCTG  AGCG  CCGGTC  TAC  GG-  C  CCGGT  [GCGTCGC-]  CTGTTCCG  [C------]  CGTC--  [CTTTGT]  --GGCG  [---TCG]  CGGG-GCAG  [--ACG]  CCCG-G  [--TGCAACGT]  -CC  [----C]  GACCGG  CTGCC  CGGCGG  TA  [TCTCT-----------]  CGCAA  GGTACT  C  TGGCC  GCA-  [AGCGCGCG--------]  [TCC----]  [-------GCGCGCGCCG]  -TGC  GTCC  [TTCGAAAAA--]  GGCTCGCCG  CA  AGC  [GC-----]  GGTC-AG  [TGTTAACGCAAA--------------------------------]  CCCGTG  [TCTGT--]  ACGG  A  CGA  ACT-  ACG  -  CCGT  [--CG]  CCGGG  -G  CTGACC  C  GCT  GTTCGC  T-GCGCGA-TGT-C  CTC-  GGAC  A  GGCAT  [-----------------------------------]  [GTGTA-------]  [------------------------------------------]  [------]  GTACC  GGTCA  GCGACG  CTA---TTGC  TTTGGG  TA-  TTTCAGG
231_Szepl  TCTGGGA  AA  CCCGAA  AGATCGAAAG  GGGAGA  TTCAC  CGTC  A  G-CG  A  CG--T-CGGCT  [TCT]  CGA-C-G-G  [-TT]  CG-TCGCG--C-G  [CGCGCGCGGCATCC------]  [CTCGC-]  [--GGATGTCCCGTTGCGTCGT]  CGCGCGG-CG  [T-]  CCG--TT-G  T  G-CG-CGCGCG---  [TTT---]  --CGCGCGCG-C  [------------------------GATCTAT]  GT-CCGGC-G  G  CGT  C  GGCG  TGCACT  TCTCCC  CCAGTAGGA  CGTCGC  GAC  CCGTTG  GGTG  TCGGTC  TAC  GGC  -  CCGGA  [TCGTCGC-]  CTGTCCCG  [C------]  CGCC--  [TCGC--]  --GGCG  [---TCG]  CGGG-GCAG  [--ACG]  TCCG-G  [-TGTTACCTA]  GCC  [-----]  GACCGG  CTGCT  CGGCGG  TA  [TAAAAT----------]  CG-AC  GGTACT  C  TGGCC  GCA-  [ACTAT-----------]  [TCAC---]  [-------------ACAG]  -TGC  GTCC  [TTCGAAAAA--]  GGCTCGCCG  CA  AGC  [GC-----]  GGTC-AG  [TGCACT--------------------------------------]  CCCG-G  [TGGCTT-]  TCGG  -  ACG  AAC-  TGC  G  CCGT  [--CC]  CCGGG  -C  CTGACC  C  GCT  GTTCGC  C-G-GCGA-TGT-C  CTC-  GGAC  A  GGCCA  [TGCGCGCGG--------------------------]  [TTCG--------]  [---------------------------------CCGCGCGCA]  [-TTAAC]  GTACC  GGTCG  GCGACG  CTA---TTGC  TTTGGG  TAC  TTTCAGG
232_Hypti  ???????  ??  ??????  ??????????  ??????  ?????  ????  ?  ????  ?  ???????????  [???]  ?????????  [???]  ?????????????  [????????????????????]  [??????]  [?????????????????????]  ??????????  [??]  ?????????  ?  ??????????????  [??????]  ????????????  [???????????????????????????????]  ??????????  ?  ???  ?  ????  ??????  ??????  ?????????  ??????  ???  ??????  ????  ??????  ???  ???  ?  ?????  [????????]  ????????  [???????]  ??????  [??????]  ??????  [??????]  ?????????  [?????]  ??????  [??????????]  ???  [?????]  ??????  ?????  ??????  ??  [????????????????]  ?????  ??????  ?  ?????  ????  [????????????????]  [???????]  [?????????????????]  ????  ????  [???????????]  ?????????  ??  ???  [???????]  ???????  [????????????????????????????????????????????]  ??????  [???????]  ????  ?  ???  ????  ???  ?  ????  [????]  ?????  ??  ??????  ?  ???  ??????  ??????????????  ????  ????  ?  ?????  [???????????????????????????????????]  [????????????]  [??????????????????????????????????????????]  [??????]  ?????  ?????  ??????  ??????????  ??????  ???  ???????
233_Szepl  ???????  ??  ??????  ??????AAAG  GGGAGA  KTCAC  CGTC  A  G-CG  A  CG--T-CGGCT  [TTT]  CGA-C-G-G  [-TC]  CG-TCWCG----G  [CAWCTCGCTCGGG-------]  [TGT---]  [--------CCCGKTGCGTCGT]  CGYGCGT-CG  [T-]  CCG--TT-G  T  G-CG-CGCGCG---  [TTC---]  --CGCGCGCG-C  [------------------------GATCTAT]  GT-CCGGC-G  G  CGT  C  GGCG  TGCACT  TCTGCC  CCAGTAGGA  CGTCGC  GAC  CCGTTG  GGTG  TCGGTC  TAC  GG-  C  CCGGA  [TCGTCGC-]  CTGTCCCG  [C------]  CGCT--  [TCGC--]  --GGTG  [---TCG]  CGGG-GCAG  [--ACA]  TCCG-C  [--TGCACCTA]  -CC  [----C]  GACCGG  CTGCC  CGGCGG  TA  [TAAAAT----------]  CG-AC  GGTACT  C  TGGCC  GCA-  [ACT-------------]  [AAC----]  [--------------AAG]  -TGC  GTCC  [TTCGATAMA--]  GGCTCGCCG  CA  AGC  [GC-----]  GGTC-AG  [TGCATT--------------------------------------]  TCCGGT  [GGCTTTC]  TCGG  -  ACG  AAC-  TGT  G  CCGT  [--CC]  CCGGG  -C  CTGACC  C  GCT  GTTCGC  C-G-GCAA-TGT-C  CTC-  GGAC  A  GACCC  [TGCG-------------------------------]  [CGCACC------]  [--------------------------------------CGCA]  [---TAT]  ?????  ?????  ??????  ??????????  ??????  ???  ???????
234_LEvan  TCTGGGA  AA  CCCGAA  AGATCGAAAG  GGGAGA  TTCAC  CGTC  A  G-CG  A  C-A-C-CGGCT  [TCT]  CGA-C-G-G  [-TT]  CG-TCGTG--C-G  [CGCACGCGGCATCC------]  [CTCGC-]  [--GGATGTCCCGCGTTGTCGT]  CGTACGG-TG  [T-]  CCG--TT-G  T  G-CG-CGC------  [TCCGC-]  -----GTGCG-A  [--------------------------TTTAT]  GT-CCGGC-G  G  CGT  C  GGCG  TGCACT  TCTCCC  CTAGTAGAA  CGTCGC  GAC  CCGTTG  AGCG  TCGGTC  TAC  GG-  C  CCGGG  [CTGTCGC-]  CTGTCCCG  [C------]  CGCC--  [TCGC--]  --GGCG  [---TCG]  CGG-TACAG  [--ACA]  CCCG-G  [--TGCATCC-]  -CC  [----C]  GACCGG  CTGCC  CGGCGG  TA  [TTACG-----------]  CACAC  GGTACT  C  TGGCC  GCA-  [ATC-------------]  [TTT----]  [-------------GAAC]  -TGC  GTCC  [TTCGAAAAA--]  GGCTCGCCG  CA  AGC  [GC-----]  GGTC-AG  [TGATGTCTACTC--------------------------------]  CCCG-G  [TGGT---]  TCGG  A  CGA  ACT-  ATG  -  CCGT  [--CC]  CCGGG  -C  CTGACC  C  GCT  GTTCGC  C-G-GCGA-TGT-C  CTC-  GGAC  A  GGCCA  [-----------------------------------]  [-CGTAC------]  [------------------------------------------]  [------]  GTACC  GGTCG  GCGACG  CTA---TTGC  TTTGG?  ???  ???????
235_Hypti  ???????  ??  ??????  ??????????  ??????  ?????  ????  ?  ????  ?  ???????????  [???]  ?????????  [???]  ?????????????  [????????????????????]  [??????]  [?????????????????????]  ??????????  [??]  ?????????  ?  ??????????????  [??????]  ????????????  [???????????????????????????????]  ??????????  ?  ???  ?  ????  ??????  ??????  ?????????  ??????  ???  ??????  ????  ??????  ???  ???  ?  ?????  [????????]  ????????  [???????]  ??????  [??????]  ??????  [??????]  ?????????  [?????]  ??????  [??????????]  ???  [?????]  ??????  ?????  ??????  ??  [????????????????]  ?????  ??????  ?  ?????  ????  [????????????????]  [???????]  [?????????????????]  ????  ????  [???????????]  ?????????  ??  ???  [???????]  ???????  [????????????????????????????????????????????]  ??????  [???????]  ????  ?  ???  ????  ???  ?  ????  [????]  ?????  ??  ??????  ?  ???  ??????  ??????????????  ????  ????  ?  ?????  [???????????????????????????????????]  [????????????]  [??????????????????????????????????????????]  [??????]  ?????  ?????  ??????  ??????????  ??????  ???  ???????
236_Szepl  ???????  ??  ??????  ????GGAAAG  GGGAGA  TTCAC  CGTC  A  G-CG  A  CG--T-CGGCT  [TCT]  CGA-C-G-G  [-TT]  CG-TCGCG--C-G  [CGCGCGCGGCATCC------]  [CTCGC-]  [--GGATGTCCCGTTGCGTCGT]  CGCGCGG-CG  [T-]  CCG--TT-G  T  G-CG-CGCGCG---  [TTC---]  --CGCGCGCG-C  [------------------------GATCTAT]  GT-CCGGC-G  G  CGT  C  GGCG  TGCACT  TCTCCC  CCAGTAGGA  CGTCGC  GAC  CCGTTG  GGTG  TCGGTC  TAC  GGC  -  CCGGA  [ACGTCGC-]  CTGTCCCG  [C------]  CGCC--  [TCGC--]  --GGCG  [---TCG]  CGGG-GCAG  [--ACG]  TCCG-G  [-TGTTACCTA]  GCC  [-----]  GACCGG  CTGCT  CGGCGG  TA  [TAAAAT----------]  CG-AC  GGTACT  C  TGGCC  GCA-  [ACTAT-----------]  [TCAA---]  [-------------ACAG]  -TGC  GTCC  [TTCGAAAAA--]  GGCTCGCCG  CA  AGC  [GC-----]  GGTC-AG  [TGCACT--------------------------------------]  CCCG-G  [TGGCTT-]  TCGG  -  ACG  AAC-  TGC  G  CCGT  [--CC]  CCGGG  -C  CTGACC  C  GCT  GTTCGC  C-G-GCGA-TGT-C  CTC-  GGAC  A  GGCCA  [TGCGCGCGG--------------------------]  [TTCG--------]  [---------------------------------CCGCGCGCA]  [-TTAAC]  GTACC  GGTCG  GCGACG  CTA---TTGC  TTTGGG  TAC  TTTCAGG
237_LEvan  ???????  ??  ??????  ??????????  ??????  ?????  ????  ?  ????  ?  ???????????  [???]  ?????????  [???]  ?????????????  [????????????????????]  [??????]  [?????????????????????]  ??????????  [??]  ?????????  ?  ??????????????  [??????]  ????????????  [???????????????????????????????]  ??????????  ?  ???  ?  ????  ??????  ??????  ?????????  ??????  ???  ??????  ????  ??????  ???  ???  ?  ?????  [????????]  ????????  [???????]  ??????  [??????]  ??????  [??????]  ?????????  [?????]  ??????  [??????????]  ???  [?????]  ??????  ?????  ??????  ??  [????????????????]  ?????  ??????  ?  ?????  ????  [????????????????]  [???????]  [?????????????????]  ????  ????  [???????????]  ?????????  ??  ???  [???????]  ???????  [????????????????????????????????????????????]  ??????  [???????]  ????  ?  ???  ????  ???  ?  ????  [????]  ?????  ??  ??????  ?  ???  ??????  ??????????????  ????  ????  ?  ?????  [???????????????????????????????????]  [????????????]  [??????????????????????????????????????????]  [??????]  ?????  ?????  ??????  ??????????  ??????  ???  ???????
238_Szepl  ???GGGA  AA  CCCGAA  AGATCGAAAG  GGGAGA  TTCAC  CGTC  A  G-CG  A  CG--T-CGGCT  [TCT]  CGA-C-G-G  [-TT]  CG-TCGCG--C-G  [CGCGCGCGGCATCC------]  [CTAGC-]  [--GGATGTCCCGTTGCGTCGT]  CGCGCGG-CG  [T-]  CCG--TT-G  T  G-CG-CGCGCG---  [TTC---]  --CGCGCGCG-C  [------------------------GATCTAT]  GT-CCGGC-G  G  CGT  C  GGCG  TGCACT  TCTCCC  CCAGTAGGA  CGTCGC  GAC  CCGTTG  GGTG  TCGGTC  TAC  GG-  C  CCGGA  [TCGTCGC-]  CTGTCCCG  [C------]  CGCC--  [TCGC--]  --GGCG  [---TCG]  CGGG-GCAG  [--ACG]  TCCG-G  [--TGCACCTA]  -CC  [----C]  GACCGG  CTGCT  CGGCGG  TA  [TAAAAT----------]  CG-AC  GGTACT  C  TGGCC  GCA-  [ACT-------------]  [AACAA--]  [----------------G]  -TGC  GTCC  [TTCGAAAAA--]  GGCTCGCCG  CA  AGC  [GC-----]  GGTC-AG  [TGCACT--------------------------------------]  CCCG-G  [TGGC---]  TCGG  -  ACG  AAC-  TGT  G  CCGT  [--CC]  CCGGG  -C  CTGACC  C  GCT  GTTCGC  C-G-GCGA-TGT-C  CTC-  GGAC  A  GGCCA  [TGCGT------------------------------]  [TTAC--------]  [-------------------------------------GCGCC]  [-TTTAC]  GTACC  GGTCG  GCGACG  CTA---TTGC  TTTGGG  TAC  TTTC???
239_Rothe  CCTGAGA  AA  CCCGAA  AGATCGAATG  GGGAGA  TTCAT  CGTC  A  G-CG  A  CG--T-CGGCT  [TTT]  CGG-C-G-G  [-TT]  CG-CGATG--C-G  [CGCGAGGCGTCC--------]  [TTAC--]  [---------GGGCGTCCGCGT]  CGCA-CG-CG  [T-]  CCG--CC-G  T  --------------  [------]  ------------  [-----------------------GTTTTCAT]  GC-TCGGC-G  G  CGT  C  GGCG  TGCACT  TCTCCC  CTAGTAGGA  CGTCGC  GAC  CCGTTG  GGTG  TCGGTC  TAC  GGC  -  CCGGA  [TTGTCGC-]  CTGTCCCG  [T------]  CGC---  [TTCG--]  ---GCG  [---TCG]  CGGG-GCAG  [--ACA]  CCCG-G  [------TGTA]  GCC  [----C]  GGCCGG  CTGCC  CGGCGG  TA  [CT--------------]  CGCAC  GGTA-T  C  TGGCC  GCA-  [AT--------------]  [CGA----]  [---------------AC]  -TGC  GTC-  [TTA--------]  GGCCCGCCG  CA  AGC  [GC-----]  GGTC-AG  [TGTATA--------------------------------------]  CCCG-G  [AGT----]  GCGG  -  AC-  CTA-  -GC  G  CCGT  [--CC]  CCGGG  -C  CTGGCT  C  GCT  GTTCGC  C-G-GCGG-TGT-C  CTCT  -GAC  A  GGCCG  [TATCAGT----------------------------]  [CATG--------]  [-----------------------------------ATATGTG]  [------]  ATACC  GGTCG  GCGACG  CTA---CTGC  TTTGGG  TAC  TTTCAGG
240_Acant  TCTAGAA  AA  CCCGAA  AGATCGAAAG  GGGAGA  TTCAC  CGTC  A  G-CG  A  CG--T-CGGCT  [TCT]  CGA-C-G-G  [-TT]  CG-TCGCG--C-G  [CGCGCGCGGCATCC------]  [CTAGC-]  [--GGATGTCCCGTTGCGTCGT]  CGCGCGG-CG  [T-]  CCG--TT-G  T  G-CG-CGCGCG---  [TTC---]  --CGCGCGCG-C  [------------------------GATCTAT]  GT-CCGGC-G  G  CGT  C  GGCG  TGCACT  TCTCCC  CCAGTAGGA  CGTCGC  GAC  CCGTTG  GGTG  TCGGTC  TAC  GG-  C  CCGGA  [TCGTCGC-]  CTGTCCCG  [C------]  CGCC--  [TCGC--]  --GGCG  [---TCG]  CGGG-GCAG  [--ACG]  TCCG-G  [--TGCACCTA]  -CC  [----C]  GACCGG  CTGCT  CGGCGG  TA  [TAAAAT----------]  CG-AC  GGTACT  C  TGGCC  GCA-  [ACT-------------]  [AAC----]  [--------------AAG]  -TGC  GTCC  [TTCGAAAAA--]  GGCTCGCCG  CA  AGC  [GC-----]  GGTC-AG  [TGCACT--------------------------------------]  CCCG-G  [TGGT---]  TCGG  -  ACG  AAC-  TGT  G  CCGT  [--CC]  CCGGG  -C  CTGACC  C  GCT  GTTCGC  C-G-GCGA-TGT-C  CTC-  GGAC  A  GGCCA  [TGCGT------------------------------]  [TTAC--------]  [-------------------------------------GCGCC]  [-TTTAC]  GTACC  GGTCG  GCGACG  CTA---TTGC  TTTGGG  TAT  TTTCAGG
241_Szepl  ???????  ??  ??????  ??????????  ??????  ?????  ????  ?  ????  ?  ???????????  [???]  ?????????  [???]  ?????????????  [????????????????????]  [??????]  [?????????????????????]  ??????????  [??]  ?????????  ?  ??????????????  [??????]  ????????????  [???????????????????????????????]  ??????????  ?  ???  ?  ????  ??????  ??????  ?????????  ??????  ???  ??????  ????  ??????  ???  ???  ?  ?????  [????????]  ????????  [???????]  ??????  [??????]  ??????  [??????]  ?????????  [?????]  ??????  [??????????]  ???  [?????]  ??????  ?????  ??????  ??  [????????????????]  ?????  ??????  ?  ?????  ????  [????????????????]  [???????]  [?????????????????]  ????  ????  [???????????]  ?????????  ??  ???  [???????]  ???????  [????????????????????????????????????????????]  ??????  [???????]  ????  ?  ???  ????  ???  ?  ????  [????]  ?????  ??  ??????  ?  ???  ??????  ??????????????  ????  ????  ?  ?????  [???????????????????????????????????]  [????????????]  [??????????????????????????????????????????]  [??????]  ?????  ?????  ??????  ??????????  ??????  ???  ???????
242_Acant  ???GGAA  AA  CCCGAA  AGATCGAAAG  GGGAGA  TTCAC  CGTC  A  G-CG  A  CG--T-CGGCT  [TCT]  CGA-C-G-G  [-TT]  CG-TCGCG--C-G  [CGCGCGCGGCATCC------]  [CTAGC-]  [--GGATGTCCCGTTGCGTCGT]  CGCGCGG-CG  [T-]  CCG--TT-G  T  G-CG-CGCGCG---  [TTC---]  --CGCGCGCG-C  [------------------------GATCTAT]  GT-CCGGC-G  G  CGT  C  GGCG  TGCACT  TCTCCC  CCAGTAGGA  CGTCGC  GAC  CCGTTG  GGTG  TCGGTC  TAC  GG-  C  CCGGA  [TCGTCGC-]  CTGTCCCG  [C------]  CGCC--  [TCGC--]  --GGCG  [---TCG]  CGGG-GCAG  [--ACG]  TCCG-G  [--TGCACCTA]  -CC  [----C]  GACCGG  CTGCT  CGGCGG  TA  [TAAAAT----------]  CG-AC  GGTACT  C  TGGCC  GCA-  [ACT-------------]  [AAC----]  [--------------AAG]  -TGC  GTCC  [TTCGAAAAA--]  GGCTCGCCG  CA  AGC  [GC-----]  GGTC-AG  [TGCACT--------------------------------------]  CCCG-G  [TGGC---]  TCGG  -  ACG  AAC-  TGT  G  CCGT  [--CC]  CCGGG  -C  CTGACC  C  GCT  GTTCGC  C-G-GCGA-TGT-C  CTC-  GGAC  A  GGCCA  [TGCGT------------------------------]  [TTAC--------]  [-------------------------------------GCGCC]  [-TTTAC]  GTACC  GGTCG  GCGACG  CTA---TTGC  TTTGGG  TAT  TTTCAGG
243_Szepl  ???GGAA  AA  CCCGAA  AGATCGAAAG  GGGAGA  TTCAC  CGTC  A  G-CG  A  CG--T-CGGCT  [TCT]  CGA-C-G-G  [-TT]  CG-TCGCG--C-G  [CGCGCTCGGCATCC------]  [CTCGC-]  [--GGATGTTCCGCAGCGTCGT]  CGCGCGG-CG  [T-]  CCG--TT-G  C  G-CG-CGTTCG---  [TTC---]  --CGCGAGCG-C  [------------------------GATCTAT]  GT-CCGGC-G  G  CGT  C  GGCG  TGCACT  TCTCCC  CCAGTAGGA  CGTCGC  GAC  CCGTTG  GGTG  TCGGTC  TAC  GG-  C  CCGGA  [TCGTCGC-]  CTGTCCCG  [C------]  CGCC--  [TCAC--]  --GGCG  [---TCG]  CGGG-GCAG  [--ACA]  TCCG-G  [--TGCA-TTA]  -CC  [----C]  GACCGA  CTGCT  CGGCGG  TA  [TAAAAT----------]  CG-AC  GGTACT  C  TGGCC  GCA-  [ACC-------------]  [ACAA---]  [--------------GTG]  -TGC  GTCC  [TTCGAAAAA--]  GGCTCGTCG  CA  AGC  [GC-----]  GGTC-AG  [TGCACT--------------------------------------]  CCCG-G  [TGGCTC-]  TCGG  -  ACG  AAC-  TGC  G  CCGT  [--CC]  CCGGG  -C  CTGACC  C  GCT  GTTGGC  C-G-ACGA-TGT-C  CTC-  GGAC  A  GGCCA  [AGCGCGCGC--------------------------]  [GCAA--------]  [---------------------------------GCGCGCGCT]  [-TTCAC]  GTACC  GGTCG  GCGACG  CTA---TTGC  TTTGGG  TAT  TTTCAGG
246_Acant  TCTGGGA  AA  CCCGAA  AGATCGAAAG  GGGAGA  TTCAC  CGTC  A  G-CG  A  CG--T-CGGCT  [TCT]  CGA-C-G-G  [-TT]  CG-TCGCG--C-G  [CGCGCGCGGCATCC------]  [CTAGC-]  [--GGATGTCCCGTTGCGTCGT]  CGCGCGG-CG  [T-]  CCG--TT-G  T  G-CG-CGCGCG---  [TTC---]  --CGCGCGCG-C  [------------------------GATCTAT]  GT-CCGGC-G  G  CGT  C  GGCG  TGCACT  TCTCCC  CCAGTAGGA  CGTCGC  GAC  CCGTTG  GGTG  TCGGTC  TAC  GG-  C  CCGGA  [TCGTCGC-]  CTGTCCCG  [C------]  CGCC--  [TCAC--]  --GGCG  [---TCG]  CGGG-GCAG  [--ACG]  TCCG-G  [--TGCACCTA]  -CC  [----C]  GACCGG  CTGCT  CGGCGG  TA  [TAAAAT----------]  CG-AC  GGTACT  C  TGGCC  GCA-  [ACT-------------]  [AAC----]  [--------------AAG]  -TGC  GTCC  [TTCGAAAAA--]  GGCTCGCCG  CA  AGC  [GC-----]  GGTC-AG  [TGCACT--------------------------------------]  CCCG-G  [TGGC---]  TCGG  -  ACG  AAC-  TGT  G  CCGT  [--CC]  CCGGG  -C  CTGACC  C  GCT  GTTCGC  C-G-GCGA-TGT-C  CTC-  GGAC  A  GGCCA  [TGCGT------------------------------]  [TTAC--------]  [-------------------------------------GCGCC]  [-TTTAC]  GTACC  GGTCG  GCGACG  CTA---TTGC  TTTGGG  TAC  TTTCA??
247_Szepl  ???????  ??  ??????  ??????????  ??????  ?????  ????  ?  ????  ?  ???????????  [???]  ?????????  [???]  ?????????????  [????????????????????]  [??????]  [?????????????????????]  ??????????  [??]  ?????????  ?  ??????????????  [??????]  ????????????  [???????????????????????????????]  ??????????  ?  ???  ?  ????  ??????  ??????  ?????????  ??????  ???  ??????  ????  ??????  ???  ???  ?  ?????  [????????]  ????????  [???????]  ??????  [??????]  ??????  [??????]  ?????????  [?????]  ??????  [??????????]  ???  [?????]  ??????  ?????  ??????  ??  [????????????????]  ?????  ??????  ?  ?????  ????  [????????????????]  [???????]  [?????????????????]  ????  ????  [???????????]  ?????????  ??  ???  [???????]  ???????  [????????????????????????????????????????????]  ??????  [???????]  ????  ?  ???  ????  ???  ?  ????  [????]  ?????  ??  ??????  ?  ???  ??????  ??????????????  ????  ????  ?  ?????  [???????????????????????????????????]  [????????????]  [??????????????????????????????????????????]  [??????]  ?????  ?????  ??????  ??????????  ??????  ???  ???????
248_Szepl  ?CTGGGA  AA  CCCGAA  AGATCGAAAG  GGGAGA  TTCAC  CGTC  A  G-CG  A  CG--T-CGGCT  [TCT]  CGA-C-G-G  [-TT]  CG-TCGCG--C-G  [CGCGCTCGGCATCC------]  [CTCGC-]  [--GGATGTTCCGTAGCGTCGT]  CGCGCGG-CG  [T-]  CCG--TT-G  C  G-CG-CGTTCG---  [TTC---]  --CGCGAGCG-C  [------------------------GATCTAT]  GT-CCGGC-G  G  CGT  C  GGCG  TGCACT  TCTCCC  CCAGTAGGA  CGTCGC  GAC  CCGTTG  GGTG  TCGGTC  TAC  GG-  C  CCGGA  [TCGTCGC-]  CTGTCCCG  [C------]  CGCC--  [TCAC--]  --GGCG  [---TCG]  CGGG-GCAG  [--ACA]  TCCG-G  [--TGCA-TTA]  -CC  [----C]  GACCGA  CTGCT  CGGCGG  TA  [TAAAAT----------]  CG-AC  GGTACT  C  TGGCC  GCA-  [ACCA------------]  [AGTG---]  [-------------TGTG]  -TGC  GTCC  [TTCGAAAAA--]  GGCTCGTCG  CA  AGC  [GC-----]  GGTC-AG  [TGCACT--------------------------------------]  CCCG-G  [TGGCTC-]  TCGG  -  ACG  AAC-  TGC  G  CCGT  [--CC]  CCGGG  -C  CTGACC  C  GCT  GTTGGC  C-G-ACGA-TGT-C  CTC-  GGAC  A  GGCCA  [AGCGCGCGC--------------------------]  [GCAA--------]  [---------------------------------GCGCGCGCT]  [-TTCAC]  GTACC  GGTCG  GCGACG  CT????????  ??????  ???  ???????
271_Acant  CCTGAGA  AA  CCCGAA  AGATCGAAAG  GGGAGA  TTCAC  CGTC  A  G-CG  A  CG--T-CGGCT  [TCT]  CGA-C-G-G  [-TT]  CG-TCGCG--C-G  [CGCGCGCGGCATCC------]  [CTAGC-]  [--GGATGTCCCGTTGCGTCGT]  CGCGCGG-CG  [T-]  CCG--TT-G  T  G-CG-CGCGCG---  [TTT---]  --CGCGCGCG-C  [------------------------GATCTAT]  GT-CCGGC-G  G  CGT  C  GGCG  TGCACT  TCTCCC  CCAGTAGGA  CGTCGC  GAC  CCGTTG  GGTG  TCGGTC  TAC  GG-  C  CCGGA  [TCGTCGC-]  CTGTCCCG  [C------]  CGCC--  [TCGC--]  --GGCG  [---TCG]  TGGG-GCAG  [--ACG]  TCCG-G  [--TGCACCTA]  -CC  [----C]  GACCGG  CTGCT  CGGCGG  TA  [TAAAAT----------]  CG-AC  GGTACT  C  TGGCC  GCA-  [ACT-------------]  [AAC----]  [--------------AAG]  -TGC  GTCC  [TTCGAAAAA--]  GGCTCGCCG  CA  AGC  [GC-----]  GGTC-AG  [TGCACT--------------------------------------]  CCCG-G  [TGGC---]  TCGG  -  ACG  AAC-  TGT  G  CCGT  [--CC]  CCGGG  -C  CTGACC  C  GCT  GTTCGC  C-G-GCGA-TGT-C  CTC-  GGAC  A  GGCCA  [TGCGT------------------------------]  [TTAC--------]  [------------------------------------GCGCCA]  [--TTAC]  GTACC  GGTCG  GCGACG  CTA---TTGC  TTTGGG  TAC  TTTCAGG
273_Brach  CCTGAGA  AA  CCCGAA  AGATCGAATG  GGGAGA  TTCAC  CGTC  A  G-CG  A  CT--T-TGGCT  [TCG]  CGG-T-G-G  [-TG]  CG-CGATG--CCG  [GCGGCCGCCCT---------]  [TCGC--]  [-----------GGGGCACCGC]  CGCA-CGTCG  [--]  CCA--CC-G  -  --------------  [------]  ------------  [-----------------------TGTCTCAT]  GT-CCAAACG  A  CGT  C  GGCG  TGCACT  TCTCCC  CTAGTAGGA  CGTCGC  GAC  CCGTTG  GGTG  TCGGTC  TAC  GGC  -  CCGGT  [GCGCCGC-]  CTGTCCCG  [T------]  CGC-G-  [CTTCA-]  -CGGCG  [---TCG]  CGGG-GCAG  [--ACG]  CCCG-G  [--------TC]  GCC  [----C]  GACCGG  CTGCT  CGGCGG  TA  [CT--------------]  CCCAC  GGTA-T  A  CGGCC  GCAG  [----------------]  [CTCGA--]  [-----------------]  CTGC  GTC-  [TCA--------]  GGCCCGCCG  CA  AGC  [GC-----]  GGTC-AG  [TGTAACAA------------------------------------]  CCCG-G  [AGGCT--]  ACGG  -  AC-  CCA-  -GC  G  CCGT  [--CC]  CCGGG  -C  CTGGCC  C  GCT  GTTCGC  C-G-GCGGACGT-C  CTCT  -GAC  A  GGCCG  [ATCTCGCGCGCG-----------------------]  [AAAGCG------]  [-------------------------------CGCGTGTGTGA]  [------]  TTACC  GGTCG  GCGACG  CTA---CTGC  TTTGGG  TAC  TTTCAGG
274_Decev  CCTGGGA  AA  CCCGAA  AGATCGAATG  GGGAGA  TTCAT  CGTC  A  G-CG  A  CG--T-CGGCT  [TTT]  CGG-C-G-G  [-TT]  CG-CGATG--C-G  [CGCGGGCGTCC---------]  [ATCC--]  [---------GGGCGTCCGCGT]  CGCA-CG-CG  [T-]  CCG--CC-G  -  --------------  [------]  ------------  [---------------------TGTCTGCCAT]  GC-CCGGC-G  G  CGT  C  GGCG  TGCACT  TCTCCC  CTAGTAGAA  CGTCGC  GAC  CCGTTG  GGTG  TCGGTC  TAC  GG-  C  CCGAG  [TCGTCGC-]  CTGTCCCG  [T------]  CGC---  [TTCG--]  ---GCG  [---TCG]  CGGG-TCAG  [--ACG]  CTCG-G  [----TGTCAT]  -CC  [----C]  GACCGG  CTGCC  CGGCGG  TA  [CC--------------]  CGCAC  GGTA-T  C  TGGCC  GCA-  [AT--------------]  [CGA----]  [---------------AC]  -TGC  GTC-  [AACAG------]  GGCCCGCCG  CA  AGC  [GC-----]  GGCC-AG  [TGTTT---------------------------------------]  CCCG-G  [AGTT---]  ACGG  -  AC-  CCA-  -GT  G  CCGT  [--TC]  CCGGG  -C  CTGGCC  C  GCT  GCTCGC  C-G-GCGG-TGT-C  CTCC  -GAC  A  GGCCG  [TAGCGTCCCGTTTTTCCCCTCCCC-----------]  [TTCG--------]  [------------------GGTGGGGGGGCTGGCGGGGCGCGC]  [-ACGTG]  ATACC  GGTCG  GCGACG  CTA---CTGC  TTTGGG  TAC  TTTCAGG
275_Evani  CCTGGGA  AA  CCCGAA  AGATCGAATG  GGGAGA  TTCAC  CGTC  A  G-CG  A  CG--T-CGGCT  [TTT]  CGG-C-G-G  [-TT]  CG-TGATG--C-G  [CGCGACACCC----------]  [GTCC--]  [------------GGGTGTCGC]  CGCA-CG-CG  [T-]  CCG--CT-G  -  --------------  [------]  ------------  [----------------------TTATACTAT]  GT-CCGGC-T  G  CGT  C  GGCG  TGCACT  TCTCCC  CTAGTAGGA  CGTCGC  GAC  CCGTTG  GGTG  TCGGTC  TAC  GGT  -  CCGGG  [TCGTCGC-]  CTGTCCCG  [T------]  CGC---  [TCCG--]  ---GCG  [---TCG]  CGGG-GCAG  [--ACA]  CCCG-G  [--------TA]  GCC  [----C]  GGCCGG  CTGCT  CGGCGG  TA  [CT--------------]  CACAC  GGTA-T  C  TGGCC  GCA-  [AT--------------]  [CTCGA--]  [---------------AC]  -TGC  GTC-  [TCA--------]  GGCCCGTCG  CA  AGC  [GC-----]  GGTC-AG  [TGAT----------------------------------------]  CCCG-G  [ATGT---]  ACGG  -  AC-  CCA-  -GT  G  CCGT  [--CA]  CCGGG  -C  CTGGCC  C  GCT  GTTAGC  T-G-ACGG-TGT-C  CTCT  -GAC  A  GGCCA  [C----------------------------------]  [TCGTT-------]  [-----------------------------------------G]  [------]  ATACT  GGTCG  GCGACG  CTA---CTGC  TTTGGG  TAC  TTTCAGG
276_Parev  CCTGAGA  AA  CCCGAA  AGATCGAAAG  GGGAGA  TTCAT  CATC  A  G-CG  A  CG--T-CGGCT  [TTT]  CGG-T-G-G  [-TT]  CC-CGATG--C-G  [CTGCGCCCAC----------]  [CTCG--]  [--------GTCGGGCGTTTGC]  CGCA-CG-GG  [T-]  CCT--CC-G  -  --------------  [------]  ------------  [--------------------TGCAATCCCAT]  GT-CCGGC-G  G  CGT  C  GGCG  TGCACT  TCTCCC  CTAGTAGGA  CGTCGC  GAC  CCGTTG  GGTG  TCGGTC  TAC  GGC  -  TCGAG  [TCGTCGC-]  CTGTCCCG  [T------]  CGC---  [TTCG--]  ---GCG  [---TCT]  CGGG-GCAG  [--ACG]  CTCG-G  [--------TC]  GCC  [----C]  GGCCGG  CTGCC  CGGCGG  TA  [CG--------------]  CGCAC  GGTA-T  C  TGGCC  GCA-  [ATTTCTT---------]  [CTCG---]  [----------AACGCAC]  -TGC  GTC-  [TAA--------]  GGCCCGCCG  CA  AGC  [GC-----]  GGTC-AG  [TGTAAA--------------------------------------]  CCCG-G  [AGGT---]  ACGG  -  AC-  CTG-  -GT  G  CCGT  [--CC]  CCGGG  -C  CTGGCC  C  GCT  GTTCGC  C-G-GCGG-TGT-T  CTCT  -GAC  A  GGCCA  [CG---------------------------------]  [AGCGA-------]  [----------------------------------------TG]  [------]  ATACC  GGTCG  GCGACG  CTA---TTGC  TTTGGG  TAC  TTTCAGG
277_Prose  CCTGAGA  AA  CCCGAA  AGATCGAACG  GGGAGA  TTCAC  CGTC  A  G-CG  A  CG-T--CGGCT  [TCT]  CGA-T-G-T  [-TT]  CG-TGATG--C-G  [CGGCGCC-------------]  [ATCCG-]  [-------------GGCGACGT]  CGCA-CG-CG  [T-]  TCG--TC-G  -  --------------  [------]  ------------  [-----------------------TGCTCCAT]  GT-CCGTC-T  G  CGT  C  GGCG  TGCACT  TCTCCC  CTAGTAGGA  CGTCGC  GAC  CCGTTG  GGTG  TCGGTC  TAC  GGC  -  CCGGG  [CTGTCGC-]  CTGTCCCG  [T------]  CGC---  [TTCG--]  ---GCG  [---TAG]  CGGG-TCAG  [--ACA]  CCCG-G  [--------TC]  GCC  [----C]  GGCCGG  CTGCT  CGGCGG  TA  [CT--------------]  CGCAC  GGTA-T  C  TGGCC  GCA-  [AT--------------]  [CTCGA--]  [---------------AC]  -TGC  GTC-  [TCA--------]  GGCCCACCG  CA  AGC  [GC-----]  GGTC-AG  [TGTA----------------------------------------]  CCTG-G  [AGGT---]  ACGG  -  AC-  CCA-  -GA  G  CCGT  [--CC]  CCGGT  -C  CTGGCC  C  GCT  GTTCGC  C-G-GTGG-TGT-C  CTCT  -GAC  A  GGCCA  [TCGA-------------------------------]  [ACT---------]  [---------------------------------------TCG]  [------]  ATACC  GGTCG  GCGACG  CTA---CTGC  TTTGGG  TAC  TTTCAGG
279_Semae  CCTGAGA  AA  CCCGAA  AGATCGAACG  GGGAGA  TTCAC  CGTC  A  G-CG  A  CG--T-CGGCT  [TTT]  CGG-C-G-G  [-TT]  CG-TGATG--C-G  [CGCGGCGTCC----------]  [TTC---]  [---------GGGCGTCCGCGT]  CGCA-CG-CG  [T-]  CCG--TT-G  -  --------------  [------]  ------------  [----------------------TGTCTCCAT]  GT-CCGGC-G  G  CGT  C  GGCG  TGCACT  TCTCCC  CTAGTAGGA  CGTCGC  GAC  CCGTTG  GGTG  TCGGTC  TAC  GGC  -  TTGGG  [CTGTCGA-]  CTGTCACG  [GA-----]  CGT---  [TTCG--]  ---GCG  [---TCG]  CGTG-GCAG  [--ACA]  CCCA-G  [--------TC]  GCC  [----C]  GACCGG  CTGCC  CGGCGG  TA  [CT--------------]  CGCAC  GGTA-T  C  TGGCC  GCA-  [AT--------------]  [CGA----]  [---------------AC]  -TGC  GTC-  [TCA--------]  GGCCCGCCG  CA  AGC  [GT-----]  GGTC-AG  [TGTC----------------------------------------]  ACCG-G  [GGTGT--]  GCGG  -  AC-  CTA-  -GC  G  CCGT  [TCCT]  CCGGG  -C  CTGACC  C  GTT  GTTAGC  C-G-ACGG-TGT-C  CTCT  -GAC  A  GGCCG  [TATATCT----------------------------]  [CACG--------]  [-----------------------------------ATATGTG]  [------]  ATACC  GGTCG  GCGACG  CTA---CTGC  TTTGGG  TAC  TTTCAGG
280_Szepl  ???????  ??  ??????  ??????????  ??????  ?????  ????  ?  ????  ?  ???????????  [???]  ?????????  [???]  ?????????????  [????????????????????]  [??????]  [?????????????????????]  ??????????  [??]  ?????????  ?  ??????????????  [??????]  ????????????  [???????????????????????????????]  ??????????  ?  ???  ?  ????  ??????  ??????  ?????????  ??????  ???  ??????  ????  ??????  ???  ???  ?  ?????  [????????]  ????????  [???????]  ??????  [??????]  ??????  [??????]  ?????????  [?????]  ??????  [??????????]  ???  [?????]  ??????  ?????  ??????  ??  [????????????????]  ?????  ??????  ?  ?????  ????  [????????????????]  [???????]  [?????????????????]  ????  ????  [???????????]  ?????????  ??  ???  [???????]  ???????  [????????????????????????????????????????????]  ??????  [???????]  ????  ?  ???  ????  ???  ?  ????  [????]  ?????  ??  ??????  ?  ???  ??????  ??????????????  ????  ????  ?  ?????  [???????????????????????????????????]  [????????????]  [??????????????????????????????????????????]  [??????]  ?????  ?????  ??????  ??????????  ??????  ???  ???????
282_Triss  CCTGGGA  AA  CCCGAA  AGATCGAATG  GGGAGA  TTCAC  CGTC  A  GTCG  A  CG--TTCGGCT  [TCA]  CGG-T-G-G  [-TT]  CG-TGATG--C-G  [CGCGCCGTCCTC--------]  [TTCGC-]  [-----GGGGTCTCGGCGACGT]  CGCA-CG-CG  [T-]  CCG--CC-G  -  --------------  [------]  ------------  [--------------------TGCCTCGAAAT]  GT-CCGAC-G  C  CGT  C  GGCG  TGCACT  TCTCCC  CTAGTAGGA  CGTCGC  GAC  CCGTTG  GGTG  TCGGTC  TAC  GG-  C  CCGGG  [CTGTCGC-]  CTGTTCCG  [T------]  CGC---  [TTCG--]  ---GCG  [---TCG]  CGGG-GCAG  [--ACA]  CCCG-G  [-----TGTAT]  -CC  [----T]  GGCCGG  CTGCT  CGACGG  TA  [CT--------------]  CGCAC  GGTA-T  A  TGGCC  GCA-  [AT--------------]  [CGA----]  [---------------AC]  -TGC  GTCA  [CACGACA----]  GGCCCGCCG  CA  AGC  [GC-----]  GGTC-AG  [CGTTT---------------------------------------]  CCCG-G  [AGGC---]  ACGG  -  AC-  CCA-  -GC  G  CCGT  [--CT]  CCGGA  -C  CTGGCC  C  GCT  GTTCGC  C-G-GCGG-TGTTC  CTC-  TGAC  A  GGCCA  [CGCGCGCTCGC------------------------]  [TTCG--------]  [--------------------------------GCGTTCGCGC]  [--TTCG]  ATACC  GATCG  GCGACG  CTA---CTGC  TTTGGG  TAC  TTCCAGG
283_Micre  CCTGAGA  AA  CCCGAA  AGATCGAATG  GGGAGA  TTCAC  CGTC  A  G-CG  A  CG--T-CGGCT  [TCA]  CGG-T-G-G  [-TT]  CG-CGATG--C-G  [CGGCGCCC------------]  [TTAC--]  [------------GGGCGACGT]  CGCA-CG-CG  [G-]  CCG--AC-G  -  --------------  [------]  ------------  [-----------------------TGTTTTAT]  GT-CCGGC-G  G  CGT  C  GTCG  TGCACT  TCTCCC  CTAGTAGGA  CGTCGC  GAC  CCGTTG  GGTG  TCGGTC  TAC  GGC  -  CTGGG  [TCGTCGC-]  CTGTCCCG  [T------]  CGC---  [TTCG--]  ---GCG  [---TTG]  CGGG-GCAG  [--ACA]  CCCT-G  [--------TA]  GCC  [----C]  GGCCGG  CTGCC  CGGCGG  TA  [CT--------------]  CGCAC  GGTA-T  C  TGGTC  GCA-  [AT--------------]  [CGA----]  [---------------AC]  -TGC  GTC-  [TTA--------]  GGCCCGCCG  CA  AGC  [GC-----]  GGTC-AG  [TGTATA--------------------------------------]  CCCG-G  [AGGT---]  ACGG  -  AC-  CTA-  -GC  G  CCGT  [--CC]  CCGGG  -C  CTGACC  C  GCT  GTTCGC  CTG-GCGG-TGT-C  CTCT  -GAC  A  GGCCA  [CGTT-------------------------------]  [TTTCTC------]  [--------------------------------------AATG]  [------]  ATACC  GGTCG  GCGACG  CTA---CTGC  TTTGGG  TAC  TTTCAGG
284_Prose  CCTGAGA  AA  CCCGAA  AGATCGAATG  GGGAGA  TTCAC  CGTC  A  G-CG  A  TG--T-CGGCT  [TCT]  CGG-T-G-T  [-TT]  CG-TGATG--C-G  [CGGCGCTC------------]  [TTTC--]  [------------GGGCGACGT]  CGCA-CG-CG  [T-]  TCA--CT-G  -  --------------  [------]  ------------  [----------------------TGCTTTTAT]  GT-CCGGT-T  G  CGT  C  GGCG  TGCACT  TCTCCC  CTAGTAGGA  CGTCGC  GAC  CCGTTG  GGTG  TCGGTC  TAC  GGC  -  CCGGG  [TTGTCGC-]  CTGTCCCG  [T------]  CGC---  [TTCG--]  ---GCG  [---TCG]  CGGG-TCAG  [--ACA]  CCCG-G  [--------TA]  GCC  [----C]  GGCCGG  CTGCT  CGGCGG  TA  [CT--------------]  CGCAC  GGTA-T  C  TGGTC  GCA-  [AT--------------]  [CTCGA--]  [---------------AC]  -TGC  GTC-  [TCA--------]  GGCCCGCCG  CA  AGC  [GC-----]  GGTC-AG  [TGCA----------------------------------------]  CCTG-G  [AGGT---]  ACGG  -  AC-  CTA-  -GT  G  CCGT  [--CC]  CCGGT  -C  CTGGCT  C  GCT  GTTCGC  C-G-GCGG-TGT-C  CTCT  -GAC  A  GACCA  [CG---------------------------------]  [TGATTT------]  [----------------------------------------TG]  [------]  ATACC  GGTCG  GCGACG  CTA---CTGC  TTTGGG  TAC  TTTCAGG
285_Szepl  ???????  ??  ??????  ??????????  ??????  ?????  ????  ?  ????  ?  ???????????  [???]  ?????????  [???]  ?????????????  [????????????????????]  [??????]  [?????????????????????]  ??????????  [??]  ?????????  ?  ??????????????  [??????]  ????????????  [???????????????????????????????]  ??????????  ?  ???  ?  ????  ??????  ??????  ?????????  ??????  ???  ??????  ????  ??????  ???  ???  ?  ?????  [????????]  ????????  [???????]  ??????  [??????]  ??????  [??????]  ?????????  [?????]  ??????  [??????????]  ???  [?????]  ??????  ?????  ??????  ??  [????????????????]  ?????  ??????  ?  ?????  ????  [????????????????]  [???????]  [?????????????????]  ????  ????  [???????????]  ?????????  ??  ???  [???????]  ???????  [????????????????????????????????????????????]  ??????  [???????]  ????  ?  ???  ????  ???  ?  ????  [????]  ?????  ??  ??????  ?  ???  ??????  ??????????????  ????  ????  ?  ?????  [???????????????????????????????????]  [????????????]  [??????????????????????????????????????????]  [??????]  ?????  ?????  ??????  ??????????  ??????  ???  ???????
286_Brach  CCTGAGA  AA  CCCGAA  AGATCGAATG  GGGAGA  TTCAC  CGTA  A  G-CG  A  CT--T-CGGCT  [TCG]  CGA-T-G-G  [-TG]  CG-CGATG--C-G  [CGCGACGCCCC---------]  [TCGC--]  [--------GGGGTGGTTGCGC]  CGCA-CGGCG  [--]  CCA--AC-G  -  --------------  [------]  ------------  [----------------------CGGACTCAT]  GC-CCGAACG  T  CGT  C  GACG  TGCACT  TCTCCC  CTAGTAGGA  CGTCGC  GAC  CCGTTG  GGTG  TCGGTC  TAC  GGC  -  CCGGT  [GCGCCGC-]  CTGTCCCG  [GA-----]  CGC---  [TTCG--]  ---GCG  [---TCG]  CGGG-GCAG  [--ACG]  CCCG-G  [------ACTC]  GCC  [----C]  GACCGG  CTGCC  CGGCGG  TA  [TG--------------]  CCCAC  GGTA-T  A  CGGCC  GCAC  [TCCGCTCTCTCTCCTC]  [TCG----]  [GGGGGAGGGAGCAGCCA]  GTGC  GTC-  [TCTCA------]  GGCCCGCCG  CA  AGC  [GC-----]  GGTC-AG  [TTTTACT-------------------------------------]  CCCG-G  [AGGTC--]  ACGG  -  AC-  CAA-  -GC  G  CCGT  [--CC]  CCGGG  -A  CTGGCC  C  GCT  GTTCGC  C-G-GCGGACGT-C  CTCT  -GAC  A  GGCCG  [CG---------------------------------]  [AAATCG------]  [----------------------------------------CA]  [------]  TTACC  GGTCG  GCGACG  CTA---ATGC  TTTGGG  TAC  TTTCAGG
287_CEvan  CCTGAGA  AA  CCCGAA  AGATCGAATG  GGGAGA  TTCAC  CGTC  A  G-CG  A  CG--T-CGGCT  [TCT]  CGG-C-G-G  [-TT]  CG-CGATG--C-G  [CGCGGCGTCC----------]  [ATCC--]  [---------GGGCGTCCGCGT]  CGCA-CG-CG  [T-]  CCG--CC-G  T  GTCA-TAA------  [TTTTTT]  -----TTATGTC  [----------------------------CAT]  GC-TCGGC-G  G  CGT  C  GGCG  TGCACT  TCTCCC  CTAGTAGGA  CGTCGC  GAC  CCGTTG  GGTG  TCGGTC  TAC  GGC  -  CCGGG  [CTGTCGC-]  CTGTCCCG  [T------]  CGC---  [TTCG--]  ---GCG  [---TCG]  CGGG-GCAG  [--ACA]  CCCG-G  [------TGTT]  GCC  [----C]  GGCCGG  CTGCC  CGGCGG  TA  [CT--------------]  CGCAC  GGTA-T  C  TGGCC  GCA-  [T---------------]  [TCGA---]  [---------------AC]  -TGC  GTCG  [CTCA-------]  GGCCCGCCG  CA  AGC  [GC-----]  GGTC-AG  [TGTATA--------------------------------------]  CCCG-G  [AGGT---]  GCGG  -  AC-  CAA-  -GC  G  CCGT  [--CC]  CCGGG  -C  CTGGCC  C  GCT  GTTCGC  C-G-GCGG-TGT-C  CTC-  TGAC  A  GGCCG  [TACGTCGC---------------------------]  [GCAA--------]  [----------------------------------GCGACGTG]  [----GG]  ATACC  GGTCG  GCGACG  CTA---CTGC  TTTGGG  TAC  TTTCAGG
288_Micre  CCTGAGA  AA  CCCGAA  AGATCGAATG  GGGAGA  TTCAC  CGTC  A  G-CG  A  CG--T-CGGCT  [TCG]  CGG-T-G-G  [-TT]  CG-CGATG--C-G  [CGGCGCCC------------]  [TTAACC]  [------------GGGCGACGT]  CGCA-CG-CG  [G-]  CCG--CC-G  -  --------------  [------]  ------------  [------------------------TGTTCAT]  GT-CCGGC-G  G  CGT  C  GGCG  TGCACT  TCTCCC  CTAGTAGGA  CGTCGC  GAC  CCGTTG  GGTG  TCGGTC  TAC  GG-  C  CCGGG  [TCGTCGC-]  CTGTCCCG  [T------]  CGC---  [TTCG--]  ---GCG  [---TTG]  CGGG-GCAG  [--ACA]  CCCG-G  [-------TAA]  -CC  [----C]  GGCCGG  CTGCC  CGGCGG  TA  [CT--------------]  CGCAC  GGTA-T  C  TGGCC  GCA-  [ATCT------------]  [TTC----]  [-------------GAAC]  -TGC  GTC-  [TCA--------]  GGCCCGCCG  CA  AGC  [GC-----]  GGTC-AG  [TGTATA--------------------------------------]  CCCG-G  [AGGTT--]  ACGG  -  AC-  CCA-  -GT  G  CCGT  [--CC]  CCGGG  -C  CTGGCC  C  GTT  GTTCGC  C-G-GCGG-TGT-C  CTCT  -GAC  A  GGCCA  [CGCG-------------------------------]  [TTTTT-------]  [-------------------------------------CGTTG]  [------]  ATACC  GGTCG  GCGACG  CTA---CTGC  TTTGGG  TAC  TTTCAGG
289_Acant  CCTGAGA  AA  CCCGAA  AGATCGAAAG  GGGAGA  TTCAC  CGTC  A  G-CG  A  CG--T-CGGCT  [TCT]  CGA-C-G-G  [-TT]  CG-TCGCG--C-G  [CGCGCGCGGCATCC------]  [CTAGC-]  [--GGATGTCCCGTTGCGTCGT]  CGCGCGG-CG  [T-]  CCG--TT-G  T  G-CG-CGCGCG---  [TTT---]  --CGCGCGCG-C  [------------------------GATCTAT]  GT-CCGGC-G  G  CGT  C  GGCG  TGCACT  TCTCCC  CCAGTAGGA  CGTCGC  GAC  CCGTTG  GGTG  TCGGTC  TAC  GG-  C  CCGGA  [TCGTCGC-]  CTGTCCCG  [C------]  CGCC--  [TCGC--]  --GGCG  [---TCG]  TGGG-GCAG  [--ACG]  TCCG-G  [--TGCACCTA]  -CC  [----C]  GACCGG  CTGCT  CGGCGG  TA  [TAAAAT----------]  CG-AC  GGTACT  C  TGGCC  GCA-  [ACT-------------]  [AAC----]  [--------------AAG]  -TGC  GTCC  [TTCGAAAAA--]  GGCTCGCCG  CA  AGC  [GC-----]  GGTC-AG  [TGCACT--------------------------------------]  CCCG-G  [TGGC---]  TCGG  -  ACG  AAC-  TGT  G  CCGT  [--CC]  CCGGG  -C  CTGACC  C  GCT  GTTCGC  C-G-GCGA-TGT-C  CTC-  GGAC  A  GGCCA  [TGCGT------------------------------]  [TTAC--------]  [------------------------------------GCGCCA]  [--TTAC]  GTACC  GGTCG  GCGACG  CTA---TTGC  TTTGGG  TAC  TTTCAGG
290_Brach  CCTGAGA  AA  CCCGAA  AGATCGAATG  GGGAGA  TTCAC  CGTC  A  G-CG  A  CT--T-TGGCT  [TCG]  CGG-T-G-G  [-TG]  CG-CGATG--C-G  [CGCGACGCCC----------]  [TTCG--]  [---------GGCGCGTTGCGC]  CGCA-CGCCG  [--]  CTA--CC-G  -  --------------  [------]  ------------  [-----------------------TGTCTCAT]  GT-CCAAACG  G  CGT  C  GGCG  TGCACT  TCTCCC  CTAGTAGGA  CGTCGC  GAC  CCGTTG  GGTG  TCGGTC  TAC  GGC  -  CCGGT  [GCGCCGC-]  CTGTCCCG  [T------]  CGC---  [TTCG--]  ---GCG  [---TCG]  CGGG-GCAG  [--ACG]  CCCG-G  [--------AT]  GCC  [----C]  GATCGG  CTGCT  CGGCGG  TA  [TT--------------]  CGTAC  GGTA-T  A  CGGCC  GCA-  [ATTC------------]  [TTTC---]  [-------------GAAC]  -TGC  GTC-  [TCA--------]  GGCCCGCCG  CA  AGC  [GC-----]  GGTC-AG  [TGTTACA-------------------------------------]  CCCG-G  [AGGTT--]  ACGG  -  AC-  CTA-  -GT  G  CCGT  [--CC]  CCGGG  -C  CTGGCC  C  GCT  GTTCGC  C-G-GCGGATGT-C  CTCT  -GAC  A  GGCCG  [ATCGCA-----------------------------]  [AACGA-------]  [-------------------------------------TGTGA]  [------]  TTACC  GGTCG  GCGACG  CTA---CTGC  TTTGGG  TAC  TTTCAGG
291_Hypti  CCTGAGA  AA  CCCGAA  AGATCGAATG  GGGAGA  TTCAC  CGTC  A  G-CG  A  CG--T-CGGCT  [TT-]  CGG-C-G-G  [-TT]  CG-CGATG--C-G  [CGCGCGCGCGGCGTCC----]  [ATTC--]  [----GGGCGTCCGCGCGCGCG]  CGCA-CG-CG  [T-]  CCG--TC-G  -  --------------  [------]  ------------  [-------TGCCACGGCGAGCGATCGCCGCAT]  GT-CCGGC-G  G  CGT  C  GGCG  TGCACT  TCTCCC  CTAGTAGGA  CGTCGC  GAC  CCGCTG  GGTG  TCGGTC  TAC  GGC  -  CCGGT  [GCGTCGC-]  CTGTTCCG  [GT-----]  CGCT--  [TCGC--]  --GGCG  [---TCG]  CGGA-GCAG  [--ACG]  CCCG-G  [------TGTA]  GCC  [----C]  GACCGG  CTGCC  CGGCGG  TA  [CT--------------]  CCCAC  GGTA-T  C  CGGCC  GCA-  [AT--------------]  [CGA----]  [---------------AC]  -TGC  GTCA  [TTCA-------]  GGCCCGCCG  CA  AGC  [GC-----]  GGTC-AG  [TTAAACAATA----------------------------------]  CCCG-G  [AGGC---]  GCGG  -  AC-  CCA-  -GT  G  CCGT  [--CC]  CCGGG  -A  CTGGCC  C  GCT  GTTCGC  A-G-GCGG-TGT-C  CTC-  TGAC  A  GGCCG  [CGCGCCGCGTCTTCCTCGTCGTTCCGTC-------]  [CTCG--------]  [-----------GGCGGGCGGCGGCGGAAAGCACGCGTGCGTC]  [-ACTTG]  ATACC  GGTCG  GC????  ??????????  ??????  ???  ???????
292_Acant  CCTGAGA  AA  CCCGAA  AGATCGAAAG  GGGAGA  TTCAC  CGTC  A  G-CG  A  CG--T-CGGCT  [TCT]  CGA-C-G-G  [-TT]  CG-TCGCG--C-G  [CGCGCGCGGCATCC------]  [CTAGC-]  [--GGATGTCCCGTTGCGTCGT]  CGCGCGG-CG  [T-]  CCG--TT-G  T  G-CG-CGCGCG---  [TTC---]  --CGCGCGCG-C  [------------------------GATCTAT]  GT-CCGGC-G  G  CGT  C  GGCG  TGCACT  TCTCCC  CCAGTAGGA  CGTCGC  GAC  CCGTTG  GGTG  TCGGTC  TAC  GG-  C  CCGGA  [TCGTCGC-]  CTGTCCCG  [C------]  CGCC--  [TCGC--]  --GGCG  [---TCG]  CGGG-GCAG  [--ACG]  TCCG-G  [--TGCA-CTA]  -CC  [----C]  GACCGG  CTGCT  CGGCGG  TA  [TAAAAT----------]  CG-AC  GGTACT  C  TGGCC  GCA-  [ACT-------------]  [AAC----]  [--------------AAG]  -TGC  GTCC  [TTCGAAAAA--]  GGCTCGCCG  CA  AGC  [GC-----]  GGTC-AG  [TGCACT--------------------------------------]  CCCG-G  [TGGC---]  TCGG  -  ACG  AAC-  TGT  G  CCGT  [--CC]  CCGGG  -C  CTGTCC  C  GCT  GTTCGC  C-G-GCGA-TGT-C  CTC-  GGAC  A  GGCCA  [TGCGT------------------------------]  [TTAC--------]  [-------------------------------------GCGCC]  [--TTAT]  GTACC  GGTCG  GCGACG  CTA---TTGC  TTTGGG  TAC  TTTCAGG
293_Semae  CCTGAGA  AA  CCCGAA  AGATCGAACG  GGGAGA  TTCAT  CGTC  A  G-CG  A  CG--T-CGGCT  [TTT]  CGG-C-G-G  [-TT]  CG-TGATG--C-G  [AGCGGCGTCT----------]  [TTAC--]  [---------GGGCGTCCGCTT]  CGCA-CG-CG  [T-]  CCG--TT-G  -  --------------  [------]  ------------  [---------------------TGTTTTCTAT]  GT-CCGGC-G  G  CGT  C  GGCG  TGCACT  TCTCCC  CTAGTAGGA  CGTCGC  GAC  CCGTTG  GGTG  TCGGTC  TAC  GGC  -  CCGAG  [CTGTCGC-]  CTGTCACG  [GA-----]  CGT---  [TTCG--]  ---GCG  [---TCG]  CGTG-GCAG  [--ACA]  CTCG-G  [--------TC]  GCC  [----C]  GGCCGG  CTGCC  CGGCGG  TA  [CT--------------]  CGCAC  GGTA-T  C  TGGCC  GCA-  [AT--------------]  [CGA----]  [---------------AC]  -TGC  GTC-  [TTA--------]  GGCCCGTCG  CA  AGC  [GC-----]  GGCC-AG  [TGTC----------------------------------------]  ACCG-G  [GGTGG--]  GCGG  -  AC-  CTA-  -GC  G  CCGT  [CCCT]  CCGGG  -C  CTGGCC  C  GTT  GTTAGC  C-G-ACGG-TGT-T  CTCT  -GAC  T  GGCCG  [TAT--------------------------------]  [ATAT--------]  [----------------------------------------GG]  [------]  ATACC  GGTCG  GCGACG  CTA---CTGC  TTTGGG  TAC  TTTCAGG
294_Szepl  CCTGAGA  AA  CCCGAA  AGATCGAAAG  GGGAGA  TTCAC  CGTC  A  G-CG  A  CG--T-CGGCT  [TCT]  CGA-C-G-G  [-TT]  CG-TCGCG--C-G  [CGCGCGCGGCATCC------]  [CTCGC-]  [--GGATGTCCCGTTGCGTCGT]  CGCGCGG-CG  [T-]  CCG--TT-G  T  G-CG-CGCGCG---  [TTT---]  --CGCGCGCG-C  [------------------------GATCTAT]  GT-CCGGC-G  G  CGT  C  GGCG  TGCACT  TCTCCC  CCAGTAGGA  CGTCGC  GAC  CCGTTG  GGTG  TCGGTC  TAC  GGC  -  CCGGA  [TCGTCGC-]  CTGTCCCG  [C------]  CGCC--  [TCGC--]  --GGCG  [---TCG]  CGGG-GCAG  [--ACG]  TCCG-G  [-TGTTACCTA]  GCC  [-----]  GACCGG  CTGCT  CGGCGG  TA  [TAAAAT----------]  CG-AC  GGTACT  C  TGGCC  GCA-  [ACTAT-----------]  [TCGC---]  [-------------ACAG]  -TGC  GTCC  [TTCGAAAAA--]  GGCTCGCCG  CA  AGC  [GC-----]  GGTC-AG  [TGCACT--------------------------------------]  CCCG-G  [TGGCTT-]  TCGG  -  ACG  AAC-  TGC  G  CCGT  [--CC]  CCGGG  -C  CTGACC  C  GCT  GTTCGC  C-G-GCGA-TGT-C  CTC-  GGAC  A  GGCCA  [TGCGCGCGG--------------------------]  [TTCG--------]  [---------------------------------CCGCGCGCA]  [-TTAAC]  GTACC  GGTCG  GCGACG  CTA---TTGC  TTTGGG  TAC  TTTCAGG
295_Parev  CCTGAGA  AA  CCCGAA  AGATCGAATG  GGGAGA  TTCAC  CGTC  A  G-CG  A  CG--T-CGGCT  [TTT]  CGG-T-G-G  [-TT]  CT-TGATG--C-G  [CTACGCCC------------]  [ATCC--]  [-----------GGGCGTTTGT]  CGCA-CG-AG  [T-]  CCT--CC-G  -  --------------  [------]  ------------  [--------------------TGCAACCTCAT]  GT-CCGGC-G  G  CGT  C  GGCG  TGCACT  TCTCCC  CTAGTAGGA  CGTCGC  GAC  CCGTTG  GGTG  TCGGTC  TAC  GGC  -  TCGAG  [TAGTCGC-]  CTGTCCCG  [T------]  CGC---  [TTCG--]  ---GCG  [---TTT]  CGGG-GTAG  [--ACG]  CTCG-A  [--------TC]  GCC  [----C]  GACCGG  CTGCC  CGGCGG  TA  [CT--------------]  CGCAC  GGTA-T  C  TGGCC  GCA-  [A---------------]  [CCTCGAA]  [----------------C]  -TGC  GTC-  [TCA--------]  GGCCCGCCG  CA  AGC  [GC-----]  GGTC-AG  [TGTATA--------------------------------------]  CCCG-G  [AGGT---]  ACGG  -  AC-  CCA-  -GC  A  CCGT  [--CC]  CCGGG  -C  CTGGCC  C  GCT  GTTCGC  T-G-GCGG-TGT-C  CTCT  -GAC  T  GGCCA  [CG---------------------------------]  [AACAAAG-----]  [----------------------------------------TG]  [-----A]  ATACC  GGTCG  GCGACG  CTA---CTGC  TTTGGG  TAC  TTTCAGG
296_Decev  CCTGGGA  AA  CCCGAA  AGATCGAATG  GGGAGA  TTCAT  CGTC  A  G-CG  A  CG--T-CGGCT  [TTT]  CGG-C-G-G  [-TT]  CG-CGATG--C-G  [CGCGGGCGTCC---------]  [ATCC--]  [---------GGGCGTCCGCGT]  CGCA-CG-CG  [T-]  CCG--CC-G  -  --------------  [------]  ------------  [-------------------TGTCTCTGCCAT]  GC-CCGGC-G  G  CGT  C  GGCG  TGCACT  TCTCCC  CTAGTAGAA  CGTCGC  GAC  CCGTTG  GGTG  TCGGTC  TAC  GG-  C  CCGAG  [TCGTCGC-]  CTGTCCCG  [T------]  CGC---  [TTCG--]  ---GCG  [---TCG]  CGGG-TCAG  [--ACG]  CTCG-G  [-TGTTGTCAT]  -CC  [----C]  GACCGG  CTGCC  CGGCGG  TA  [CC--------------]  CGCAC  GGTA-T  C  TGGCC  GCA-  [AT--------------]  [CGA----]  [---------------AC]  -TGC  GTC-  [CCAG-------]  GGCCCGCCG  CA  AGC  [GC-----]  GGCC-AG  [TGTTC---------------------------------------]  CCCG-G  [AGTT---]  ACGG  -  AC-  CCA-  -GT  G  CCGT  [--TC]  CCGGG  -C  CTGGCC  C  GCT  GCTCGC  C-G-GCGG-TGT-C  CTCC  -GAC  A  GGCCG  [TAGCGTCCCCCTCGTT-------------------]  [TTTC--------]  [----------------------------GGCGGGGGACGCGC]  [-ACGTG]  ATACC  GGTCG  GCGACG  CTA---CTGC  TTTGGG  TAC  TTTCAGG
297_Szepl  ???????  ??  ??????  ??????????  ??????  ?????  ????  ?  ????  ?  ???????????  [???]  ?????????  [???]  ?????????????  [????????????????????]  [??????]  [?????????????????????]  ??????????  [??]  ?????????  ?  ??????????????  [??????]  ????????????  [???????????????????????????????]  ??????????  ?  ???  ?  ????  ??????  ??????  ?????????  ??????  ???  ??????  ????  ??????  ???  ???  ?  ?????  [????????]  ????????  [???????]  ??????  [??????]  ??????  [??????]  ?????????  [?????]  ??????  [??????????]  ???  [?????]  ??????  ?????  ??????  ??  [????????????????]  ?????  ??????  ?  ?????  ????  [????????????????]  [???????]  [?????????????????]  ????  ????  [???????????]  ?????????  ??  ???  [???????]  ???????  [????????????????????????????????????????????]  ??????  [???????]  ????  ?  ???  ????  ???  ?  ????  [????]  ?????  ??  ??????  ?  ???  ??????  ??????????????  ????  ????  ?  ?????  [???????????????????????????????????]  [????????????]  [??????????????????????????????????????????]  [??????]  ?????  ?????  ??????  ??????????  ??????  ???  ???????
298_Micre  CCTGAGA  AA  CCCGAA  AGATCGAATG  GGGAGA  TTCAC  CGTC  A  G-CG  A  CG--T-CGGTT  [TCG]  CGG-T-G-G  [-TT]  CG-CGATG--C-G  [CGGCGCCC------------]  [TTCAC-]  [------------GGGCGACGT]  CGCA-CG-CG  [G-]  CCG--CC-G  -  --------------  [------]  ------------  [------------------------TGTTCAT]  GT-CCGGC-G  G  CGT  C  GGCG  TGCACT  TCTCCC  CTAGTAGGA  CGTCGC  GAC  CCGTTG  GGTG  TCGGTC  TAC  GGC  -  CTGGG  [TCGTCGC-]  CTGTCCCG  [T------]  CGC---  [TTCG--]  ---GCG  [---TTG]  CGGG-GCAG  [--ACA]  CCCG-G  [--------TA]  GCC  [----C]  GGCCGG  CTGCC  CGGCGG  TA  [CT--------------]  CGCAC  GGTA-T  C  TGGCC  GCA-  [AT--------------]  [CTCGA--]  [---------------AC]  -TGC  GTC-  [TCA--------]  GGCCCGCCG  CA  AGC  [GC-----]  GGTC-AG  [TGTATA--------------------------------------]  CCCG-G  [AGGT---]  ACGG  -  AC-  CCA-  -GT  G  CCGT  [--CA]  CCGGG  -C  CTGGCC  C  GCT  GTTCGC  C-G-GCGG-TGT-C  CTCT  -GAC  A  GGCCA  [CGCG-------------------------------]  [TTT---------]  [-------------------------------------CGTTG]  [------]  ATACC  GGTCG  GCGACG  CTA---CTGC  TTTGGG  TAC  TTTCAGG
301_Decev  CCTGGGA  AA  CCCGAA  AGATCGAATG  GGGAGA  TTCAT  CGTC  A  G-CG  A  CG--T-CGGCT  [TTT]  CGG-C-G-G  [-TT]  CG-CGATG--C-G  [CGCGGGCGTTC---------]  [ATCC--]  [---------GAGCGTTCGCGT]  CGCA-CG-CG  [T-]  CCG--CC-G  -  --------------  [------]  ------------  [---------------------TGTCTGCCAT]  GC-CCGGC-G  G  CGT  C  GGCG  TGCACT  TCTCCC  CTAGTAGAA  CGTCGC  GAC  CCGTTG  GGTG  TCGGTC  TAC  GG-  C  CCGAG  [TCGTCGC-]  CTGTCCCG  [T------]  CGC---  [TTCG--]  ---GCG  [---TCG]  CGGG-TCAG  [--ACG]  CTCG-G  [----TGTCAT]  -CC  [----C]  GACCGG  CTGCC  CGGCGG  TA  [CC--------------]  CGCAC  GGTA-T  C  TGGCC  GCA-  [AT--------------]  [CGA----]  [---------------AC]  -TGC  GTC-  [CCAG-------]  GGCCCGCCG  CA  AGC  [GC-----]  GGTC-AG  [TGTTC---------------------------------------]  CCCG-G  [AGTT---]  ACGG  -  AC-  CCA-  -GT  G  CCGT  [--TC]  CCGGG  -C  CTGGCC  C  GCT  GCTCGC  C-G-GCGG-TGT-C  CTCC  -GAC  A  GGCCG  [TAGCGTCCCGT------------------------]  [TTCG--------]  [-------------------------------GCGGGGCGCGC]  [-ACGTG]  ATACC  GGTCG  GC-ACG  CTA---CTGC  TTTGGG  TAC  TTTCAGG
302_Hypti  CCTGAGA  AA  CCCGAA  AGATCGAATG  GGGAGA  TTCAC  CGTC  A  G-CG  A  CG--T-CGGCT  [TTT]  CGG-C-G-G  [-TT]  CG-CGATG--C-G  [CGCGCGCGCGGCGTCC----]  [ATTC--]  [-----GGGCGTCCGCGCGCGT]  CGCA-CG-CG  [T-]  CCG--TC-G  -  --------------  [------]  ------------  [-------TGCCCACGGCGAGCGATCGCCCAT]  GT-CCGGC-G  G  CGT  C  GGCG  TGCACT  TCTCCC  CTAGTAGGA  CGTCGC  GAC  CCGCTG  GGTG  TCGGTC  TAC  GGC  -  CCGGT  [GCGTCGC-]  CTGTTCCG  [GT-----]  CGCT--  [TCGC--]  --GGCG  [---TCG]  CGGA-GCAG  [--ACG]  CCCG-G  [------TGTA]  GCC  [----C]  GACCGG  CTGCC  CGGCGG  TA  [CT--------------]  CGCAC  GGTA-T  A  CGGCC  GCA-  [AT--------------]  [CGA----]  [---------------AC]  -TGC  GTCA  [ACTCAATGCA-]  GGCCCGCCG  CA  AGC  [GC-----]  GGTC-AG  [TATTCCTCTCTCTCGCTCGCTCGCGAGTCTGAGAGAGGGGAGGA]  CCCG-G  [AGGC---]  GCGG  -  AC-  CCA-  -GT  G  CCGT  [--CC]  CCGGG  -G  CTGGCT  C  GCT  GTTCGC  A-G-GCGG-TGT-C  CTC-  TGAC  A  GGCCG  [CGCGCCGCGTCTTCCGTCGTCGTTCCGTTCTCTCT]  [TTCG--------]  [------GGGGGGTGCGGGCGGCGGCGGACAGCACGCGTGCGT]  [TCATTG]  ATACC  GGTCG  GCGA-G  CTA---CTGC  TTTGGG  TAC  TTTCAGG
303_Hypti  CCTGAGA  AA  CCCGAA  AGATCGAAAG  GGGAGA  TTCAC  CGTC  A  G-CG  A  CG--T-CGGCT  [TTT]  CGG-C-G-G  [-TT]  CG-CGATG--C-G  [CGCGCTTGCGAGGCGGCCGG]  [TGT---]  [----CCGGTCGTCCGCGTCGT]  CGCA-CG-CG  [T-]  CCG--CC-G  -  --------------  [------]  ------------  [---------------------TGTTTCCCAT]  GT-CCGGC-G  G  CGT  C  GGCG  TGCACT  TCTCCC  CTAGTAGGA  CGTCGC  GAC  CCGCTG  GGTG  TCGGTC  TAC  GGC  -  CCGGG  [CTGTCGC-]  CTGTTCCG  [GT-----]  CGC---  [TTCG--]  ---GCG  [---TCG]  CGGA-GCAG  [--ACA]  CCCG-G  [------TGTT]  GCC  [----C]  GACCGG  CTGCC  CGGCGG  TA  [CT--------------]  CGCAC  GGTA-T  C  TGGCC  GCA-  [AT--------------]  [CGA----]  [---------------AC]  -TGC  GTCA  [CGCA-------]  GGCCCGCCG  CA  AGC  [GC-----]  GGTC-AG  [TGTTTA--------------------------------------]  CCCG-G  [AGGC---]  GCGG  -  AC-  CTA-  -GC  G  CCGT  [--CC]  CCGGG  -C  CTGGCC  C  GCT  GTTAGC  A-G-GCGG-AGT-C  CTC-  TGAC  A  GGCCG  [TCTGGCGCGCGTGTC--------------------]  [TTCG--------]  [--------------------------GGCACGCGCGTGCGTG]  [------]  ATACC  GGTCG  GCGACG  CTA---CTGC  TTTGGG  TAC  TTTCAGG
305_Semae  CCTGAGA  AA  CCCGAA  AGATCGAACG  GGGAGA  TTCAC  CGTC  A  G-CG  A  CG--T-CGGCT  [TCT]  CGA-C-G-G  [-TT]  CG-TGATG--C-G  [CGCGGCGTCC----------]  [ATCC--]  [---------GGGCGTCCGCGT]  CGCA-CG-CG  [T-]  CCG--TT-G  -  --------------  [------]  ------------  [----------------------TGTCTCCAT]  GC-CCGGC-G  G  CGT  C  GGCG  TGCACT  TCTCCC  CTAGTAGGA  CGTCGC  GAC  CCGTTG  GGTG  TCGGTC  TAC  GGC  -  TTGGG  [CTGTCGA-]  CTGTCTCG  [GA-----]  CGC---  [TTCG--]  ---GCG  [---TCG]  CGTG-GCAG  [--ACA]  CCCA-G  [--------TT]  GCC  [----C]  GACCGG  CTGCC  CGGCGG  TA  [CT--------------]  CGCAC  GGTA-T  C  TGGCC  GCA-  [AT--------------]  [CGA----]  [---------------AC]  -TGC  GTC-  [TCA--------]  GGCCCGCCG  CA  AGC  [GC-----]  GGTC-AG  [TGTT----------------------------------------]  CCCG-G  [TGTGT--]  GCGG  -  AC-  CTA-  -GC  G  CCGT  [TCCT]  CCGAG  -C  CTGGCC  C  GTT  GTTAGC  C-G-GCGG-TGT-C  CTCT  -GAC  A  GGCCG  [TATATCTC---------------------------]  [TCAT--------]  [----------------------------------GATATGTG]  [------]  ATACC  GGTCG  GCGACG  CTA---CTGC  TTTGGG  TAC  TTTCAGG
307_LEvan  CCTGAGA  AA  CCCGAA  AGATCGAAAG  GGGAGA  TTCAT  CGTC  A  G-CG  G  CG--T-CGGCT  [TCT]  CGT-C-G-G  [-CT]  CG-TCGCG--C-G  [CTCCCGCGACCATCC-----]  [CTCACC]  [GGATGTGTCGTGTGCTGTAGT]  CGCGCGG-CG  [T-]  CCT--TC-G  C  G-TG-CGCGCGCCC  [AAG---]  GGGCGCGCCG-T  [---------------------------CCAT]  GT-CCGAC-A  A  CGT  A  GGCG  TGCACT  TCTCCC  CTAGTAGAA  CGTCGC  GAC  CCGCTG  GGCG  CCGGTC  TAC  GG-  C  CCGGT  [GCGTCGC-]  CTGTCCCG  [C------]  CGTC--  [CTTTGT]  --GGCG  [---TCG]  CGGG-CCAG  [--ACG]  CCCG-G  [--TGCATCGT]  -CC  [----C]  GACCGG  CTGCC  CGGCGG  TA  [TCACT-----------]  CGCAA  GGTACT  C  TGGCC  GCA-  [AGTGCGCGT-------]  [TCC----]  [-------GCGCGCAACG]  -TGC  GTCC  [TTCGAAAAA--]  GGCTCGCCG  CA  AGC  [GC-----]  GGTC-AG  [TGCTAACGCAAA--------------------------------]  CCCGTG  [TCTGT--]  ACGG  A  CGA  ACT-  ACG  -  CCGT  [--CG]  CCGGG  -G  ATGACC  C  GCT  GTTCGC  T-GCGCGA-TGT-C  CTC-  GAAC  A  GG-CA  [T----------------------------------]  [GTGT--------]  [-----------------------------------------A]  [------]  GTACC  GGTCA  GCGACG  CTA---TTGC  TTCGGG  TAC  TTTCAGG
308_Micre  CCTGAGA  AA  CCCGAA  AGATCGAATG  GGGAGA  TTCAC  CGTC  A  G-CG  A  CG--T-CGGCT  [TCA]  CGG-T-G-G  [-TT]  CG-CGATG--C-G  [CGGCGCCT------------]  [TCAC--]  [------------GGGCGACGT]  CGCA-CG-CG  [G-]  CCG--TC-G  -  --------------  [------]  ------------  [---------------------TGTTTTTCAT]  GT-CCGGC-G  G  CGT  C  GGCG  TGCACT  TCTCCC  CTAGTAGGA  CGTCGC  GAC  CCGTTG  GGTG  TCGGTC  TAC  GGC  -  CTGGG  [TCGTCGC-]  CTGTCCCG  [T------]  CGC---  [TTCG--]  ---GCG  [---TTG]  CGGG-GCAG  [--ACA]  CCCG-G  [--------TA]  GCC  [----C]  GGCCGG  CTGCC  CGGCGG  TA  [CT--------------]  CGCAC  GGTA-T  C  TGGCC  GCA-  [AT--------------]  [CCTCGA-]  [---------------AC]  -TGC  GTC-  [TCA--------]  GGCCCGCCG  CA  AGC  [GC-----]  GGTC-AG  [TGTATA--------------------------------------]  CCCG-G  [AGGT---]  ACGG  -  AC-  CCA-  -GT  G  CCGT  [--CC]  CCGGG  -C  CTGGCC  C  GCT  GTTCGC  C-G-GCGG-TGT-C  CTCT  -GAC  A  GGCCA  [CG---------------------------------]  [CGTTTCGT----]  [----------------------------------------TG]  [------]  ATACC  GGTCG  GCGACG  CTA---CTGC  TTTGGG  TAC  TTTCAGG
309_Prose  CCTGAGA  AA  CCCGAA  AGATCGAACG  GGGAGA  TTCAC  CGTC  A  G-CG  A  CG--T-CGGCT  [TCT]  CGG-T-G-T  [-TT]  CG-TGATG--T-G  [CGGCGCCC------------]  [ATCC--]  [------------GGGCGACGT]  TGCA-CG-CG  [T-]  TCA--CC-G  -  --------------  [------]  ------------  [-----------------------CGCCCTAT]  GT-CCGGC-T  G  CGT  C  GGCG  TGCACT  TCTCCC  CTAGTAGGA  CGTCGC  GAC  CCGTTG  GGTG  TCGGTC  TAC  GGC  -  CCGGG  [CTGTCGC-]  CTGTCCCG  [T------]  CGC---  [TTCG--]  ---GCG  [---TCG]  CGGG-TCAG  [--ACA]  CCCG-G  [--------TT]  GCC  [----C]  GGCCGG  CTGCT  CGGCGG  TA  [CT--------------]  CGCAC  GGTA-T  C  TGGCC  GCA-  [AT--------------]  [CTCCA--]  [---------------AC]  -TGC  GTC-  [TCA--------]  GGCCCGCCG  CA  AGC  [GC-----]  GGTCCAG  [TGTA----------------------------------------]  CCTG-G  [AGGT---]  ACGG  -  AC-  CTA-  -GT  G  CCGT  [--CC]  CCGGT  CC  CTGGCC  C  GCT  GTTCGC  C-G-GTGG-TGT-C  CTCT  -GAC  T  GGCCA  [TCGA-------------------------------]  [ACT---------]  [---------------------------------------TTG]  [------]  ATACC  GGTCG  GCGACG  CTA---CTGC  TTTGGG  TAC  TTTCAGG
312_Zeuxe  CCTGAGA  AA  CCCGAA  AGATCGAAAG  GGGAGA  TTCAT  CGTC  A  G-CG  A  CG--T-CGGCT  [TTT]  CGG-T-G-G  [-TT]  CC-CGATG--C-G  [CTGCGCCC------------]  [ATCCC-]  [-----------GGGCGTTTGC]  CGCA-CG-GG  [T-]  CCT--CC-G  -  --------------  [------]  ------------  [--------------------TGCAACCTCAT]  GT-CCGGC-G  G  CGT  C  GGCG  TGCACT  TCTCCC  CTAGTAGGA  CGTCGC  GAC  CCGTTG  GGTG  TCGGTC  TAC  GGC  -  TCGAG  [TCGTCGC-]  CTGTCCCG  [T------]  CGC---  [TTCG--]  ---GCG  [---TCT]  CGGG-ACAG  [--ACG]  CTCG-G  [--------TC]  GCC  [----C]  GGCCGG  CTGCC  CGGCGG  TA  [CG--------------]  CGCAC  GGTA-T  C  TGGCC  GCA-  [ATTTCTT---------]  [CTCG---]  [----------AACGCAC]  -TGC  GTC-  [TCA--------]  GGCCCGCCG  CA  AGC  [GC-----]  GGTC-AG  [TGTAAA--------------------------------------]  CCCG-G  [AGGT---]  ACGG  G  AC-  CTG-  -GT  G  CCGT  [--CC]  CCGGG  -C  CTGGCC  C  GCT  GTTCGC  C-G-GCGG-TGT-T  CTCT  -GAC  A  GGCCA  [CG---------------------------------]  [AGCGA-------]  [----------------------------------------TG]  [------]  ATACC  GGTCG  GCGACG  CTA---TTGC  TTTGGG  TAC  TTTCAGG
485_LEvan  ???????  ??  ??????  ??????????  ??????  ?????  ????  ?  ????  ?  ???????????  [???]  ?????????  [???]  ?????????????  [????????????????????]  [??????]  [?????????????????????]  ??????????  [??]  ?????????  ?  ??????????????  [??????]  ????????????  [???????????????????????????????]  ??????????  ?  ???  ?  ????  ??????  ??????  ?????????  ??????  ???  ??????  ????  ??????  ???  ???  ?  ?????  [????????]  ????????  [???????]  ??????  [??????]  ??????  [??????]  ?????????  [?????]  ??????  [??????????]  ???  [?????]  ??????  ?????  ??????  ??  [????????????????]  ?????  ??????  ?  ?????  ????  [????????????????]  [???????]  [?????????????????]  ????  ????  [???????????]  ?????????  ??  ???  [???????]  ???????  [????????????????????????????????????????????]  ??????  [???????]  ????  ?  ???  ????  ???  ?  ????  [????]  ?????  ??  ??????  ?  ???  ??????  ??????????????  ????  ????  ?  ?????  [???????????????????????????????????]  [????????????]  [??????????????????????????????????????????]  [??????]  ?????  ?????  ??????  ??????????  ??????  ???  ???????
486_LEvan  ???????  ??  ??????  ??????????  ??????  ?????  ????  ?  ????  ?  ???????????  [???]  ?????????  [???]  ?????????????  [????????????????????]  [??????]  [?????????????????????]  ??????????  [??]  ?????????  ?  ??????????????  [??????]  ????????????  [???????????????????????????????]  ??????????  ?  ???  ?  ????  ??????  ??????  ?????????  ??????  ???  ??????  ????  ??????  ???  ???  ?  ?????  [????????]  ????????  [???????]  ??????  [??????]  ??????  [??????]  ?????????  [?????]  ??????  [??????????]  ???  [?????]  ??????  ?????  ??????  ??  [????????????????]  ?????  ??????  ?  ?????  ????  [????????????????]  [???????]  [?????????????????]  ????  ????  [???????????]  ?????????  ??  ???  [???????]  ???????  [????????????????????????????????????????????]  ??????  [???????]  ????  ?  ???  ????  ???  ?  ????  [????]  ?????  ??  ??????  ?  ???  ??????  ??????????????  ????  ????  ?  ?????  [???????????????????????????????????]  [????????????]  [??????????????????????????????????????????]  [??????]  ?????  ?????  ??????  ??????????  ??????  ???  ???????
487_Hypti  ???????  ??  ??????  ??????????  ??????  ?????  ????  ?  ????  ?  ???????????  [???]  ?????????  [???]  ?????????????  [????????????????????]  [??????]  [?????????????????????]  ??????????  [??]  ?????????  ?  ??????????????  [??????]  ????????????  [???????????????????????????????]  ??????????  ?  ???  ?  ????  ??????  ??????  ?????????  ??????  ???  ??????  ????  ??????  ???  ???  ?  ?????  [????????]  ????????  [???????]  ??????  [??????]  ??????  [??????]  ?????????  [?????]  ??????  [??????????]  ???  [?????]  ??????  ?????  ??????  ??  [????????????????]  ?????  ??????  ?  ?????  ????  [????????????????]  [???????]  [?????????????????]  ????  ????  [???????????]  ?????????  ??  ???  [???????]  ???????  [????????????????????????????????????????????]  ??????  [???????]  ????  ?  ???  ????  ???  ?  ????  [????]  ?????  ??  ??????  ?  ???  ??????  ??????????????  ????  ????  ?  ?????  [???????????????????????????????????]  [????????????]  [??????????????????????????????????????????]  [??????]  ?????  ?????  ??????  ??????????  ??????  ???  ???????
489_Semae  ???????  ??  ??????  ??????????  ??????  ?????  ????  ?  ????  ?  ???????????  [???]  ?????????  [???]  ?????????????  [????????????????????]  [??????]  [?????????????????????]  ??????????  [??]  ?????????  ?  ??????????????  [??????]  ????????????  [???????????????????????????????]  ??????????  ?  ???  ?  ????  ??????  ??????  ?????????  ??????  ???  ??????  ????  ??????  ???  ???  ?  ?????  [????????]  ????????  [???????]  ??????  [??????]  ??????  [??????]  ?????????  [?????]  ??????  [??????????]  ???  [?????]  ??????  ?????  ??????  ??  [????????????????]  ?????  ??????  ?  ?????  ????  [????????????????]  [???????]  [?????????????????]  ????  ????  [???????????]  ?????????  ??  ???  [???????]  ???????  [????????????????????????????????????????????]  ??????  [???????]  ????  ?  ???  ????  ???  ?  ????  [????]  ?????  ??  ??????  ?  ???  ??????  ??????????????  ????  ????  ?  ?????  [???????????????????????????????????]  [????????????]  [??????????????????????????????????????????]  [??????]  ?????  ?????  ??????  ??????????  ??????  ???  ???????
493_LEvan  ???????  ??  ??????  ??????????  ??????  ?????  ????  ?  ????  ?  ???????????  [???]  ?????????  [???]  ?????????????  [????????????????????]  [??????]  [?????????????????????]  ??????????  [??]  ?????????  ?  ??????????????  [??????]  ????????????  [???????????????????????????????]  ??????????  ?  ???  ?  ????  ??????  ??????  ?????????  ??????  ???  ??????  ????  ??????  ???  ???  ?  ?????  [????????]  ????????  [???????]  ??????  [??????]  ??????  [??????]  ?????????  [?????]  ??????  [??????????]  ???  [?????]  ??????  ?????  ??????  ??  [????????????????]  ?????  ??????  ?  ?????  ????  [????????????????]  [???????]  [?????????????????]  ????  ????  [???????????]  ?????????  ??  ???  [???????]  ???????  [????????????????????????????????????????????]  ??????  [???????]  ????  ?  ???  ????  ???  ?  ????  [????]  ?????  ??  ??????  ?  ???  ??????  ??????????????  ????  ????  ?  ?????  [???????????????????????????????????]  [????????????]  [??????????????????????????????????????????]  [??????]  ?????  ?????  ??????  ??????????  ??????  ???  ???????
496_Evani  ???????  AA  CCCGAA  AGATCGAATG  GGGAGA  TTCAC  CGTC  A  G-CG  A  CG--T-CGGCT  [TCT]  CGG-C-G-G  [-TT]  CG-TGATG--C-G  [CGCGACACCC----------]  [GTCC--]  [------------GGGTGTCGC]  CGCA-CG-CG  [T-]  CCG--TT-G  -  --------------  [------]  ------------  [--------------------TGTTTTACTAT]  GT-CCGGC-T  G  CGT  C  GGCG  TGCACT  TCTCCC  CTAGTAGGA  CGTCGC  GAC  CCGTTG  GGTG  TCGGTC  TAC  GGT  -  CCGGG  [TTGTCGC-]  CTGTCCCG  [T------]  CGC---  [TGCG--]  ---GCG  [---TCG]  CGGG-GCAG  [--ACA]  CCCG-G  [--------TA]  GCC  [----T]  GGCCGG  CTGCT  CGGCGG  TA  [CT--------------]  CACAC  GGTA-T  C  TGGCC  GCA-  [AT--------------]  [CTCGA--]  [---------------AC]  -TGC  GTC-  [TCA--------]  GGCCCGTCG  CA  AGC  [GC-----]  GGTC-AG  [TGAT----------------------------------------]  CCCG-G  [ATGT---]  ACGG  -  AC-  CCA-  -GT  G  CCGT  [--CA]  CCGGG  -C  CTGGCC  C  GCT  GTTAGC  T-G-ACGG-TGG-C  CTCT  -GAC  A  GGCCA  [CTCGTTTG---------------------------]  [------------]  [------------------------------------------]  [------]  ATACT  GGTCG  GCGACG  CTA---CTGC  TTTG??  ???  ???????
497_Prose  TCTGGGA  AA  CCCGAA  AGATTGAATG  GGGAGA  TTCAC  CGTC  A  G-CG  A  TG--T-CGGCT  [TCT]  CSG-T-G-T  [-TT]  CG-TGATG--C-G  [CGGCGCTC------------]  [ATCC--]  [------------GGGTGACGT]  TSCA-CG-CG  [T-]  TCA--TC-G  -  --------------  [------]  ------------  [----------------------TGTTTTTAT]  GT-CCGGT-T  G  CGT  C  GGCG  TGCACT  TCTCCC  CTAGNAGGA  CGTCGC  GAC  CCGTTG  GGTG  TCGGTY  TAC  GGC  -  CCAGG  [CTGTCGC-]  CTGTCCCG  [T------]  CGC---  [TTCG--]  ---GCG  [---TCG]  CGGG-TCAG  [--ACA]  CCCG-G  [--------TA]  GCC  [----C]  GGCCGG  CTGCT  CGGCGG  TA  [CT--------------]  CCCAC  GGTA-T  C  TGGCC  GCA-  [AT--------------]  [CTCKA--]  [---------------AC]  -TGC  GTC-  [TTA--------]  GGCCCGCCG  CA  AGC  [GC-----]  GGTC-AG  [TGC-----------------------------------------]  ACCTGG  [AGGT---]  ACAG  -  AC-  CTA-  -GT  G  CCGT  [--CC]  CCGGT  -C  CTGGCT  C  CCT  GTTCGC  T-G-GAGG-TGT-C  CTCT  -GAC  A  AGCCA  [CTCTATTCG--------------------------]  [------------]  [------------------------------------------]  [------]  ATACC  GGTCG  GCGACA  CTA---CTGC  TTTGGG  TAT  GTTCAAG
498_Prose  ???????  ??  ??????  ??????????  ??????  ?????  ????  ?  ????  ?  ???????????  [???]  ?????????  [???]  ?????????????  [????????????????????]  [??????]  [?????????????????????]  ??????????  [??]  ?????????  ?  ??????????????  [??????]  ????????????  [???????????????????????????????]  ??????????  ?  ???  ?  ????  ??????  ??????  ?????????  ??????  ???  ??????  ????  ??????  ???  ???  ?  ?????  [????????]  ????????  [???????]  ??????  [??????]  ??????  [??????]  ?????????  [?????]  ??????  [??????????]  ???  [?????]  ??????  ?????  ??????  ??  [????????????????]  ?????  ??????  ?  ?????  ????  [????????????????]  [???????]  [?????????????????]  ????  ????  [???????????]  ?????????  ??  ???  [???????]  ???????  [????????????????????????????????????????????]  ??????  [???????]  ????  ?  ???  ????  ???  ?  ????  [????]  ?????  ??  ??????  ?  ???  ??????  ??????????????  ????  ????  ?  ?????  [???????????????????????????????????]  [????????????]  [??????????????????????????????????????????]  [??????]  ?????  ?????  ??????  ??????????  ??????  ???  ???????
499_Zeuxe  ???????  ??  ??????  ??????????  ??????  ?????  ????  ?  ????  ?  ???????????  [???]  ?????????  [???]  ?????????????  [????????????????????]  [??????]  [?????????????????????]  ??????????  [??]  ?????????  ?  ??????????????  [??????]  ????????????  [???????????????????????????????]  ??????????  ?  ???  ?  ????  ??????  ??????  ?????????  ??????  ???  ??????  ????  ??????  ???  ???  ?  ?????  [????????]  ????????  [???????]  ??????  [??????]  ??????  [??????]  ?????????  [?????]  ??????  [??????????]  ???  [?????]  ??????  ?????  ??????  ??  [????????????????]  ?????  ??????  ?  ?????  ????  [????????????????]  [???????]  [?????????????????]  ????  ????  [???????????]  ?????????  ??  ???  [???????]  ???????  [????????????????????????????????????????????]  ??????  [???????]  ????  ?  ???  ????  ???  ?  ????  [????]  ?????  ??  ??????  ?  ???  ??????  ??????????????  ????  ????  ?  ?????  [???????????????????????????????????]  [????????????]  [??????????????????????????????????????????]  [??????]  ?????  ?????  ??????  ??????????  ??????  ???  ???????
500_Zeuxe  ???????  ??  ??????  ??????????  ??????  ?????  ????  ?  ????  ?  ???????????  [???]  ?????????  [???]  ?????????????  [????????????????????]  [??????]  [?????????????????????]  ??????????  [??]  ?????????  ?  ??????????????  [??????]  ????????????  [???????????????????????????????]  ??????????  ?  ???  ?  ????  ??????  ??????  ?????????  ??????  ???  ??????  ????  ??????  ???  ???  ?  ?????  [????????]  ????????  [???????]  ??????  [??????]  ??????  [??????]  ?????????  [?????]  ??????  [??????????]  ???  [?????]  ??????  ?????  ??????  ??  [????????????????]  ?????  ??????  ?  ?????  ????  [????????????????]  [???????]  [?????????????????]  ????  ????  [???????????]  ?????????  ??  ???  [???????]  ???????  [????????????????????????????????????????????]  ??????  [???????]  ????  ?  ???  ????  ???  ?  ????  [????]  ?????  ??  ??????  ?  ???  ??????  ??????????????  ????  ????  ?  ?????  [???????????????????????????????????]  [????????????]  [??????????????????????????????????????????]  [??????]  ?????  ?????  ??????  ??????????  ??????  ???  ???????
501_Hypti  ???????  ??  ??????  ??????????  ??????  ?????  ????  ?  ????  ?  ???????????  [???]  ?????????  [???]  ?????????????  [????????????????????]  [??????]  [?????????????????????]  ??????????  [??]  ?????????  ?  ??????????????  [??????]  ????????????  [???????????????????????????????]  ??????????  ?  ???  ?  ????  ??????  ??????  ?????????  ??????  ???  ??????  ????  ??????  ???  ???  ?  ?????  [????????]  ????????  [???????]  ??????  [??????]  ??????  [??????]  ?????????  [?????]  ??????  [??????????]  ???  [?????]  ??????  ?????  ??????  ??  [????????????????]  ?????  ??????  ?  ?????  ????  [????????????????]  [???????]  [?????????????????]  ????  ????  [???????????]  ?????????  ??  ???  [???????]  ???????  [????????????????????????????????????????????]  ??????  [???????]  ????  ?  ???  ????  ???  ?  ????  [????]  ?????  ??  ??????  ?  ???  ??????  ??????????????  ????  ????  ?  ?????  [???????????????????????????????????]  [????????????]  [??????????????????????????????????????????]  [??????]  ?????  ?????  ??????  ??????????  ??????  ???  ???????
502_Decev  ???????  ??  ??????  ??????????  ??????  ?????  ????  ?  ????  ?  ???????????  [???]  ?????????  [???]  ?????????????  [????????????????????]  [??????]  [?????????????????????]  ??????????  [??]  ?????????  ?  ??????????????  [??????]  ????????????  [???????????????????????????????]  ??????????  ?  ???  ?  ????  ??????  ??????  ?????????  ??????  ???  ??????  ????  ??????  ???  ???  ?  ?????  [????????]  ????????  [???????]  ??????  [??????]  ??????  [??????]  ?????????  [?????]  ??????  [??????????]  ???  [?????]  ??????  ?????  ??????  ??  [????????????????]  ?????  ??????  ?  ?????  ????  [????????????????]  [???????]  [?????????????????]  ????  ????  [???????????]  ?????????  ??  ???  [???????]  ???????  [????????????????????????????????????????????]  ??????  [???????]  ????  ?  ???  ????  ???  ?  ????  [????]  ?????  ??  ??????  ?  ???  ??????  ??????????????  ????  ????  ?  ?????  [???????????????????????????????????]  [????????????]  [??????????????????????????????????????????]  [??????]  ?????  ?????  ??????  ??????????  ??????  ???  ???????
503_Zeuxe  ???????  ??  ??????  ??????????  ??????  ?????  ????  ?  ????  ?  ???????????  [???]  ?????????  [???]  ?????????????  [????????????????????]  [??????]  [?????????????????????]  ??????????  [??]  ?????????  ?  ??????????????  [??????]  ????????????  [???????????????????????????????]  ??????????  ?  ???  ?  ????  ??????  ??????  ?????????  ??????  ???  ??????  ????  ??????  ???  ???  ?  ?????  [????????]  ????????  [???????]  ??????  [??????]  ??????  [??????]  ?????????  [?????]  ??????  [??????????]  ???  [?????]  ??????  ?????  ??????  ??  [????????????????]  ?????  ??????  ?  ?????  ????  [????????????????]  [???????]  [?????????????????]  ????  ????  [???????????]  ?????????  ??  ???  [???????]  ???????  [????????????????????????????????????????????]  ??????  [???????]  ????  ?  ???  ????  ???  ?  ????  [????]  ?????  ??  ??????  ?  ???  ??????  ??????????????  ????  ????  ?  ?????  [???????????????????????????????????]  [????????????]  [??????????????????????????????????????????]  [??????]  ?????  ?????  ??????  ??????????  ??????  ???  ???????
505_Zeuxe  ???????  AA  CCCGAA  AGATCGAAAR  GGCTGA  TTCAT  CGCG  A  G-CG  A  CG--T-CGGCT  [TTT]  CGG-T-G-G  [-TT]  CC-CGGTG--C-G  [CTGCGCC-------------]  [CATCCT]  [-----------GGTCGTTTGC]  CGCA-CG-GG  [T-]  CCT--CC-G  -  --------------  [------]  ------------  [--------------------TGCAACCTCAT]  GT-CCGGC-G  A  CGT  C  GGCG  TGCAAT  TCTCCC  CTAGTAGGA  TGTCGC  GAC  CCGTTG  GGTG  TCGGTC  TAC  GGC  -  TCGAG  [TCGTCGC-]  CTGTTCCG  [T------]  CGC---  [TTCG--]  ---GCG  [---TAT]  AGGG-ACAA  [--ACG]  CTT-TG  [--------TC]  GCC  [----C]  GGCCGG  CTGCC  CGGTGG  TA  [CG--------------]  CGCAC  GGTA-T  C  TGGTC  GCA-  [ATTTCTT---------]  [STCG---]  [----------AACGCAC]  -TGT  GTC-  [TCA--------]  GGCCCGCCG  CA  AGC  [GC-----]  GGTC--A  [ATGTAAA-------------------------------------]  CCC-AG  [AGGC---]  ACGG  -  TCC  ----  GGT  G  CCA-  [--CT]  CCGGG  -C  TGGACC  C  GCA  GTTCGT  C-G???????????  ????  ????  ?  ?????  [???????????????????????????????????]  [????????????]  [??????????????????????????????????????????]  [??????]  ?????  ?????  ??????  ??????????  ??????  ???  ???????
507_Triss  ???????  ??  ??????  ??????????  ??????  ?????  ????  ?  ????  ?  ???????????  [???]  ?????????  [???]  ?????????????  [????????????????????]  [??????]  [?????????????????????]  ??????????  [??]  ?????????  ?  ??????????????  [??????]  ????????????  [???????????????????????????????]  ??????????  ?  ???  ?  ????  ??????  ??????  ?????????  ??????  ???  ??????  ????  ??????  ???  ???  ?  ?????  [????????]  ????????  [???????]  ??????  [??????]  ??????  [??????]  ?????????  [?????]  ??????  [??????????]  ???  [?????]  ??????  ?????  ??????  ??  [????????????????]  ?????  ??????  ?  ?????  ????  [????????????????]  [???????]  [?????????????????]  ????  ????  [???????????]  ?????????  ??  ???  [???????]  ???????  [????????????????????????????????????????????]  ??????  [???????]  ????  ?  ???  ????  ???  ?  ????  [????]  ?????  ??  ??????  ?  ???  ??????  ??????????????  ????  ????  ?  ?????  [???????????????????????????????????]  [????????????]  [??????????????????????????????????????????]  [??????]  ?????  ?????  ??????  ??????????  ??????  ???  ???????
508_Prose  ???????  ??  ??????  ??????????  ??????  ?????  ????  ?  ????  ?  ???????????  [???]  ?????????  [???]  ?????????????  [????????????????????]  [??????]  [?????????????????????]  ??????????  [??]  ?????????  ?  ??????????????  [??????]  ????????????  [???????????????????????????????]  ??????????  ?  ???  ?  ????  ??????  ??????  ?????????  ??????  ???  ??????  ????  ??????  ???  ???  ?  ?????  [????????]  ????????  [???????]  ??????  [??????]  ??????  [??????]  ?????????  [?????]  ??????  [??????????]  ???  [?????]  ??????  ?????  ??????  ??  [????????????????]  ?????  ??????  ?  ?????  ????  [????????????????]  [???????]  [?????????????????]  ????  ????  [???????????]  ?????????  ??  ???  [???????]  ???????  [????????????????????????????????????????????]  ??????  [???????]  ????  ?  ???  ????  ???  ?  ????  [????]  ?????  ??  ??????  ?  ???  ??????  ??????????????  ????  ????  ?  ?????  [???????????????????????????????????]  [????????????]  [??????????????????????????????????????????]  [??????]  ?????  ?????  ??????  ??????????  ??????  ???  ???????
509_Semae  ???????  ??  ??????  ??????AACG  AGGAGA  TTCAT  CGTC  A  G-CG  A  CG--T-CGGCT  [CTT]  CGG-C-G-G  [-TT]  CG-TGATG--C-G  [CGCGGTGTCC----------]  [TTTC--]  [---------GGGCGTCCGCGT]  CGTA-CG-CG  [T-]  CCG--TT-G  -  --------------  [------]  ------------  [----------------------TGTCTCAAT]  GT-CCGGC-G  G  CGT  C  GGCG  TGCACT  TCTCCT  CTAGTAGGA  CGTCGC  GAC  CCGTTG  GGTG  TCGGTC  TAC  GGC  -  TCGGG  [CTGTCGC-]  CTGTTCCG  [GA-----]  CGT---  [TTCG--]  ---GCG  [---TCG]  CGTT-GCAG  [--ACA]  CCCG-G  [--------TC]  GCC  [----C]  GACCGG  CTGCT  CGGCGG  TA  [CT--------------]  CGCAA  GGTA-T  C  TGGCC  GCA-  [AT--------------]  [CGA----]  [---------------AC]  -TGC  GTC-  [TTA--------]  GGCCCATCG  CA  AGC  [GG-----]  GGTC-AG  [TGTC----------------------------------------]  ACCG-G  [GGTGT--]  GCGG  -  AC-  CTA-  -GC  G  CCGT  [TCCT]  CCGGG  -C  CTGTCC  T  GTT  GTTATC  C-G-GCGG-TGT-C  CTCT  -GAC  A  GGCCG  [TATCTCACGATATGTG-------------------]  [------------]  [------------------------------------------]  [------]  ATACC  GGTCG  TCGACG  CTG---CTGC  TTTGGG  ???  ???????
510_Semae  ?CTGGGA  AA  CCCGAA  AGATCGAACG  AGGAGA  TTCAC  CGTC  A  G-CG  A  CG--T-CGGCT  [TTT]  CGG-T-G-G  [-TT]  CG-TGATG--C-G  [CGCGGTGTCC----------]  [TTTC--]  [---------GGGCGTCCGCGT]  CGCA-CG-CG  [T-]  CCA--CC-G  -  --------------  [------]  ------------  [--------------------TGACTCATCAT]  GT-CCGGC-A  G  CGT  C  GGCG  TGCACT  TCTCCT  CTAGTAGGA  CGTCGC  GAC  CCGTTG  GGTG  TCGGTC  TAC  GGC  -  CCGGG  [CTGTCGC-]  CTGTTCCG  [GA-----]  CGT---  [TTCG--]  ---GCG  [---TCG]  CGGT-GCAG  [--ACA]  CCCG-G  [--------TC]  GCC  [----C]  GGCCGG  CTGCC  CGGCGG  TA  [CA--------------]  CGCAC  GGTA-T  C  TGGCC  GCA-  [AT--------------]  [CTA----]  [---------------AC]  -TGC  GTC-  [TCA--------]  GGCCCGCCG  CA  AGC  [GT-----]  GGTC-AG  [TGTC----------------------------------------]  ACCG-G  [GGTGT--]  GCGG  -  AC-  TTA-  -GC  G  CCGT  [TCCT]  CCGGG  -C  CTGACC  C  GTC  GTTAGC  C-G-GTGG-TGT-C  CTCT  -GAC  A  GGCCG  [TATCTCTCACGATATGTG-----------------]  [------------]  [------------------------------------------]  [------]  ATACC  GGTCA  GCGACG  CTA---CTGC  TTTGGG  TAC  TTTCA??
511_Hypti  ???????  ??  ??????  ??????????  ??????  ?????  ????  ?  ????  ?  ???????????  [???]  ?????????  [???]  ?????????????  [????????????????????]  [??????]  [?????????????????????]  ??????????  [??]  ?????????  ?  ??????????????  [??????]  ????????????  [???????????????????????????????]  ??????????  ?  ???  ?  ????  ??????  ??????  ?????????  ??????  ???  ??????  ????  ??????  ???  ???  ?  ?????  [????????]  ????????  [???????]  ??????  [??????]  ??????  [??????]  ?????????  [?????]  ??????  [??????????]  ???  [?????]  ??????  ?????  ??????  ??  [????????????????]  ?????  ??????  ?  ?????  ????  [????????????????]  [???????]  [?????????????????]  ????  ????  [???????????]  ?????????  ??  ???  [???????]  ???????  [????????????????????????????????????????????]  ??????  [???????]  ????  ?  ???  ????  ???  ?  ????  [????]  ?????  ??  ??????  ?  ???  ??????  ??????????????  ????  ????  ?  ?????  [???????????????????????????????????]  [????????????]  [??????????????????????????????????????????]  [??????]  ?????  ?????  ??????  ??????????  ??????  ???  ???????
512_Brach  ???????  ??  ??????  ??????????  ??????  ?????  ????  ?  ????  ?  ???????????  [???]  ?????????  [???]  ?????????????  [????????????????????]  [??????]  [?????????????????????]  ??????????  [??]  ?????????  ?  ??????????????  [??????]  ????????????  [???????????????????????????????]  ??????????  ?  ???  ?  ????  ??????  ??????  ?????????  ??????  ???  ??????  ????  ??????  ???  ???  ?  ?????  [????????]  ????????  [???????]  ??????  [??????]  ??????  [??????]  ?????????  [?????]  ??????  [??????????]  ???  [?????]  ??????  ?????  ??????  ??  [????????????????]  ?????  ??????  ?  ?????  ????  [????????????????]  [???????]  [?????????????????]  ????  ????  [???????????]  ?????????  ??  ???  [???????]  ???????  [????????????????????????????????????????????]  ??????  [???????]  ????  ?  ???  ????  ???  ?  ????  [????]  ?????  ??  ??????  ?  ???  ??????  ??????????????  ????  ????  ?  ?????  [???????????????????????????????????]  [????????????]  [??????????????????????????????????????????]  [??????]  ?????  ?????  ??????  ??????????  ??????  ???  ???????
513_Decev  ???????  ??  ??????  ??????????  ??????  ?????  ????  ?  ????  ?  ???????????  [???]  ?????????  [???]  ?????????????  [????????????????????]  [??????]  [?????????????????????]  ??????????  [??]  ?????????  ?  ??????????????  [??????]  ????????????  [???????????????????????????????]  ??????????  ?  ???  ?  ????  ??????  ??????  ?????????  ??????  ???  ??????  ????  ??????  ???  ???  ?  ?????  [????????]  ????????  [???????]  ??????  [??????]  ??????  [??????]  ?????????  [?????]  ??????  [??????????]  ???  [?????]  ??????  ?????  ??????  ??  [????????????????]  ?????  ??????  ?  ?????  ????  [????????????????]  [???????]  [?????????????????]  ????  ????  [???????????]  ?????????  ??  ???  [???????]  ???????  [????????????????????????????????????????????]  ??????  [???????]  ????  ?  ???  ????  ???  ?  ????  [????]  ?????  ??  ??????  ?  ???  ??????  ??????????????  ????  ????  ?  ?????  [???????????????????????????????????]  [????????????]  [??????????????????????????????????????????]  [??????]  ?????  ?????  ??????  ??????????  ??????  ???  ???????

[CAD 417]
300_Gaste  ??????????????????????????GAAGGAAGAAAATGTTCCMGGAATTTATGAGGTTGATWCCAGAGCCCTTACAAAAATCATTYGTGAAAAGGGAACGGTTTTGGGAAGGATTGTCTCGGAAAAAGTC------------AATTTACCCTTAGAACCGAAAATTGTAGATCCCAATATTCGCAATCTTGTTGCAGAAGTCTCGCAGACAACTCCTAGGACTTTCAACCCGAAG------------------------------------------------------GGAGCTCCCARAATATGCGTGATCGACTGTGGATTGAAATACAACCAACTGCGATGTTTCTTGAGTCGTGGTGCACGCGTGGACGTGGTTCCCTGGAATCAGGACCT???????????????????
244_Gaste  CAAACCAGAACTTTATCCCAATGGATGAAGGAACAAAACATACCTGGCATCTGTCAGGTTGACACCAGAGCTCTTACAAAARTCATTCGCGAAAAGGGGACGGTTTTGGGAAGGATTGTCCCCGAAATGGTC------------AATTTACCCCTAGAGCCGAAAATCGTAGATCCCAATATCCGTAATCTCGTTGCAGAAGTCTCACAGGCAACCCCCAGAACTTTCAATCCAAAG------------------------------------------------------GGATCTCCCAGAATATGCGTGATCGATTGCGGATTAAAATACAATCAACTGCGATGTTTCTTGAGTCGTGGGGCGCGAGTGGACGTGGTTCCCTGGAACCAGGACCTGAAGAAGGTCCAGTACGAC
306_Prist  ?????????????????????????????????????????????????????????????????????????????????????????????????????????????????????????????????????????????????????????????????????????????????????????????????????????????????????????????????????????????????????????????????????????????????????????????????????????????????????????????????????????????????????????????????????????????????????????????????????????????????????????????????
176_Prist  ?????????????????????????????????????????????????????????????????????????????????????????????????????????????????????????????????????????????????????????????????????????????????????????????????????????????????????????????????????????????????????????????????????????????????????????????????????????????????????????????????????????????????????????????????????????????????????????????????????????????????????????????????
299_Prist  ?????????????????????????????????????????????????????????????????????????????????????????????????????????????????????????????????????????????????????????????????????????????????????????????????????????????????????????????????????????????????????????????????????????????????????????????????????????????????????????????????????????????????????????????????????????????????????????????????????????????????????????????????
170_Szepl  ??AACGAAGACTCTTTCCAAATGGATGAAAGAGCAGAACATTCCTGGAATTTACGAAATTGACACTAGAGCTTTGACAAAGATCATCCGGGAGAAAGGAACGATCTTAGGTAGAATCGTTTGCGACGAAATCCCAAAG------AACTTCCCA---------CCGATCGAAGATCCGAATCGAAGCAACTTGGTGGCCTCTGTTTCCACGACTTCTCCGAAAACCTACAATCCGAAC------------------------------------------------------GGGCAACCTCGAATATGCGTAGTTGATTGCGGAATGAAGTACAATCAGCTGCGGTGCTTCTTGTCGCGCGGTGCTTGCGTAGAAGTAGTTCCTTGGGATTACGATATCACTAA?????????????
172_Parev  CAAACCAGAAMTTTTTCCCAGTGGATGAAGGAGCAAAATGTTCCTGGGATTTATGAAATTGACACCAGAGCTTTAACAAAGATYATCCGTGAGAAGGGAACAATCTTAGGTAGAATCGTTTGCAATCAAATTCCAAAG------AATCTGCCM---------CCAGTTGAAGATCCGAACCGAAGAAACTTGGTGGCCTCTGTTTYTACGACATCTTCGACAATTTACAACCCAAAC------------------------------------------------------GGTCAACCTCGAATATGCTTAGTCGACTGCGGAATGAAGTATAATCAGCTGCGGTGTTTCTTCTCTCGTGGTGCCTGTGTCGAAGTAGTTCCCTGGGATCATGATATTACAAAGACAGAATACGAT
174_Parev  ?????????????????????????????????????????????????????????????????????????????????????????????????????????????????????????????????????????????????????????????????????????????????????????????????????????????????????????????????????????????????????????????????????????????????????????????????????????????????????????????????????????????????????????????????????????????????????????????????????????????????????????????????
175_Evani  ?????????????????????????????????????????????????????????????????????????????????????????????????????????????????????????????????????????????????????????????????????????????????????????????????????????????????????????????????????????????????????????????????????????????????????????????????????????????????????????????????????????????????????????????????????????????????????????????????????????????????????????????????
189_Evani  ?????????????????TCAATGGATGAAAGAGCAGAACGTTCYTGGGATTTACGAAATTGACACCAGGGCTCTAACAAAGATAATCCGCGAGAAAGGAACGATCTTAGGTAGAATCGTCTGCAATGAAATTCCTAAG------AACTTGCCA---------CCAGTGGAGGATCCAAATCATAGGAACTTGGTTGCCTCTGTCTCGACGACATCGCCAAAAATTTACAATCCGAGC------------------------------------------------------GGTCAACCTCGGATATGTTTGGTCGATTGCGGGATGAAATACAATCAGCTGCGATGTTTCTTATCACGCGGTGCTTGCGTCGAGGTAGTTCCCTGGGATCACGATATTACAAAGGTAGATTACGAC
191_Zeuxe  ?????????????????????????????????????????????GGGATNCATGAAATTGACACTAGAGCCTTGACGAAGATCATTCGTGAGAAAGGAACGATCTTAGGTAGAATCGTATGCAACCAAATTCCAAAG------AATTTGCCA---------CCGGTCGAAGATCCGAACCGAAGAAACTTGGTGGCCTCTGTTTCTACGACATCTCCGACAATTTACAACCCGAAT------------------------------------------------------GGTCAACCTCGAATATGCATAGTCGACTGCGGAATGAAGTATAATCAGCTGCGATGTTTCTTGTCTCGTGGTGCCTGTGTCGAAGTAGTTCCCTGGGACTACGATATTACAAAGATAGACTACGAC
192_LEvan  ?????????????????????????????????????????????TGGATTTACGAAATCGACACGAGAGCTCTGACGAAGGTTATCCGGGAAAAGGGATCGATTTTAGGCAGAATTGTTTACAATGAAATCCCAAAA------GATCTACCG---------CCGATCGACGATCCAAACCGAAGAAACCTGGTGGCCTCCGTTTCCACGACATCACCGAAAGTTTACAACGCAGGA------------------------------------------------------GGCGTGCCTAAAATATGCATAGTCGACTGCGGAATGAAATACAATCAGCTACGTTGTTTCTTATCGCGCGGTGCTTGCGTCGAAGTAGTTCCCTGGGATTTCGATATCGCAAACAGCAACTGTGAC
197_Semae  ???????????????????????????????????????????????????????????????????????????????????????????????GGGAACGATCTTAGGTAGGATCGTTTCACATCAAAATCCACAG------AACCTGCCA---------CCGATCGAGGATCCGAATCGAAGAAATTTAGTGGCCTCGGTTTCTACGAAATCTGCCAAAGTTTACAATCCAAAT------------------------------------------------------GGAAAACCTCGAATATGTTTAGTCGACTGTGGAATGAAGTATAATCAGTTGAGATGTTTCTTGTCACGTGGTGCCTGTGTCGAGGTAGTTCCTTGGGATCACGATATTACAAAGGTAGACTACGAC
200_Alobe  ??AACAAAAACTTTTTTCCAAWGGAWGAAGGAACAAAATATTCCTGGAATTTTCGAAATYGACACTAGAGCTCTGACCAAGATCATTCGSGAAAAGGGAACCATCTTAGGTAGATTTGTTTCCAATGAAATTCCAAAG------AATTTTCCG---------CCAATCGAAGATCCGAATGAAAGGAATTTAGTGGCCTGTGTCTCTGTGACAACATCAAAAATTTACAATCCTAAT------------------------------------------------------GGTAACCCTAAAATATGTATAGTCGACTGTGGAATGAAGTATAATCAACTACGATGTTTCTTGTCTCGCGGTGCTTGTGTCATAGTAGTACCGTGGAATCATGATCTTACTAAAGTAAACTACGAT
205_Prose  ??????????????????????????????????????CGTTCCTGGAATTTWCGAAATCGACMCTAGGGCTYTGACGAAAATGATTCCMGAGAAAGGAACGATTTTAGGTAGAATCGTTTGGGGKGAGCTACCAAAGATCGAAAATCTGCCG---------CCGATCGAAGATCCAAACCTGAAGAAACTAGTGGCCACTGTGTCGACGAAATGCGCCAAACTTTACACTCCCAGCTCCGGCGTTTCACCAGTCGGCATGTCA---------------------------GCTCCTCCTAAAATATGTTTAGTCGACTGCGGTATGAAATACAATCAGCTACGATGTTTACTGTCGCGCGGGGTTCGCGTCGATGTAGTTCCTTGGGATTACGATATTACCGGGCTAGATTACGAC
206_LEvan  ?AAACAAAAACTYTTTCCCAATGGATGAAAGAACAGAATGTACCTGGAATTTACGAAATCGACACGAGAGCTCTAACAAAGATTATCCGTGAAAAGGGAACCATYTTAGGCAGAATCGTTTACGATGAAATACCTAAA------AATCTACCG---------CCGATCGAAGATCCAAATCGAAGAAACCTGGTGGCCTCTGTTTCCATAACATCTCCGAAACTTTACAATGCGACG------------------------------------------------------GGCCAACCTAAAATATGCATAGTCGATTGTGGAATGAAGTACAATCAACTACGATGTTTCTTATCTCGCGGTGCTTGCGTCGAAGTAGTCCCCTGGGATTTCGATATTACAAACTCAGACTGTGAC
207_Evani  ????????????????????????????????????????????????????????AATTGACACCAGGGCTCTGAMGAAGATAATCCGTGAGAAAGGAACGATCTTAGGTAGAATCGTCTGYWATGAAATTCCTAAG------AACTTGCCG---------CCAGTGGAGGATCCAAATCGTAGGAACTTGGTTGCCTCTGTYTCGMCGACATCKCCAAAAATTTACAATCCGAGC------------------------------------------------------GGTAAACCTCGGATATGCTTGGTCGATTGCGGAATGAAATACAATCAGCTGCGATGTTTCTTATCGCGCGGNGCTTGCGTCGAGGTAGTTCCCTGGGATCAYGATATTACAAAAGTAKATTAC???
208_Szepl  CAAACGAAAACTCTTTCCAAATGGATGAAAGAGCAGAACATTCCTGGAATGCACGAAATCGATACTAGGGCTCTGACAAAGATCATCCGGGAGAAAGGAACGATCTTAGGTAGAATCGTTTGTGACGAAATCCTAAAG------AACTTGCCG---------CCGATCGAGGATCCGAATCAAAGAAACTTGGTGGTCTCTGTTTCCACGACTTCTCCGAAAACTTACAATCCGAAT------------------------------------------------------GGCCAACCTCGAATATGCGTAGTCGATTGTGGAATGAAGTATAATCAGCTACGGTGTTTCTTGTCGCGCGGTGCATGCGTCAAAGTAGTCCCTTGGAATTACGACATAACTAA?????????????
213_CEvan  ?????????????????????????????????????????????????????????????????????????????????????????????????????????????????????????????????????????????????????????????????????????????????????????????????????????????????????????????????????????????????????????????????????????????????????????????????????????????????????????????????????????????????????????????????????????????????????????????????????????????????????????????????
219_Parev  ??????????????????????????????????????TGTTCCTGGGATTTATGAAATTGACACCAGAGCTTTRACAAAGATCATCCGYGAGAAGGGAACRATYTTAGGTAGAATCGTTTGCAATCAAATTCCAAAG------AATYTGCCM---------CCRRTTGAAGATCCGAACCGAAGAAACTTGGTGGCCTCTGTTTYTACGACATCTTCGACAATTTACAACCCAAAC------------------------------------------------------GGTCAACCTCGAATATGCTTAGTCGACTGCGGAATGAAGTATANTCAGCTGCGGTGTTTCCTCTCTCGTGGTGCCTGTGTCGAAGTAGTTCCSTGGGATCATGATATTACAAARACAGAATAC???
220_LEvan  ?????????????????????????????????????????????????????????????????????????????????????????????????????????????????????????????????????????????????????????????????????????????????????????????????????????????????????????????????????????????????????????????????????????????????????????????????????????????????????????????????????????????????????????????????????????????????????????????????????????????????????????????????
224_Prose  ?????????????????????????????????????????????????????????????????????????????????????????????????????????????????????????????????????????????????????????????????????????????????????????????????????????????????????????????????????????????????????????????????????????????????????????????????????????????????????????????????????????????????????????????????????????????????????????????????????????????????????????????????
227_Papat  CAAACGAAAACTYTTTCCCAGTGGATGAAAGAGCAAAATGTTCCTGGGATATATGAAATTGACACCAGAGCTCTGACAAAGATCATCCGTGAGAAGGGAACGATCTTAGGTAGAATCGTTTGCAACCAAATTCCAAAG------AATTTGCCA---------CCAGTCGAAGATCCCAATCGAAGAAACTTGGTGGCCTCTGTTTYTACGACATCTCCAACAATTTATAACCCGAAC------------------------------------------------------GGTCAACCTAAAATATGCTTAGTCGACTGCGGAATGAAGTATAATCAGCTGCGGTGTTTCCTGTCACGTGGTGCCTGTGTTGAAGTAGTTCCCTGGGATCATGATATTACAAAGGTAGACTASGAC
230_LEvan  ????????????????????????ATGAAAGAGCAGAACGTACCTGGAATTTACGAAATCGATACGAGAGCTTTGACGAAGATCATCCGCGAAAAGGGAACCATCTTAGGCAGAATCATTTACGACGAAATACCCAAA------GATCTACCG---------CTGATCGAAGATCCAAATCAAAGAAACCTGGTGGCCTCTGTTTCCATAACATCTCCGAAACTTTACAACGAGGCG------------------------------------------------------GGCCAACCTAAAATATGCATAGTCGATTGTGGAATGAAGTACAATCAACTACGATGTTTCTTATCTCGTGGTGCTTCCGTCGAAGTAGTCCCCTGGGATTTCGATATTACGAAGTCGGACTGCGAC
231_Szepl  CAAACGAAGACTCTTTCCAAATGGATGAAAGAGCAGAACATTCCTGGAATTTACGAAATTGACACTAGAGCTTTGACAAAGATCATCCGGGAGAAAGGAACGATCTTAGGTAGAATCGTTTGCGACGAAATCCCAAAG------AACTTCCCA---------CCGATCGAAGATCCGAATCGAAGCAACTTGGTGGCCTCTGTTTCCACGACTTCTCCGAAAACCTACAATCCGAAT------------------------------------------------------GGGCAACCTCGAATATGCGTAGTTGATTGCGGAATGAAGTACAATCAGCTGCGGTGCTTCTTGTCGCGCGGTGCTTGCGTAGAAGTAGTTCCTTGGGATTACGATATCACTAAAGTAGATTATGAT
232_Hypti  ???????????????????????????????????AAATATTCCTGGAATYTACGAAATCGACACAAGAGCACTGACGAAAATCATCCGCGAGAAAGGAACGATTTTAGGTAGAATCGTTTGCAACGAAGTTCCMCGA------GACTTGCTA---------CCGATCGAGGACCCCAATCGAAGAAACTTAGTGGCTTCCGTTTCCMCGAAATCTGCGGAAATTTACAATCCAAAC------------------------------------------------------GGACAACCTCGAATATGCTTAGTCGATTGCGGAATGAAATACAATCAACTAAGATGTTTCTTGTCACGTGGCGCTTGCGTAGAAGTTGTACCTTGGAATCACGACATTACGAAGGTGGACTACGAC
233_Szepl  CAAACGAAGACTCTTTCCAAATGGATGAAAGAGCAGAATATTCCTGGATTGCAAGAAATTGACACTAGRGCTCTGACAAAGATTATTCGGGAGAAAGGAACGATCTTAGGTAGGATCGTTTGCAACGAAATCCCAAAG------AACTTGCCG---------CCGATCGAAGATCCGAATCGAAGAAACTTGGTGGCMTCTGTTTCCACGACTTCTCCAAGAATTTACAATCCGAAT------------------------------------------------------GGGCAACCTCGAATATGCGTAGTTGATTGCGGAATGAAATACAATCAGCTGCGTTGTTTCTTATCGCGCGGTGCATGCGTCGAAGTAGTTCCCTGGGATTACGATATAACTAAAGTAGATTATGAT
234_LEvan  ?????????????????????????????????????????????????????????????????????????????????????????????????????????????????????????????????????????????????????????????????????????????????????????????????????????????????????????????????????????????????????????????????????????????????????????????????????????????????????????????????????????????????????????????????????????????????????????????????????????????????????????????????
235_Hypti  CAGTCAAAAACTCTTTCGCAGTGGAKGAAGAAGGAAAATATTCCAGGAATCTACGAAATCGACACGAGAGCACTGACGAAAATCATTCGCGAAAAAGGAACGATTTTAGGTAGAATCGTTTGCAACGAAGTTCCACGA------GACTTGTTA---------CCGATCGAGGATCCGAATCGAAGAAACTTAGTGGCTTCTGTTTCCACGAAATCCGCAAAAGTTTACAATCCAAGC------------------------------------------------------GGACAACCTCGAATATGCTTAGTCGATTGCGGAATGAAATATAATCAACTAAGATGTTTCTTGTCACGTGGCGCTTGCGTAGAAGTGGTACCTTGGAATCATGACATTACGAAGGTAGACTACGAC
236_Szepl  CAAACGAAGACTCTTTCCAAGTGGATGAAAGAGCAGAACATTCCTGGAATTTACGAAATTGACACTAGAGCTTTGACAAAGATCATCCGGGAGAAAGGAACGATCTTAGGTAGAATTGTTTGCGACGAAATCCCAAAG------AACTTCCCA---------CCGATCGAAGATCCGAATCAAAGAAACTTGGTGGCCTCTGTTTCCACGACTTCTCCGAAAACCTACAATCCAAAT------------------------------------------------------GGGCAACCCCGAATATGCGTAGTTGATTGCGGAATGAAGTACAATCAGCTGCGGTGTTTCTTGTCGCGCGGTGCTTGCGTAGAAGTAGTTCCTTGGGATTACGATATCACTAAAGTAGATTATGAT
237_LEvan  ????????????????????????????AAGAACAAAACGTTCCTGGAATTTACGAAATYGACMCGAGAGCTYTGACGAAGGTYATCCGTGAAAAGGGATCGATTTTAGGCAGAATTGTTTWCAATGAAATCCCAAAA------GATYTACCS---------CCGATCGACGATCCAAACCGAAGAAACCTGGTGGCCTCTGTTTCCACGACATCACCGAAAGTTTATAACGCGGGA------------------------------------------------------GGCGTGCCTAAAATATGCATAGTCGACTGCGGAATGAAATACAATCAGCTACGTTGTTTCTTATCGCGCGGTGCTTGCGTCGAAGTAGTTCCCTGGGATTTCGATATCGCAAACAGCAACTGTGAC
238_Szepl  CAAACGAAGACTCTTTCCAAATGGATGAAGGAGCAGAACGTTCCCGGAATGTACGAAATTGACACTAGGGCTCTGACAATGATCATCCGGGAGAAAGGAACGATCTTAGGTAGAATCGTTTGCAACGAAATCCCAAAG------AACCTCCCA---------CCGATCGAAGATCCCAATCGAAGAAACTTGGTGGCCTGTGTTTCCACGACTTCACCAAAAACTTACAATCCGAAT------------------------------------------------------GGGCAACCTCGAATATGCATAGTTGATTGCGGAATGAAGTACAATCAACTGCGGTGTTTCTTGTCGCGCGGCGCAAGCGTCGAAGTAGTTCCTTGGGATTACGATATAACTAAAGTAGATTACGAT
239_Rothe  CAGACGAAAACTCTATCCCAATGGATGAAGGAGCAAAATGTTCCTGGAATCTATGAAATCGACACCAGGGCTCTAACGAAGATCATTCGTGAGAAGGGAACGATCTTGGGCAGAATCATTTGCAATGAAATTCCAAAG------AATTTACCA---------CCGGTCGAGGATCCGAACCGAAGGAACTTGGTGGCCTCTGTTTCCACGAAATCTTCGAAAATTTATAATCCAAAC------------------------------------------------------GGACAACCTCGAATATGTCTAGTCGACTGTGGAATGAAATATAATCAATTGAGGTGTTTCTTGTCGCGCGATGCTTGTGTCGAGGTAGTCCCATGGAATCATGATATTACGAAGGTAGATTACGAT
240_Acant  CAAACAAAGACTCTTTCCAAATGGATGAAGGAGCAGAATGTTCCCGGAATGTACGAAATTGACACTAGGGCTCTGACAATGATCATCCGGGAGAAAGGAACGATCTTAGGTAGAATCGTTTGCAACGAAATTCCAAAG------AACCTCCCA---------CCGATCGAAGATCCGAATCGAAGAAACTTGGTGGCCTCTGTTTCCACGACTTCTCCAAAAACTTACAATCCGAAT------------------------------------------------------GGACAACCTCGAATATGCATAGTTGATTGCGGAATGAAGTACAATCAACTACGGTGTTTCTTGTCGCGCGGCGCTTGCGTCAAAGTAGTTCCTTGGGATTACGATATAACTAAAGTAGATTACGAT
241_Szepl  CAAACGAAGACTCTTTCCAAATGGATGAAAGAGCAGAACATTCCTGGAATTTACGAAATTGACACTAGAGCTTTGACAAAGATCATCCGGGAGAAAGGAACGATCTTAGGTAGAATCGTTGCCGACGAAATCCCAAAG------AACTTCCCA---------CCGATCGAAGATCCGAATCGAAGGAACTTAGTGGCCTCTGTTTCCACGACTTCCCCGAAAACTTACAATTCGAAT------------------------------------------------------GGGCAACCGCGAATATGCGTAGTTGATTGCGGAATGAAGTACAATCAGTTACGGTGTTTCTTATCGCGCGGTGCATGTGTCGAAGTAGTTCCTTGGGATTACGATATAACTAAAGTAGATTATGAT
242_Acant  CAAACGAAGACTCTTTCCAAATGGATGAAGGAGCAGAACGTTCCCGGAATGTACGAAATTGACACTAGGGCTCTGACAATGATCATCCGGGAGAAAGGAACGATCTTAGGTAGAATCGTTTGCAACGAAATCCCAAAG------AACCTCCCA---------CCGATCGAAGATCCCAATCGAAGAAACTTGGTGGCCTGTGTTTCCACGACCTCACCAAAAACTTACAATCCGAAT------------------------------------------------------GGGCAACCTCGAATATGCATAGTTGATTGCGGAATGAAGTACAATCAACTGCGGTGTTTCTTGTCGCGCGGCGCATGCGTCGAAGTAGTTCCTTGGGATTACGATATAACTAAAGTAGATTACGAT
243_Szepl  CAAACGAAGACACTTTCCAAATGGATGAAAGAGCAGAACATCCCGGGAATTTACGAAATTGACACTAGGGCTCTGACGAAGATCATCCGGGAGAAAGGAACGATCTTAGGTAGAATCGTTTCCGAAGAAATCCCAAAG------AACTTACCA---------CCGATCGAAGATCCCAATCGGAGAAACTTGGTGGCCTCTGTTTCCACGACTTCTCCGAAAACTTACAATCCGAAT------------------------------------------------------GGGCAACCTCGAATATGCATAGTTGATTGCGGAATGAAGTACAATCAGCTGCGGTGTTTCCTGTCGCGCGGCGCTTGCGTTGAAGTGGTTCCTTG???????????????????????????????
246_Acant  CAAACGAAGACTCTTTCCAAATGGATGAAGGAGCAGAACGTTCCCGGAATGTACGAAATTGACACTAGGGCTTTGACAATGATCATCCGAGAGAAAGGAACGATCTTAGGTAGAATCGTTTGCAACGAAATTCCAAAG------AACCTCCCG---------CCGATCGAAGATCCGAATCGAAGAAACTTGGTGGCCTCTGTTTCCACGACTTCACCGAAAACTTACAATCCGAAT------------------------------------------------------GGGCAACCTCGAATATGCATAATTGATTGCGGAATGAAGTACAATCAGCTACGGTGTTTCTTGTCGCGCGGCGCATGCGTCGAAGTAGTTCCTTGGGATTACGATATAACTAAAGTAGATTACGAT
247_Szepl  CAAACGAAGACTCTTTCCAAATGGATGAAAGAGCAGAACATTCCTGGAATTTACGAAATTGACACTAGAGCTTTGACAAAGATCATCCGGGAGAAAGGAACGATCTTAGGTAGAATCGTTTGCGACGAAATCCCAAAG------AACTTCCCA---------CCGATCGAAGATCCGAATCGAAGCAACTTGGTGGCCTCTGTTTCCACGACTTCTCCGAAAACTTACAATCCGAAC------------------------------------------------------GGGCAACCTCGAATATGCGTAGTTGATTGCGGAATGAAGTACAATCAGCTGCGGTGCTTCTTGTCGCGCGGTGCTTGCGTAGAAGTAGTTCCTTGGGATTACGATATCACTAAAGTAGATTATGAT
248_Szepl  CAAACGAAGACACTTTCCAAATGGATGAAAGAGCAGAACATCCCGGGAATTTACGAAATTGACACTAGGGCTCTGACGAAGATCATCCGGGAGAAAGGGACGATCTTAGGTAGAATCGTTTCCGACGAAATCCCAAAG------AACTTACCA---------CCGATCGAAGATCCCAATCGGAGAAACTTGGTGGCCTCTGTTTCTACGACTTCTCCGAAAACTTACAATCCGAAT------------------------------------------------------GGGCAACCTCGAATATGCGTAGTTGATTGCGGAATGAAGTACAATCAGCTGCGGTGTTTCCTGTCGCGCGGCGCTTGCGTCGAAGTGGTTCCTTGGGATTACGATATAACTAAAGTGGATTATGAT
271_Acant  ???????AGACTCTTTCCAAATGGATGAAGGAGCAGAACGTTCCCGGAATGTACGAAATTGACACTAGGGCTYTGACAATGATCATYCGGGAGAAAGGAACGATCTTAGGTAGAATCGTTTGCAACGAAATCCCAAAG------AACCTCCCA---------CCGATCGAAGATCCCAATYGAAGAAACTTGGTGGCTTGTGTTTCCACGACTTCACCAAAAACTTACAATCCGAAT------------------------------------------------------GGGCAACCTCGAATATGCATAGTTGATTGCGGAATGAAGTACAATCAGCTACGGTGTTTCTTGTCGCGCGGCGCATGCGTCGAASTAGTTCCTTGGGATTATGATATAACTAAAGTAGATTACGAT
273_Brach  ??????????CTTTGTCAAAATGGATGGAAGAAGAAGGCGGGCCAGGTATTTACGACATCGACMCCAGAGSTYTGACGAAGATCRTCCGCGRGAAAGGTACGATYTTAGGTAGAATCGTCGGGGAGGACATTYCGAAA------AGKTTGCCG---------CCGATCGAAGATCCCAATCGAAGGAACCTCGTCGCAGCTGTTTCCACCACGTCTCCGAAAGTGTACAATCCGAGC------------------------------------------------------GGACGACCGAGAATATGCCTGGTCGATTGCGGATTGAAGTACAATCAATTGCGATGTTTGTTATCGCGCGGCGCGTCCGTTCAAGTCGTGCCCTGGAATCACGACATCACGAGGATGGATTACGA?
274_Decev  ?????????????????????????????????????????????????????????????????????????????????????????????????????????????????????????????????????????????????????????????????????????????????????????????????????????????????????????????????????????????????????????????????????????????????????????????????????????????????????????????????????????????????????????????????????????????????????????????????????????????????????????????????
275_Evani  ????????????????????????ATGAAAGAGCAGAACGTTCCTGGGATTTATGAAATTGACACCAGGGCTTTAACGAAGATAATCCGTGAGAAAGGGACGATCTTGGGTAGAATCGTYTGCAATGAAATTCCTAAG------AACTTGCCG---------CCAGTGGAGGATCCGAATCGTAGGAACTTGGTTGCCTCTGTCTCGACGACATCGCCAAAAATTTACAATCCGAGC------------------------------------------------------GGTCAACCTCGGATATGCTTGGTCGATTGCGGAATGAAATACAATCAGCTGCGATGTTTCTTATCGCGCGGTGCTTGCGTCGAGGTAGTTCCCTGGGATCACGATATTACAAAGGTAGATTACGAC
276_Parev  ???????????????????????????????????????GTTCCTGGGATACMTGAAATTGACMCCAGAGCCTTGACGAAGAWCATTCGTGAGAAGGGAACGATATTAGGTAGAATCGTATGCCACCAAATTCCAAAG------AATTTGCCA---------CCGGTCGAAGATCCGAACCGAAGAAACTTGGTGGCTTCTGTTTCTACGACATCTCCGACAATTTACAACCCGAAT------------------------------------------------------GGTCAACCTCGAATATGCATAGTCGACTGCGGAATGAAGTATAATCAGCTGCGATGTTTCTTATCTCGTGGTGCCTGTGTCGAAGTAGTTCCCTGGGATTACGATATTACAAAGGTAGACTATGAC
277_Prose  ?????????????????????????????????????????????????????????????????????????????????????????????????????????????????????????????????????????????????????????????????????????????????????????????????????????????????????????????????????????????????????????????????????????????????????????????????????????????????????????????????????????????????????????????????????????????????????????????????????????????????????????????????
279_Semae  ?????????????????????????????????????????????????????????????????????????????????????????????????????????????????????????????????????????????????????????????????????????????????????????????????????????????????????????????????????????????????????????????????????????????????????????????????????????????????????????????????????????????????????????????????????????????????????????????????????????????????????????????????
280_Szepl  CAAACGAAGACTCTTTCCAAATGGATGAAAGAGCAGAACATTCCTGGAATTTACGAAATTGACACTAGAGCTTTGACAAAGATCATCCGGGAGAAAGGAACGATCTTAGGTAGAATCGTTGCCGACGAAATCCCAAAG------AACTTCCCA---------CCGATCGAAGATCCGAATCGAAGGAACTTAGTGGCCTCTGTTTCCACGACTTCCCCGAAAACTTACAATTCGAAT------------------------------------------------------GGGCAACCGCGAATATGCGTAGTTGATTGCGGAATGAAGTACAATCAGTTACGGTGTTTCTTATCGCGCGGTGCATGTGTCGAAGTAGTTCCTTGGGATTACGATATAACTAAAGTAGATTATGAT
282_Triss  ?????????????????????????????????????????????????????????????????????????????????????????????????????????????????????????????????????????????????????????????????????????????????????????????????????????????????????????????????????????????????????????????????????????????????????????????????????????????????????????????????????????????????????????????????????????????????????????????????????????????????????????????????
283_Micre  ?????????????????????????????????????????????????????????????????????????????????????TCCGAGAGAAAGGAACGATCTTAGGTAGGATCGTTTGCAATGGGATTTCGAAG------AACTTATCA---------CCAATCGAAGATCCGAATAAAAAGAACTTAGTGGCTTCTGTATCTACGACGTGTACGAAAATATACAATCCCAAT------------------------------------------------------GGTCGACCTCGAATATGCATAGTAGACTGTGGAATGAAATACAATCAGCTAAGATGTTTCTTATCACGCGGAGCTCGCGTTGAAGTAGTTCCTTGGAATCACGATATTACCAAGGTAGATTACGAT
284_Prose  CAAACGAAGACTCTCTCCCGGTGGATGGAGGAACAGAACGTTCCTGGAATCTACGAAGTCGATACTAGGGCTTTGACAAAGATCATCCGCGAGAAGGGAACGATCTTAGGTAGAATCATACGCGGAGAAATCCCGAAG------AGTCTGCCA---------CCGATCGAAGATCCAAACCTGAAGAACCTAGTTGCTTCTGTGTCGGGGAGAAACGTGAAAGTTTACACTCCGAGCGGCGGCGGGAGT------------------------------------------GGCACTCCAAAAATATGTCTAGTCGACTGTGGTA????????????????????????????????????????????????????????????????????????????????????????????
285_Szepl  CAAACGAAGACTCTTTCCAAATGGATGAAAGATCAGAACATTCCTGGAATTTACGAAATTGACACTAGGGCTTTGACGAAGATCATCCG-GAGAAAGGAACGATCTTAGGTAGAATCGTTTGCGACGAAATCCCAAAG------AACTTCCCA---------CCGATCGAAGATCCGAATCGAAGAAACTTAGTGGCCTCTGTTTCCACGGCTTCTCCGAAAACTTACAATCCGAAT------------------------------------------------------GGGCAACCTCGAATATGCGTAGTTGATTGCGGAATGAAGTACAATCAGCTACGGTGTTTCTTGTCGCGCGGCGCTTGCGTCGAAGTAGTTCCTTGGGATTACGATATAACTAAAGTAGATTACGAT
286_Brach  CAAACGAAGACGCTYTCGCGAWGGAWGGCGGAAGTAGGCaCGCCCGGcGTcTaCGACGTcGaCaCCAGAGCTTTGaCGaAGATCATTCGCGAGAAAGGTACGAtGTTaGGTAGAATCGTCGGAGCGGAAATTCCGAAA------AGTTTGCCg---------CCGATCGAAGATCCCaATCGAAGGAACCTGGTCGCCGATGTTTCCaCCTTGTCTACGAAAGTATACAATCCGAGC------------------------------------------------------GGAAGGCCGAGCATATGCGTAGTGGATTGCGGCTTGAA????????????????????????????????????????????????????????????????????????????????????????
287_CEvan  ?????????????????????????????????????????????????????????????????????????????????????????????????????????????????????????????????????????????????????????????????????????????????????????????????????????????????????????????????????????????????????????????????????????????????????????????????????????????????????????????????????????????????????????????????????????????????????????????????????????????????????????????????
288_Micre  ?????????????????????????????????????????????????????????????????????????????????????????????????????????????????????????????????????????????????????????????????????????????????????????????????????????????????????????????????????????????????????????????????????????????????????????????????????????????????????????????????????????????????????????????????????????????????????????????????????????????????????????????????
289_Acant  CAAACGAAGACTCTTTCCAACTGGATGAAAGAGCAGAACATTCCTGGAATGCACGAAATTGACACTAGGGCTCTGACAAAGATCATCCGGGAGAAAGGAACGATCTTAGGTAGAATCGTTTGCAATGAAATCCCAAAG------AACTTGCCG---------CCTATTGAAGATCCGAATCGAAGAAACTTGGTGGCCTCTGTTTCCATG???????????????????????????????????????????????????????????????????????????????????????????????????????????????????????????????????????????????????????????????????????????????????????????????????????????????
290_Brach  ?????????????????????????????????????????????????????????????????????????????????????????????????????????????????????????????????????????????????????????????????????????????????????????????????????????????????????????????????????????????????????????????????????????????????????????????????????????????????????????????????????????????????????????????????????????????????????????????????????????????????????????????????
291_Hypti  ?????????????????????????????????????????????????????????????????????????????????????TCCGCGAGAAAGGAACGATTTTGGGTAGAATCGTTTGTAACSAANTTCCACGA------AACTTGCTA---------CCGATTGAGGATCCAAACCAAAGGAACTTAGTGGCTTCTGTTTCCGCGAcATCTTCGAAAATCTACAATCCAACT------------------------------------------------------GGAAAACCTCGAATATGCTTAGTAGATTGTGGAATGAAATACAATCAATTGAGATGTTTCTTGTCACGTGGTGCTTGTGTCGAAGTGGTACCCTGGAATCACGACATTACGAAGGTAGATTACGAC
292_Acant  CAAACGAAGACTCTTTCCAAATGGATGAAGGAGCAGAACGTTCCCGGAATGTACGAAATTGACACTAGGGCTCTGACAATGATCATCCGGGAGAAAGGAACGATCTTAGGTAGAATCGTTTGCAATGAAATCCCAAAG------AACCTCCCA---------CCGATCGAAGATCCCAATCGAAGAAACTTGGTGGCCTGTGTTTCCACGACTTCACCGAAAACTTACAATCCGAAT------------------------------------------------------GGGCAACCTCGAATATGCATAGTTGATTGCGGAATGAAGTATAATCAGCTACGGTGTTTCTTGTCGCGCGGCGCATGCGTCGAAGTAGTTCCTTGGAATTACGATATAACTAAAGTAGATTACGAT
293_Semae  ?????????????????????????????????????????????????????????????????????????????????????????????????????????????????????????????????????????????????????????????????????????????????????????????????????????????????????????????????????????????????????????????????????????????????????????????????????????????????????????????????????????????????????????????????????????????????????????????????????????????????????????????????
294_Szepl  CAAACGAAGACTCTTTCCAAATGGATGAAAGAGCAGAACATTCCTGGAATTTACGAAATTGACACTAGAGCTTTGACAAAGGTCATCCGGGAGAAAGGAACGATCTTAGGTAGAATCGTTTGCGACGAAATCCCAAAG------AACTTCCCA---------CCGATCGAAGATCCGAATCGAAGCAACTTGGTGGCCTCTGTTTCCACGACTTCTCCGAAAACCTACAATCCGAAC------------------------------------------------------GGGCAACCTCGAATATGCGTAGTTGATTGCGGAATGAAGTACAATCAGCTGCGGTGCTTCTTGTCGCGCGGTGCTTGCGTAGAAGTAGTTCCTTGGGATTACGATATCACTAAAGTAGATTATGAT
295_Parev  ??????????????????????????GAAAGAGCAAAATGTTCCTGGGATTTACGAAATTGACACCAGAGCTTTAACGAAGATCATCCGTGAGAAAGGAACGATCTTAGGTAGAATCGTTTGCAACAAAATTCCAAAA------AATTTGCCA---------CCAGTCGAAGATCCCAATCGAAGAAACTTGGTGGCCTCTGTTTCCACGACATCACCGACGATTTACAACCCAAAC------------------------------------------------------GGTCAGCCTCGAATATGTTTAGTCGACTGTGGAATGAAATATAATCAGCTGCGGTGTTTCCTGTCTCGTGGTGCTTGTGTCGAAGTAGTTCCATGGGATTATGATATTACAAAGGTAGACTACGAC
296_Decev  CAGACGAAAACGCTTTCTCAGTGGATGAAAGAGCAAAATGTCCCTGGAATCTATGACATTGACACCAGAGCTTTAACGAAAATAATCCGCGAAAAAGGCACAATCTTGGGTAGAATCGTTTGCAACGGAATTCCACAA------AAGTTGCCG---------CCAGTCGAAGATCCCAATCGAAAGAACCTGGTGGCYTCAGTTTCCACGAAAGCTCCGCAAGTTTACAATCCGCAT------------------------------------------------------GGACATCCTCGAATATGTTTGGTCGATTGTGGCATGAAGTACAATCAGCTGAGATGTTTCTTGTCTCGCGGTGCTTGTGTCGAGGTAGTTCCTTGGGATCATGATATCAAAACGCTAGACTACGAT
297_Szepl  ?????????????????????????????????????????????????????????????????????????????????????????????????????????????????????????????????????????????????????????????????????????????????????????????????????????????????????????????????????????????????????????????????????????????????????????????????????????????????????????????????????????????????????????????????????????????????????????????????????????????????????????????????
298_Micre  ?????????????????????????????????????????????????????????????????????????????????????????????????????????????????????????????????????????????????????????????????????????????????????????????????????????????????????????????????????????????????????????????????????????????????????????????????????????????????????????????????????????????????????????????????????????????????????????????????????????????????????????????????
301_Decev  ?????????????????????????????????????????????????????????????????????????????????????????????????????????????????????????????????????????????????????????????????????????????????????????????????????????????????????????????????????????????????????????????????????????????????????????????????????????????????????????????????????????????????????????????????????????????????????????????????????????????????????????????????
302_Hypti  ??????????????????????????????????????????????????????????????????????????????????????????????????????????????????????????????????????????????????CTTGCTA---------CCGATCGAGGATCCGAACCGAAGGAACTTAGTGGCTTCTGTTTCCACGAAATCTTCGAAAATTTACAATCCAACT------------------------------------------------------GGAAAACCTCGAATATGCTTAGTCGATTGTGGAATGAAATACAATCAACTGAGATGTTTCTTGTCACGTGGTGCTTGTGTCGAAGTGGTACCCTGGAATCACGACATTACGAAGGTAGATTATGAC
303_Hypti  ?????????????????????????????????????????????????????????????????????????????????????????????????????????????????????????????????????????????????????????????????????????????????????????????????????????????????????????????????????????????????????????????????????????????????????????????????????????????????????????????????????????????????????????????????????????????????????????????????????????????????????????????????
305_Semae  ?????????????????????????????????????????????????????????????????????????????????????????????????????????????????????????????????????????????????????????????????????????????????????????????????????????????????????????????????????????????????????????????????????????????????????????????????????????????????????????????????????????????????????????????????????????????????????????????????????????????????????????????????
307_LEvan  ??????????????????????????????????????????????????????????????????????????????????????????????????????????????????????????????????????????????????????????????????????????????????????????????????????????????????ACATCACCGAAAGTTTACAACGCAGGA------------------------------------------------------GGCGTGCCTAAAATATGCATAGTCGACTGCGGAATGAAATACAATCAGCTACGTTGTTTCTTATCGCGCGGTGCTTGCGTCGAAGTAGTTCCCTGGGATTTCGATATCGCAAACAGCAACTGTGAC
308_Micre  ?????????????????????????????????????????????????????????????????????????????????????????????????????????????????????????????????????????????????????????????????????????????????????????????????????????????????????????????????????????????????????????????????????????????????????????????????????????????????????????????????????????????????????????????????????????????????????????????????????????????????????????????????
309_Prose  ?????????????????????????????????????????????????????????????????????????????????????????????????????????????????????????????????????????????????????????????????????????????????????????????????????????????????????????????????????????????????????????????????????????????????????????????????????????????????????????????????????????????????????????????????????????????????????????????????????????????????????????????????
312_Zeuxe  ????????????????????????????????????????????????????????????????????????????????????????????????????????????????????????????????????????AG------AATTTGCCA---------CCAGTCGAAGATCCGAACCGAAGAAACTTGGTGGCCTCTGTTTCTACGACATCTCCGACAATTTACAATCCGAAC------------------------------------------------------GGTCAACCTCGAATATGCATAGTCGACTGCGGAATGAAGTATAATCAGCTGCGATGTTTCTTGTCTCGTGGTGCCTGTGTCGAAGTAGTTCCCTGGGATTACGATATTACAAAGGTAGACTATGAC
485_LEvan  CAAACAAAAACTYTTTCCCAAWGGATGAAAGAACAGAATGTACCTGGAATTTACGAAATCGACACGAGAGCTCTAACAAAGATTATCCGTGAAAAGGGAACCATYTTAGGCAGAATYGTTTACGATGAAATACCTAAA------AATCTACCS---------CCGATYGAAGATCCAAATYGAAGAAACCTGGTGGCCTCTGTTTCCATAACATYTCCGAAACTTTACAATGSGACG------------------------------------------------------GGCCAACCTAAAATATGCATAGTCGATTGTGGAATGAAGTAMARTCAAYTACGATGTYTCTTATCTCGCGGTGC????????????????????????????????????????????????????
486_LEvan  CAAACAAAAACTCTTTCCCAAWGGATGAAAGAACAGAAKGTACCTGGAATTTAMGAAATCGACMCGAGAGCTCTWACAAAGATTATCCGTGAAAAGGGAACCATYTTAGGCAGAATYGTTTACGATGAAATACCTAAA------AATYTWCCS---------CCGATYGAAGATCCAAATYGAAGAAACCTGGTGGCCTCTGTTTCCATAACATYTCCGAAACTTTACAATGSGACG------------------------------------------------------GGCCAACCTAAAATATGCATARTMGAKTG?????????????????????????????????????????????????????????????????????????????????????????????????
487_Hypti  ?????????????????????????????????????????????????????????????????????????????????????????????????????????????????????????????????????????????????????????????????????????????????????????????????????????????????????????????????????????????????????????????????????????????????????????????????????????????????????????????????????????????????????????????????????????????????????????????????????????????????????????????????
489_Semae  ??????AAGACTTTTTTCCAKtgGATGAAAGAACAGAANRTRCCYgGGatYtGtgAAAWTGAKTCCAGAgCCWTAACCAAGGTYWWTTGTGARAAGGGAACGATTTTAGGTAGGATTGTTTTTWATCRAATCCCAGGG------AACCGGCCC---------CCGGNCGAGGATCCAAATyGAAGAAACTTKGTGGCCWKCGTTTCCCCGaAATTTTGCCAAGTTTTCAATCCGAAC------------------------------------------------------GGGAAACCTTGGATAtgTTTAGTTGGNTGCGGAATSAAGWATAATCAGGTTARATGTTTCNTGACMAGTGGNGCCTGTGTCGAGGTANCTCCMTTSATCATGCA??????????????????????
493_LEvan  CAAAYGAAAACTYTTTCCCAAKGGATGAAAGWACMAAACGTTCCTGGAATTTYCGAMATCGMCCCGAGAGCTYTGACGAAGGTTATCCGTGAAAAGGGATCGATTTTAGGCAGAATTGTTTACAATGAAATTYCAAAA------GATYTACCG---------CCGATYGWCGATCCMAACCGAAGAAACCTGGKGGCCTYTGTTTCCMCGACATCMCCGAAAGTTTACAASGCAGGA------------------------------------------------------GGYGKKCCTAAAATATGCATAGTMGASTGCSGAATGMAAKAMAATC????????????????????????????????????????????????????????????????????????????????
496_Evani  ?????????????????????????????????????????????????????????????????????????????????????????????????????????????????????????????????????????????????????????????????????????????????????????????????????????????????????????????????????????????????????????????????????????????????????????????????????????????????????????????????????????????????????????????????????????????????????????????????????????????????????????????????
497_Prose  CAAACGAAAACTCTCTCCCAATGGATGAAGGAACAGAACGTTCCTGGAATTTACGAAATCGACACTAGAGCTYTGACGAAAATCATCCGGGAAAAAGGGACGATTTTAGGTAGAATCATTCTYGGGGAGATTCCAAAGATCAAAGATCTGTCG---------CCGATTGAAGATCCGAATTTGCAGAAACTAGTAGCTGCTGTGTCGACGAAATGCTCGAAAGTTTACMATCCTGCCCCTGGCTCTGGCTGCAATTCCGACTTGGCGAACAATTCACCACCCAGCGAGGCAGCTCCTCTTAAAATATGCTTA?????????????????????????????????????????????????????????????????????????????????????????????????????????
498_Prose  CAAACGAAAACTCTCTCGCAGTGGACCAAGGAACAGAACGTGCCTGGAATTTACGAGATCGACMCGAGGGCTCTGACGAAGATCATCCGCGAGAAAGGAACGATGTTGGGTAGAATCGTTGGCGGGGAAATTCCGCGG---TCGAATCTGCCS---------CCGATCGAAGATCCGAACTCGAAGAATCTAGTGGCCGCCGTGTCGGCGAGATGCGCCAAAGTTTWCGGGGTGCCGGCTAGCGGCGGCGGCGGAGGTCGC------------------------------TTCGTTCCGAAAATATGCTTGGTCGATTGCGGCGCCAAGTAMAAWCAKCK????????????????????????????????????????????????????????????????????????????
499_Zeuxe  CAAACAAAAACTCTTTCTCAATGGATGAAGGAACAAAATGTTCCTGGGATATATGAAATTGACACCAGAGCTYTGACAAAGATTATTCGTGAAAAGGGAACGATCTTAGGTAGAATCGTTTGTAATCAAATTCCAAAA------ACTTTACCA---------CCGGTCGAGGATCCAAATCAAAGAAACCTGGTGGCCGCTGTTTYTACGACATCACCGACAATTTATAACCCCAAC------------------------------------------------------GGTCAACCTSGAATATGCATAGT???????????????????????????????????????????????????????????????????????????????????????????????????????
500_Zeuxe  CAAACAAAAACTCTTTYTCAATGGATGAAGGAACAAAATGTTCCTGGGATATATGAAATTGACACCAGAGCTCTGACAAAGATTATTCGTGAAAAGGGAACGATCTTAGGTAGAATCGTTTGTAATCAAATTCCAAAA------ACTTTACCA---------CCGGTSGAGGATCCAAATCAAAGAAACCTTGTGGCCGCTGTTTYTACGACATCACCGACAATTTATAACCCCAAC------------------------------------------------------GGTCAACCTSGAATATGCATAGTYGASTGCGGAATGAA????????????????????????????????????????????????????????????????????????????????????????
501_Hypti  CMRTCGACAACTYTTTYGCAGTGGATGAAGAAAGAAAATATTCCTGGAATYTWMGAAATCGACMCMAGAGCMCYGACGAAAATCATCCSCGAGAAAGGAACGATTTTAGGKAGAATCGTTTGCAACGAAGTTYCMCGA------GACTTGCTa---------CCGATCGAGGATCCCAATYGAAGAAACTTAGKGGCTTCCGTTTCCMCGAAATCTtCGAAAATTTWCAATCCAMAC------------------------------------------------------GGACMMCCTCGAATATGCYTAGT???????????????????????????????????????????????????????????????????????????????????????????????????????
502_Decev  CAGACGAAAACGCTTTCACAGTGGATGAAGGAGCAAAATGTCCCTGGAATCTATGATATTGATACCAGAGCTTTAACGAAAATAATCCGTGAAAAAGGAACAATMTTAGGCAGAATCGTTKGCAATGGAATCCCACAA------AAGTTWCCG---------CCGGTTGAAGATCYTAATCGAAGGAACCTGGTGGCCTCCGTTTCCACGAAATCTCCGAAAGTTTATAATCCACAT------------------------------------------------------GGATATCCTCGAATATGTTTGATTGATTGTGGCATGAAGTACAATCAGCTGAGATGTTTCTTGTCACGCGGTGCTTGNGTCGAGGTAGTACCTNGGA?????????????????????????????
503_Zeuxe  ?????????????????????????????????????????????????????????????????????????????????????????????????????????????????????????????????????????????????????????????????????????????????????????????????????????????????????????????????????????????????????????????????????????????????????????????????????????????????????????????????????????????????????????????????????????????????????????????????????????????????????????????????
505_Zeuxe  CAAACGAAAACTcTTTYTCAAtGGATGAAAGAGCAAAAtGTTCCTGGGATACATGAAATTGACMCCAGAGCCTTGACGAAGATCATTYGTGAGAAGGGAACAATcTTAGGTAGAATcGTATGCAACCaAATTCCAAAG------AAtTTKCCM---------CCAGTVGWAGATCCGAACCGAAGAAACTTGGTGGCCTcTGTTTYTaCGACATcTCCGaCAAtTTACAATCCGAAC------------------------------------------------------GGTCaACCTYGAATATGCATAGT???????????????????????????????????????????????????????????????????????????????????????????????????????
507_Triss  ?????????????????????????????????????????????????????????????????????????????????????????????????????????????????????????????????????????????????????????????????????????????????????????????????????????????????????????????????????????????????????????????????????????????????????????????????????????????????????????????????????????????????????????????????????????????????????????????????????????????????????????????????
508_Prose  ?????????????????????????????????????????????????????????????????????????????????????????????????????????????????????????????????????????????????????????????????????????????????????????????????????????????????????????????????????????????????????????????????????????????????????????????????????????????????????????????????????????????????????????????????????????????????????????????????????????????????????????????????
509_Semae  ?????????????????????????????????????????????????????????????????????????????????????????????????????????????????????????????????????????????????????????????????????????????????????????????????????????????????????????????????????????????????????????????????????????????????????????????????????????????????????????????????????????????????????????????????????????????????????????????????????????????????????????????????
510_Semae  ?????????????????????????????????????????????????????????????????????????????????????????????????????????????????????????????????????????????????????????????????????????????????????????????????????????????????????????????????????????????????????????????????????????????????????????????????????????????????????????????????????????????????????????????????????????????????????????????????????????????????????????????????
511_Hypti  CAGTcGACAACTCTTTYGCAGTGGAWGAAGAAAGAAAATATTCCTGGAATYTMCGAAATCGACMCAAGAGCMCTGACGAAAATCATcCGCGAGAAAGGAAMGATTTTAGGTAGAATYGTTTGCAACGAAGTTCCMCGA------GACTTGCTA---------CCGRTYGAGGATCCCAATYGAAGAAACTTAGTGGCTTCCGTTTCCMCGAAATCTtCGAAAATTTWCAATCCAAAC------------------------------------------------------gGaCAMCCTCGAATATGCTTARTMGAKTGCSGAA????????????????????????????????????????????????????????????????????????????????????????????
512_Brach  CAAACGAAGACMCYGTYGAAAWGGAWGAAAGAAGAAGGSGTWCCTGGTATTTacGACATYGACaCCAGAgCTtTGACGAAGATCATTCGCGAGAAAGGTACGATYTTAGGTAGAATYGTcGGaGAGGACATTCCGAAA------AGTYTGCCG---------CCGATCGAAGATCCCAATYGGAGGAACCTYGTYGCCGCTGTTTCCaCCACGTYTCCGAAAGTGTACAATCCGAGC------------------------------------------------------GSACATCCGCGAATATGCCTGGTMGM????????????????????????????????????????????????????????????????????????????????????????????????????
513_Decev  ?????????????????????????????????????????????????????????????????????????????????????????????????????????????????????????????????????????????????????????????????????????????????????????????????????????????????????????????????????????????????????????????????????????????????????????????????????????????????????????????????????????????????????????????????????????????????????????????????????????????????????????????????

[CADPC 321]
300_Gaste  ????ATAACGCCGGACCAGAAGATCTGGAGTGTCTTTTTGACGTTTTTCTCGAAGCTATCAGTGAACAGAAGCGCGTGAAAGATTTTAACATTAAAGATTGCCTTGAGCGTAAATTGTCGTACACGCCATCAGAGCCGATCGTTTTGACGAAACCGAAAAAAGTATTAATTCTTGGCTCCGGTGGATTGAGTATCGGCCAAGCTGGCGAATTTGATTATTCCGGATCCCAGGCTATCAAGGCATTACGCGAAGAATCTATTCAAACGGTTCTGATTAATCCAAATATCGCTACGGTACAAACTTCCAAAGGGATGGCCGAC
244_Gaste  ?????????????????????????????????????????????????????????????????????????????????????????????????????????????????????????????????????????????????????????????????????????????????????????????????????????????????????????????????????????????????????????????????????????????????????????????????????????????????????????????????
306_Prist  ?????????????????????????????????????????????????????????????????????????????????????????????????????????????????????????????????????????????????????????????????????????????????????????????????????????????????????????????????????????????????????????????????????????????????????????????????????????????????????????????????
176_Prist  ?????????????????????????????????????????????????????????????????????????????????????????????????????????????????????????????????????????????????????????????????????????????????????????????????????????????????????????????????????????????????????????????????????????????????????????????????????????????????????????????????
299_Prist  ?????????????????????????????????????????????????????????????????????????????????????????????????????????????????????????????????????????????????????????????????????????????????????????????????????????????????????????????????????????????????????????????????????????????????????????????????????????????????????????????????
170_Szepl  ?????????????????????????????????????????????????????????????????????????????????????????????????????????????????????????????????????????????????????????????????????????????????????????????????????????????????????????????????????????????????????????????????????????????????????????????????????????????????????????????????
172_Parev  ?????????????????????????????????????????????????????????????????????????????????????????????????????????????????????????????????????????????????????????????????????????????????????????????????????????????????????????????????????????????????????????????????????????????????????????????????????????????????????????????????
174_Parev  ?????????????????????????????????????????????????????????????????????????????????????????????????????????????????????????????????????????????????????????????????????????????????????????????????????????????????????????????????????????????????????????????????????????????????????????????????????????????????????????????????
175_Evani  ?????????????????????????????????????????????????????????????????????????????????????????????????????????????????????????????????????????????????????????????????????????????????????????????????????????????????????????????????????????????????????????????????????????????????????????????????????????????????????????????????
189_Evani  GAGCATAACGCCGGACCGGAAGACCTGGAGTGTCTCTTCGACGTCTTCCTCGAAGCTATCAGCGAACAGAAACGTGCCAAGGATTTCAATATTAAAGACATTATTACGCGCAAATTGTCACACGTGCCGATACCATCAACCATCTCGACAAAGCCAAAAAAAGTGTTAATCCTTGGCTCCGGTGGCTTGAGTATCGGTCAAGCTGGCGAATTCGATTATTCCGGCTCGCAAGCTATCAAGGCACTGCGCGAGGAATCGATTCAAACGCTCTTGATTAATCCAAATATCGCTACTGTACAAACGTCAAAGGGAATGGCCGAC
191_Zeuxe  ?????????????????????????????????????????????????????????????????????????????????????????????????????????????????????????????????????????????????????????????????????????????????????????????????????????????????????????????????????????????????????????????????????????????????????????????????????????????????????????????????
192_LEvan  ?????????????????????????????????????????????????????????????????????????????????????????????????????????????????????????????????????????????????????????????????????????????????????????????????????????????????????????????????????????????????????????????????????????????????????????????????????????????????????????????????
197_Semae  GAGCATAACGCTGGACCGGAAGACCTCGAATGTCTTTTCGATGTTTTCCTTGAAGCTGTAAGAGACTATAAGAGTGTCAAAGACTTCAACATTAAGGACAGTCTTACACGTAAATTGTCGTACAAACCTCTGGAACCGATAATTTCGACGAAGCCCAAGAAAGTGTTGATTCTTGGTTCTGGTGGTTTGAGCATCGGTCAAGCTGGAGAATTCGATTACTCTGGCTCTCAGGCTATCAAGGCGTTGCGCGAAGAATCGATACAAACCCTTCTAATCAATCCGAATATCGCTACTGTACAAACGTCAAAGGGAATGGCCGAC
200_Alobe  GAGCATAATGCTGGACCAGAAGACTTGGAATGTCTTTTTGATGTTTTTCTCGAAGTTGTCAAAGAACAAAAGTGTGTTAAGGATATTAACGTAAAGGACATTCTTACCCGTAAATTATCGTATATACCACTGGAACCAATTGTATCAACAAAGCCAAAGAAAGTTTTAATTCTTGGCTCTGGTGGTTTAAGTATTGGTCAAGCTGGCGAATTTGATTACTCCGGTTCGCAAGCTATCAAGGCATTACGGGAAGAATCGATTCAAACACTATTAATTAATCCGAATATTGCTACTGTGCAAACATCTAAAGGAATGGCCGAC
205_Prose  GAGCACAACGCTGGTCCGAACGACTTGGAATGTCTCTTTGACGTTTTCCTCGAAGCCGTCGAGGAACGCTGC------------TTCAGCGTTAAAGACTGCCTTACGAGCAAGTTGACGTATCTGCCGCGGGAGCCACTCGTATCGAGCAAACCAAAGAAAGTCTTGATTCTCGGCTCCGGTGGCTTGAGCATTGGTCAAGCTGGCGAATTCGATTATTCTGGCTCGCAGGCTATCAAGGCGTTGCGCGAGGAGTCCATCCAAACGCTGCTGATTAATCCGAACATCGCCACCGTGCAAACCTCCAAAGGGATGGCCGAC
206_LEvan  ?????????????????????????????????????????????????????????????????????????????????????????????????????????????????????????????????????????????????????????????????????????????????????????????????????????????????????????????????????????????????????????????????????????????????????????????????????????????????????????????????
207_Evani  GAGCATAACGCTGGACCGGAAGACCTGGAGTGTCTGTTCGACGTCTTCCTCGAAGCTATCAGCGAACAGAAACGTGCCAAGGATTTCAATATTAAAGACACCATTACGCGTAAATTGTCACACGTGCCAATACTATCAACCGTCTCGTCGAAGCCAAAGAAAGTTTTAATCCTTGGCTCTGGTGGCTTGAGTATCGGTCAAGCTGGCGAATTCGATTATTCCGGCTCGCAAGCTATCAAGGCACTGCGCGAGGAATCGATTCAAACGCTCTTGATTAATCCAAATATCGCTACTGTACAAACGTCAAAGGGAATGGCCGAC
208_Szepl  ?????????????????????????????????????????????????????????????????????????????????????????????????????????????????????????????????????????????????????????????????????????????????????????????????????????????????????????????????????????????????????????????????????????????????????????????????????????????????????????????????
213_CEvan  ?????????????????????????????????????????????????????????????????????????????????????????????????????????????????????????????????????????????????????????????????????????????????????????????????????????????????????????????????????????????????????????????????????????????????????????????????????????????????????????????????
219_Parev  GAGCATAATGCAGGACCAGAAGACTTGGAATGTCTTTTCGATGTCTTCCTCGAAGCTATTAGCGAACATAAGCGTGTCAAGGATTACAATATTAAGGAACATCTTATTCAGAAATTGTCATATAGACCATTGGAACCTATCATTTCGACAAAACCGAAGAAAGTTTTGATTCTTGGCTCCGGTGGATTAAGTATCGGTCAAGCTGGTGAATTTGATTATTCCGGTTCGCAAGCTATCAAGGCACTACGTGAGGAATCGATTCAAACACTTTTGATTAATCCAAATATTGCTACTGTACAAACTTCAAAAGGAATGGCCGAC
220_LEvan  ?????????????????????????????????????????????????????????????????????????????????????????????????????????????????????????????????????????????????????????????????????????????????????????????????????????????????????????????????????????????????????????????????????????????????????????????????????????????????????????????????
224_Prose  GAGCATAACGCTGGTCCGAATGACTTGGAGTGCCTCTTCGACGTTTTCCTCGAAGCCGTGAAGGAAAGT---------------TTCAACGTCAAAGATTGTCTTACGAGGAAGCTTACTTATCTGCCGCATGAGCCGATCGCATCGACGAAACCGAAGAAAGTATTGATCCTTGGCTCCGGTGGTTTGAGCATCGGACAAGCTGGGGAATTCGATTATTCCGGCTCGCAAGCGATCAAGGCCTTGCGCGAGGAGTCCATACAAACGCTACTGATCAATCCGAATATCGCTACCGTGCAAACGTCCAAAGGGATGGCCGAC
227_Papat  GAGCATAATGCCGGACCAGAAGACTTGGAATGTCTTTTCGACGTCTTCCTCGAAGCGATTAGCCAACAAAAGCGTATCAAGGATTACAATATTAAGGACGGTCTTATCCAAAAATTGTCGTATAAACCAATGGAACCTATCATTTCAACAAAGCCGAAGAAAGTTTTGATTCTTGGCTCCGGGGGATTAAGTATCGGTCAAGCTGGCGAATTCGATTATTCCGGTTCACAAGCTATCAAGGCACTGCGCGAGGAATCAATTCAAACGCTTTTGATTAATCCAAATATCGCTACGGTACAAACGTCAAAAGGAATGGCCGAC
230_LEvan  ???CATAACGCCGGTCCGGAAGATCTTGAGTGCCTTTTCGACGTTTTCCTTGAAGCAGTTAAAGAACATAAACGCACAAATGAGTTCAATATTAAGGACAGTCTTATGCGTAAATTGTCCGTTGCACCAACGAAACCGATTGCTTCGTCGAAGCCGAAGAAAATTTTGATTCTTGGCTCTGGCGGTTTAAGTATCGGCCAAGCCGGCGAATTTGACTATTCTGGTTCGCAGGCTATCAAAGCACTTCGCGAGGAATCGATTCAAACGCTTTTAATTAATCCGAACATCGCTACTGTTCAAACGTCAAAGGGAATGGCGGAC
231_Szepl  ??????????CAGGGCCGGAAGACTTGGAGTGCCTTTTCGACGTATTCCTTGACGCTGTCAAAGATCAGAAATCCGTTAAAGACTTCAGTATTAAAGATAGTCTGACGCGCAAACTATCGTATTCGCCATTAGAAGCAATCATTTCGACAAAGCCAAAGAAAGTTTTGATACTTGGCTCCGGTGGCTTGAGCATCGGTCAAGCTGGCGAATTCGACTACTCTGGCTCGCAAGCCATTAAGGCACTTCGCGAAGAATCAATTCAAACGCTTTTAATTAATCCAAACATCGCTACTGTGCAAACTTCAAAAGGGATGGCCGAC
232_Hypti  GAGCATAATGCTGGACCGGAAGATCTCGAATGTCTTTTCGACGTTTTCCTCGAGGCTGTCAAAGAACAGAGGAATACCAAAGACTTCAACATCAAGGACAGCCTTACGCGTACATTGTCGTACATACCCAAGGAACCA---ATGATCTCGAAGCCAAAGAAAGTTCTGATTCTCGGATCCGGTGGATTGAGCATCGGACAAGCTGGCGAATTTGATTATTCCGGTTCGCAGGCTATCAAGGCATTGCGCGAAGAATCGATTCAAACGCTTTTGATTAATCCAAATATCGCTACCGTACAAACGTCTAAAGGAATGGCTGAC
233_Szepl  GAGCATAACGCAGGGCCAGAAGACTTGGAGTGCCTTTTCGACGTATTCCTTGGTGCTGTCAAAGATCAGACATCCTTGAAAGACTTCAGTATTAAAGATAGTCTCACGCGCAAACTATCGTATTCGCCGTTGGAGCCAATCATTACGACAAAGCCGAAGAAAGTTTTGATTCTTGGCTCCGGTGGCTTGAGTATCGGTCAAGCTGGCGAATTCGACTATTCTGGCTCGCAAGCCATTAAGGCACTTCGCGAAGAATCTATTCAAACTCTTTTGATTAATCCAAACATCGCTACTGTGCAAACCTCAAAAGGGATGGCCGAC
234_LEvan  GAGCATAACGCGGGACCGGAAGACCTGGAATGTCTTTTCGACATCTTCCTCGAAGCTGTCGGAGAACAGAAACGCGTGAAAGACTTTAGCATCAAGGATAGTCTTACGCGTAAATTATCGTTTGTACCGTTGGCGCCAATCATGCCGACAAAGCCGAAGAAAGTGTTGATTCTTGGCTCCGGTGGCTTAAGTATCGGACAGGCTGGCGAGTTCGATTATTCCGGCTCGCAGGCTATCAAGGCACTTCGCGAAGAATCCATTCAAACGCTTTTAATTAATCCGAACATCGCTACTGTACAAACGTCCAAGGGGATGGCCGAC
235_Hypti  GAGCACAACGCTGGACCGGAAGATCTCGAGTGTCTTTTCGACGTTTTCCTCGAGGCTGTCAAAGAACGGAAGAACGCCAAAGACTTCAACGTCAAGGACATTCTTACGCGTAAATTGTCGTACATACCCAAGGAACCG---ATTATCGCGAAGCCAAAGAAAGTTTTGATTCTCGGATCCGGCGGATTGAGCATCGGACAAGCTGGCGAATTTGATTATTCCGGTTCGCAGGCCATCAAGGCATTGCGCGAAGAATCGATACAGACGGTTTTGATTAATCCGAATATCGCTACCGTACAAACGTCTAAAGGAATGGCCGAC
236_Szepl  ???CATAACGCAGGGCCGGAAGACTTGGAGTGCCTTTTCGACGTATTCCTTGATGCTGTCAAAGATCAGAAATCCGTGAAAGACTTCAGTATTAAAGATAGTCTCACGCGCAAACTATCGTATTCGCCATTAGAACCAATCATTTCGACAAAGCCAAAGAAAGTTTTGATACTTGGCTCCGGTGGCTTGAGCATCGGTCAAGCTGGYGAATTCGACTACTCTGGCTCGCAAGCCATTAAGGCACTTCGCGAAGAATCAATTCAAACGCTTTTAATTAATCCAAACATCGCTACTGTGCAAACTTCAAAAGGGATGGCCGAC
237_LEvan  ?????????????????????????????????????????????????????????????????????????????????????????????????????????????????????????????????????????????????????????????????????????????????????????????????????????????????????????????????????????????????????????????????????????????????????????????????????????????????????????????????
238_Szepl  GAGCATAACGCAGGGCCGGAAGACTTGGAGTGTCTTTTCGACGTATTCCTCGATGCTGTCAAAGATCAGAAATCCTTTAAAGACTTCAGTATTAAAGATAGTCTCACGCGCAAACTGTCGTATTCGCCCTTGGTGCCGATCATTTCGAAAAAGCCGAAGAAAGTTTTGATCCTTGGCTCCGGTGGCTTGAGCATCGGCCAAGCTGGCGAATTCGACTATTCTGGCTCGCAAGCCATTAAGGCACTTCGCGAAGAATCCATTCAAACGCTTCTTATTAATCCAAACATCGCTACGGTGCAAACCTCAAAAGGGATGGCCGAC
239_Rothe  ?????TAATGCTGGACCAGAAGACCTAGAATGTCTTTTTGACGTTTTCCTCGAAGCTGTAAGGGGACATGAGGAGGTCAATGGCTTTGATATAAAGAGTAGGCTTACGCGTAAATTGTCGTACACACCCTTGGAACCGATTATGACAACAAAGCCGAAGAAAGTTTTGATCCTTGGGTCTGGTGGTTTGAGTATCGGTCAAGCTGGCGAATTCGATTATTCTGGCTCGCAGGCTATCAAGGCACTACGCGAGGAATCGATTCAAACGCTTCTGATTAATCCAAATATCGCTACTGTACAAACGTCGAAAGGAATGGCCGAC
240_Acant  GAGCATAACGCAGGGCCGGAAGACTTGGAGTGTCTTTTSGACGTATTCCTCGATGCTGTCAAAGATCAGAAATCCTTTAAAGACTTCAGTATTAAAGATAGTCTCACGCGCAAACTGTCGTATTCGCCCTTGGTGCCGATCATTTCGAAAAAGCCGAAGAAAGTTTTGATTCTTGGCTCCGGTGGCTTGAGCATCGGCCAAGCTGGCGAATTCGACTATTCTGGCTCGCAAGCCATTAAGGCACTTCGCGAAGAATCCATTCAAACGCTTCTTATTAATCCAAACATCGCTACGGTGCAAACCTCGAAAGGGATGGACGAC
241_Szepl  GAGCATAACGCAGGGCCAGAAGACTTAGAGTGCCTTTTCGACGTATTCCTCGGAGCTGTCAATGATCAGAAATCCATTAAAGACTTCAGTATTAAAGATAGTCTGACGCGCAAACTATCGTATTCGCCGTTGGAACCAATCATTTCGACAAAGCCGAAGAAAGTTTTGATTCTTGGCTCCGGTGGCTTGAGTATTGGTCAAGCTGGCGAATTTGACTATTCAGGCTCGCAAGCCATTAAGGCACTTCGCGAAGAATCAATTCAAACGCTTTTAATTAATCCAAACATCGCTACTGTGCAAACTTCAAAAGGAATGGCCGAC
242_Acant  GAGCATAACGCAGGGCCGGAAGACTTGGAGTGTCTTTTCGACGTATTCCTCGATGCTGTCAAAGATCAGAAATCCTTTAAAGACTTCAGTATTAAAGATAGTCTCACGCGCAAACTGTCGTATTCGCCCTTGGTGCCGATCATTTCGAAAAAGCCGAAGAAAGTTTTGATTCTTGGCTCCGGTGGCTTGAGCATCGGCCAAGCTGGCGAATTCGACTATTCTGGCTCGCAAGCCATTAAGGCACTTCGCGAAGAATCCATTCAAACGCTTCTTATTAATCCAAACATCGCTACGGTGCAAACCTCGAAAGGGATGGCCGAC
243_Szepl  ?????????????????????????????????????????????????????????????????????????????????????????????????????????????????????????????????????????????????????????????????????????????????????????????????????????????????????????????????????????????????????????????????????????????????????????????????????????????????????????????????
246_Acant  GAGCATAACGCAGGGCCAGAAGACTTGGAGTGCCTTTTCGACTTATTCCTCGATGCTATCAAAGATCAGAAATCCTTTAAAGACTTCAGTATTAAAGATAGTCTCACGCGCAAACTGTCGTATTCGCCCTCGGAGCCAATCATTTCGACAAAGCCGAAGAAAGTTTTGATTCTTGGCTCCGGTGGCTTGAGTATCGGCCAAGCTGGCGAATTCGACTATTCTGGCTCGCAAGCCATTAAGGCACTTCGCGAAGAATCAATTCAAACGCTTCTAATTAATCCAAACATCGCTACGGTGCAAACCTCAAAAGGGATGGCCGAC
247_Szepl  ?????????????????????????????????????????????????????????????????????????????????????????????????????????????????????????????????????????????????????????????????????????????????????????????????????????????????????????????????????????????????????????????????????????????????????????????????????????????????????????????????
248_Szepl  ?????????????????????????????????????????????????????????????????????????????????????????????????????????????????????????????????????????????????????????????????????????????????????????????????????????????????????????????????????????????????????????????????????????????????????????????????????????????????????????????????
271_Acant  GAGCATAACGCAGGGCCGGAAGACTTGGAGTGTCTTTTCGACGTATTCCTCGATGCTGTCAAAGATCAGAAATCCTTTAAAGACTTGAGTATTAAAGATAGTCTCACGCGCAAACTGTCGTATTCGCCCTTGGTGCCGATCATTTCGAAAAAGCCGAAGAAAGTTTTGATTCTTGGCTCCGGTGGCTTGAGTATCGGCCAAGCTGGCGAATTCGACTATTCTGGCTCGCAAGCCATTAAGGCACTTCGCGAAGAATCCATTCAAACGCTTCTTATTAATCCAAACATCGCTACGGTGCAAACCTCAAAAGGGATGGACGAC
273_Brach  GAGCATAACGCTGGCCCGGCCGATTTGGAGTGTCTCTTCGACCTTTTCCTCGACGCTGTCAAGCAACAC---GAACAGCTGGATTTTAACATGAAAGATCATTTGGTTCGTAAACTGTCTTACGCGCCAACGAAAGCGATCGTTACGACGAAACCGAAGAAAGTACTGATACTCGGCTCCGGTGGCTTGAGCATCGGACAAGCCGGCGAATTCGATTACTCCGGCTCGCAAGCTATCAAAGCGTTGCGCGAAGAATCCGTTCAGACTCTGCTGATCAATCCGAATATCGCTACCGTACAGACCTCCAAAGGAATGGCTGAC
274_Decev  GAGCATAATGCTGGCCCAGAAGATCTCGAGTGTCTCTTCGATGTTTTCCTCGAAGCTGTCAGAGAGCAAAAGTCTGTCAAAGATGTCAATCTCCGGAATAGTCTTACGCGCAAATTGTCGTATAGTCCTTCGAACCCGATCACCTTGACAAAACCCAGAAAAGTCTTGATTCTTGGTTCCGGTGGTTTGAGCATAGGCCAAGCTGGCGAATTCGATTATTCTGGATCGCAGGCGATCAAGGCACTGCGCGAAGAATCCATTCAGACACTTCTGATTAATCCAAATATTGCTACTGTCCAAACATCGAAAGGAATGGCCGAC
275_Evani  ??GCATAACGCTGGACCGGAAGACCTGGAGTGTCTCTTCGATGTTTTTCTCGAAGCTATCAGCGAACAGAAACGTGCCAAGGATTTCAATATTAAAGACACAATTACGCGTAAATTGTCACACGTGCCAATACGATCAACCGTCTTGACAAAGCCAAAGAAAGTTTTAATCCTTGGCTCCGGTGGCTTGAGCATCGGTCAAGCTGGCGAATTCGATTATTCCGGCTCGCAAGCTATCAAAGCACTGCGCGAGGAATCGATTCAAACGCNCTTGATTAATCCAAATATCGCCACTGTACAAACGTCAAAGGGAATGGCCGAC
276_Parev  ???CATAATGCCGGTCCGGAAGACTTGGAATGTCTCTTCGACGTCTTCCTTGAGGCGATTAACCAACAAAAGCGTATCAAGGATTACAATATTAAGGACAGTCTTACCCAAAAATTGTCGTATAAACCAATGGAACCTGTCGTTTCGACAAAGCCGAAGAAGGTTTTGATTTTAGGCTCCGGTGGATTAAGTATTGGCCAAGCTGGGGAATTCGATTATTCCGGTTCGCAAGCTATCAAGGCATTGCGCGAGGAATCGATTCAAACGCTTTTAATTAATCCAAATATCGCTACTGTGCAAACGTCAAAGGGAATGGCTGAC
277_Prose  ?????????????????????????????????????????????????????????????????????????????????????????????????????????????????????????????????????????????????????????????????????????????????????????????????????????????????????????????????????????????????????????????????????????????????????????????????????????????????????????????????
279_Semae  ??GCATAATGCTGGACCAGAAGACCTCGAATGTCTTTTCGATGTTTTCCTTGAAGCTATCAGGGATCATAAGAGCGTTCAAGACTTCAACATTAAGAACAGTCTTACGCGTAAATTGTCGTACAAACCTTTGGAACCAATCATCTCGACAAAGCCGAAGAAAGTTTTGATTCTTGGTTCTGGTGGCTTGAGTATCGGTCAAGCTGGGGAATTCGATTACTCTGGCTCTCAGGCAATTAAGGCGTTACGCGAAGAATCAATACAGACGCTTCTGATTAATCCTAATATCGCTACTGTACAAACATCAAAGGGAATGGCTGAC
280_Szepl  ?????????????????????????????????????????????????????????????????????????????????????????????????????????????????????????????????????????????????????????????????????????????????????????????????????????????????????????????????????????????????????????????????????????????????????????????????????????????????????????????????
282_Triss  GAGCACAACGCTGGACCGGAAGACTTGGAATGCCTTTTCGATGTCTTCCTCGAAGCTATCAACCAACATAAACACGTTAAAGATTTCAACGTGAAAGACTGTCTGACGCGTAAATTGTCGTATGTGCCATTAGAGCCGATTATCTCGACGAAACCAAAGAAAGTCCTAATTCTTGGCTCTGGTGGTTTAAGTATTGGCCAAGCAGGTGAATTTGATTACTCTGGATCGCAGGCTATTAAAGCGTTGCGCGAGGAATCAATCCAGACACTTTTGATTAATCCGAATATCGCTACTGTACAAACGTCAAAAGGAATGGCCGAC
283_Micre  GAGCATAACGCTGGACCAACAGATTTGGAGTGTCTTTTTGACATTTTTCTCGAAGCTGTTAGCGAACAGAAGCGTGTCAAGAACTTTAACATCAAGGATTGCCTTACACGTAAATTGTCATACACGCCATTAGAGCCGATTGTTTTGACGAAACCGAAGAAAGTCTTGATTCTTGGCTCCGGTGGTTTGAGTATTGGCCAAGCTGGCGAATTTGATTATTCTGGATCTCAAGCTATCAAGGCATTACGCGAGGAATCTATTCAAACGGTTCTGATTAATCCAAATATCGCTACGGTACAAACTTCTAAAGGAATGGCCGAC
284_Prose  GAGCATAACGCTGGCCCGAGGGACTTGGAGTGTCTCTTCGACGTTTTCCTCGAAGCCGTGACGGAA---AGG------------TTCAGCGTTAAAGATTGCCTTACGAAGAAGCTGACGTATCTGCCGCGGGAGCCGATCGCATCGACGAAACCGAAGAAAGTGTTAATCCTCGGCTCCGGTGGCTTGAGCATCGGCCAAGCTGGGGAATTCGATTATTCCGGCTCGCAGGCGATCAAGGCGTTACGCGAGGAGTCTATCCAAACGTTACTGATCAATCCGAATATCGCCACTGTGCAGACGTCCAAAGGAATGGCCG??
285_Szepl  GAGCATAACGCAGGGCCAGAAGACTTGGAGTGCCTTTTCGACGTATTCCTTGGAGCTGTCAAAGATCAGAAATCGGTTAAAGACTTCAGTATTAAAGATAGTCTCACGCGCAAACTATCGTATTCGCCGTCGGAGCCAATCATTTCGACAAAGCCGAAGAAAGTTTTGATTCTTGGCTCCGGTGGCTTGAGTATCGGTCAAGCTGGCGAATTTGACTATTCTGGCTCGCAAGCCATTAAGGCACTTCGCGAAGAATCAATTCAAACGCTTTTAATTAATCCAAACATCGCTACTGTGCAAACCTCAAAAGGGATGGCCGAC
286_Brach  ?????????????????????????????????????????????????????????????????????????????????????????????????????????????????????????????????????????????????????????????????????????????????????????????????????????????????????????????????????????????????????????????????????????????????????????????????????????????????????????????????
287_CEvan  GAGCATAATGCCGGACCGGAAGATCTCGAATGTCTTTTTGACGTTTTTCTCCAAGCTGTCAGGGAACACAAACGTGCCAAAGACTTTAATCTTAAAGATTACCTTACACGTAAATTATCGTATACGCCTTTGGAACCGATCGTTTCGACTAAGCCAAAGAAGGTGTTGATTCTTGGTTCTGGTGGCTTAAGTATTGGCCAAGCTGGAGAATTCGATTATTCTGGCTCGCAAGCAATTAAAGCACTGCGCGAGGAATCAATTCAAACACTTTTAATTAATCCAAATATTGCAACTGTACAAACATCGAAAGGAATGGCCGAC
288_Micre  GAGCATAACGCCGGACCAGAAGATCTGGAGTGTCTTTTTGACGTTTTTCTCGAAGCTATTAGTGAACAGAAGCGCGTGAAAGATTTTAACATTAAAGATTGCCTTGAGCGTAAATTATCGTACACGCCATCAGAGCCAATCGTTTTAACAAAACCGAAGAAAGTATTAATTCTTGGCTCCGGTGGATTGAGTATCGGCCAAGCTGGCGAATTTGATTATTCTGGATCCCAGGCTATCAAGGCATTACGCGAAGAATCCATTCAAACGGTTCTGATCAATCCAAATATCGCTACGGTACAAACCTCCAAAGGAATGGCCGAC
289_Acant  GAGCATAACGCAGGGCCAGAAGACTTGGAGTGCCTTTTCGACGTATTCCTCGATGCTATCAAAGATCAGAAATCCTTGAAAGACTTCAGTATTAAAGATAGTCTCACGCGCAAACTATCCTATTCGCCGGCAGAGCCAATCATTTCGACAAAGCCGAAGAAAGTTTTGATTCTTGGCTCCGGTGGCTTGAGTATCGGTCAAGCTGGCGAATTCGACTATTCTGGCTCGCAAGCCATTAAAGCACTTCGCGAAGAATCAATTCAAACGCTTTTAATTAATCCAAACATCGCTACTGTGCAAACCTCAAAAGGGATGGCCGAC
290_Brach  ?????????????????????????????????????????????????????????????????????????????????????????????????????????????????????????????????????????????????????????????????????????????????????????????????????????????????????????????????????????????????????????????????????????????????????????????????????????????????????????????????
291_Hypti  GAGCATAATGCTGGACCAGAAGATCTCGAGTGTCTTTTCGACGTTTTCCTCGAGGCTGTCAAAGAACAGAAGAATGGCAAAAACTTCAATATTAAGGACAGTCTTACTCGTCAACTGTCCTACATACCCAAGGAATCAATTATCTCG---AAGCCAAAGAAAGTTCTGATTCTTGGATCCGGCGGATTGAGCATCGGGCAAGCTGGCGAATTTGATTATTCCGGTTCGCAGGCCATGAAGGCGTTACGCGAAGAATCGATCCAAACGGTTTTGATTAATCCAAATATCGCTACTGTACAAACGTCTAAAGGAATGGCTGAC
292_Acant  GAGCATAATGCAGGGCCAGAAGACTTGGAGTGTCTTTTCGACGTATTCCTCGATGCTATCAAAGATCAGAAATCCTTTAAAGACTTCAGTATTAAAGATAGTCTCACGCGCAAACTGTCGTATTCGCCCTTGGAGCCAATCATTTCGAAAAAGCCGAAGAAAGTTTTGATTCTTGGCTCCGGTGGCTTGAGTATCGGCCAAGCTGGCGAATTCGACTATTCTGGCTCGCAAGCCATTAAGGCACTTCGCGAAGAATCCATTCAAACGCTTCTCATTAATCCAAACATCGCTACGGTGCAAACCTCAAAAGGGATGGCCGAC
293_Semae  ???CATAATGCTGGACCGGAAGACCTCGAATGTCTTTTCGATGTGTTCCTCGAAGCTACCAGAAACTACAAGAGTGTTAAAGACTTGAACGTTAAAGACAGTCTTACGCGTAAATTGGTATACAAACCTTTGGAAGCGATTATTTCGACGAAGCCCAAGAAAGTTCTGATTCTTGGTTCCGGTGGTTTGAGCATCGGTCAAGCTGGAGAATTCGATTATTCTGGCTCGCAGGCTATTAAGGCGTTGCGTGAAGAGTCGATACAAACGCTTCTAATTAATCCGAATATCGCTACTGTACAAACGTCGAAGGGGATGGCCGAC
294_Szepl  GTGCATAATGCAGGGCCGGAAGACTTGGAGTGCCTCTTCGACGTGTTCCTCGGAGCTGTCAAAGATCAGAAGTCCGTTAAAGACTTCAGTATTAAAGATAGTCTCACGTGCAAACTATCGTATTCGCCGTTGGAACCAATCATTTCGACAAAGCCGAAGAAAGTTTTGATCCTTGGCTCCGGTGGCTTGAGTATCGGTCAAGCTGGCGAATTCGATTATTCTGGCTCGCAAGCCATTAAGGCACTTCGCGAAGAGTCAATTCAAACGCTTTTAATTAATCCAAACATCGCTACTGTGCAAACTTCTAAAGGGATGGCTGAC
295_Parev  GAGCATAACGCCGGGCCCGAAGACCTGGAGTGTCTTTTCGACGTCTTCCTCGAAGCTATCAGCGAGCAAACGCGTGCCAAGGATTACAACCTTAAGGACAGCCTTACAGAAAAACTGTCGTACAAGCCATTGGAACCTATTGTTTCGACGAAGCCGAAGAAAGTTTTGATTCTTGGCTCCGGTGGATTAAGTATCGGCCAAGCTGGCGAATTCGATTATTCTGGCTCGCAGGCTATTAAGGCATTGCGCGAGGAATCGATTCAAACGCTTTTGATCAATCCAAACATCGCTACTGTACAAACGTCGAAAGGAATGGCCGAC
296_Decev  GAGCACAACGCTGGACCAGAAGACCTCGAGTGTCTGTTCGATGTCTTCCTCGAGGCAGTCAGAGATGGAAAGTGTGCGAAAGAATTCAATGTCAAGGATCGTCTCGCGCGCAAATTATTGTACAGTCCTTCAAAGCCGATCAGCTTGGCAAAGCCCAAAAAAGTGTTGATTCTTGGATCCGGCGGTTTGAGCATAGGCCAAGCTGGCGAATTCGATTATTCCGGATCGCAGGCGATCAAGGCATTGCGCGAAGAATCAATTCAGACACTTTTGATCAATCCAAATATCGCCACAGTGCAAACCTCGAAAGGAATGGCCGAC
297_Szepl  GTGCATAACGCAGGACCAGAAGACTTGGAGTGCCTTTTCGACGTGTTCCTCGACGCTGTCAAAAAGCAGAAATCTCTTGAAGACTTCAGCGTTCAAGATAGTCTCATGGGCAAACTATCGTATTCGCCGTTGGAGCCGATCATTTCGAAAAAGCCGAAGAAAGTGCTGATTCTTGGCTCCGGCGGCTTGAGCATCGGTCAAGCTGGCGAATTCGATTACTCTGGCTCGCAAGCCATTAAGGCACTTCGCGAAGAATCAATTCAAACGCTTTTAATTAATCCAAACATCGCTACTGTGCAAACCTCGAAAGGGATGG?????
298_Micre  GAGCATAACGCCGGACCAGAAGATCTGGAGTGTCTTTTTGACGTTTTTCTCGAAGCTATCAGTGAACAGAAGCGCGTGAAAGATTTTAACATTAAAGATTGCCTTGAGCGTAAATTATCGTACACGCCATCAGAGCCGATCGTTTTGACGAAACCGAAAAAAGTATTAATTCTTGGCTCCGGTGGATTGAGTATCGGCCAAGCTGGCGAATTTGATTATTCCGGATCCCAGGCTATCAAGGCATTACGCGAAGAATCTATTCAAACGGTTCTGATTAATCCAAATATCGCTACGGTACAAACTTCCAAAGGAATGGCCACA
301_Decev  ?????????????????????????????????????????????????????????????????????????????????????????????????????????????????????????????????????????????????????????????????????????????????????????????????????????????????????????????????????????????????????????????????????????????????????????????????????????????????????????????????
302_Hypti  ?????????????????????????????????????????????????????????????????????????????????????????????????????????????????????????????????????????????????????????????????????????????????????????????????????????????????????????????????????????????????????????????????????????????????????????????????????????????????????????????????
303_Hypti  ?????????????????????????????????????????????????????????????????????????????????????????????????????????????????????????????????????????????????????????????????????????????????????????????????????????????????????????????????????????????????????????????????????????????????????????????????????????????????????????????????
305_Semae  GAGCATAATGCCGGACCAGAAGACCTCGAATGTCTTTTCGATGTTTTCCTGGAAGCTATCAGGGATCATCAGAGCGTGAAAGACTTCAACATTAAGGACAGTCTTACGCGTAAATTGTCATACAGACCATTGGAACCAGTCATCTCGACAAAGCCCAAGAAAGTTCTGATTCTCGGTTCTGGTGGTTTGAGCATCGGTCAGGCTGGGGAATTCGATTACTCTGGCTCGCAGGCTATCAAGGCGTTACGCGAAGAATCGATACAGACGCTTCTAATTAATCCGAACATCGCTACCGTACAAACGTCAAAGGGAATGGCCGAC
307_LEvan  ?????????????????????????????????????????????????????????????????????????????????????????????????????????????????????????????????????????????????????????????????????????????????????????????????????????????????????????????????????????????????????????????????????????????????????????????????????????????????????????????????
308_Micre  ???CATAACGCCGGGCCAGAAGATTTGGAGTGTCTTTTTGACATTTTTCTCGAAGCTATTAGCGAACAGAAGCGCGTGAAGGACTTTAACATTAAAGATTGCCTTGAGCGTAAATTATCGTACACGCCGTCGGAGCCGATCGTTTTGACGAAACCGAAGAAAGTGTTAATTCTTGGTTCCGGTGGATTGAGTATCGGGCAAGCTGGCGAATTCGATTATTCCGGATCCCAGGCTATCAAAGCATTACGCGAAGAATCAATTCAAACGGTTCTGATTAATCCAAATATCGCTACGGTACAAACCTCCAAAGGAATGGCGGAC
309_Prose  GAGCACAACGCTGGTCCGAACGACTTGGAGTGTCTCTTTGACGTTTTCCTCGAAGCTGTCGAGGAAAGCCGC------------TTTAGCGTTAAAGAGTGCCTTACGAGCAAGCTAACGTATCGGCCGCGAGAGCCGCTCGCGTCGAACAAACCGAAGAAAGTCTTGATCCTCGGCTCCGGCGGCTTGAGCATCGGTCAAGCTGGCGAATTCGATTATTCCGGCTCGCAAGCTATCAAAGCTCTGCGCGAAGAGTCCATTCAAACGCTGCTGATCAATCCGAACATCGCTACCGTGCAAACCTCCAAAGGGATGGCCGAC
312_Zeuxe  GAGCATAATGCCGGACCAGAAGACTTGGAATGTCTCTTCGACGTCTTCCTCGAAGCGATTAGCCAACAAAAGCGTATCAGGGATTACAATATTAAGGACAGTCTTATCCAAAAATTGTCGTATAAACCAATGGAACCTGTCGTTTCGATAAAACCGAAGAAGGTTTTGATTCTTGGCTCCGGTGGATTAAGTATTGGCCAAGCTGGTGAATTTGATTATTCCGGTTCGCAAGCTATCAAGGCACTGCGCGAGGAATCGATTCAAACGCTTTTGATTAATCCAAATATCGCTACTGTGCAAACGTCAAAAGGAATGGCCGAC
485_LEvan  ????ATAACGCTGGTCCGGAAGATCTCGAGTGTCTTTTCGACGTTTTCCTCGAAGCAGTTAAAGAATATAAACGCACAGAGGAGTTCAGTGTTAAGGATTGTCTTATGCGTAAATTGTCTCCTGCGCCATCGAAACCAATCGCTTCGTCGAAGCCGAAGAAAGTTTTGATTCTTGGCTCCGGCGGTTTGAGTATCGGTCAAGCCGGAGAATTTGACTATTCCGGTTCCCAGGCTATCAAAGCACTTCGCGAGGAATCAATTCAAACGCTTTTAATTAACCCGAACATCGCTACTGTTCAAACGTCGAAGGGAATGGCAGAC
486_LEvan  ?????????????????????????????????????????????????????????????????????????????????????????????????????????????????????????????????????????????????????????????????????????????????????????????????????????????????????????????????????????????????????????????????????????????????????????????????????????????????????????????????
487_Hypti  ?????????????????????????????????????????????????????????????????????????????????????????????????????????????????????????????????????????????????????????????????????????????????????????????????????????????????????????????????????????????????????????????????????????????????????????????????????????????????????????????????
489_Semae  GAGCATAATGCTGGACCAGAAGACCTCGAATGTCTTTTCGATGTTTTCCTTGAAGCTGTCAGGGACCATAAGAGCGTTAAAGACTTCAATATTAAGAACAGTCTTACGCGTAAATTGTTGTA???????????????????????????????????????????????????????????????????????????????????????????????????????????????????????????????????????????????????????????????????????????????????????????????????????
493_LEvan  ?????????????????????????????????????????????????????????????????????????????????????????????????????????????????????????????????????????????????????????????????????????????????????????????????????????????????????????????????????????????????????????????????????????????????????????????????????????????????????????????????
496_Evani  GAGCATAACGCTGGACCAGAAGACCTGGAGTGTCTCTTCGACGTCTTCCTCGAAGCTATTAGCGAACAGAAACGTGCCAAGGATTTCAATATTAAAGACACTATTACGCGCAAATTGTCACACGTGCCAATACGATCAACCGTCACGACAAAACCAAAGAAAGTTTTAATCCTTGGTTCCGGTGGCTTGAGTATCGGTCAAGCTGGCGAATTCGATTATTCCGGCTCGCAAGCTATCAAGGCACTGCGCGAGGAATCGATTCAAACGCTCTTGATCAATCCAAATATCGCTACTGTACAAACGTCAAAGGGAATGGCCGAC
497_Prose  GAGCACAATGCTGGTCCTAACGATTTGGAGTGTCTCTTCGATGTTTTTCTCGAAGCCGTCAAGAAAAGCTGC------------TTTAACATTAAAGACTGCCTAACGAGCAAGTTGACTTATCTACCACGGGAGCCACTCGCATCGAGTAAACCGAAGAAAGTCTTGATTCTCGGTTCCGGTGGCTTGAGCATCGGTCAAGCTGGCGAATTCGATTATTCTGGCTCGCAGGCTATCAAAGCGTTGCGCGAGGAGTCCATCCAAACGCTGTTGATTAATCCGAATATAGCCACTGTGCAAACTTCCAAAGGGATGGCTGAC
498_Prose  ?????????????????????????????????????????????????????????????????????????????????????????????????????????????????????????????????????????????????????????????????????????????????????????????????????????????????????????????????????????????????????????????????????????????????????????????????????????????????????????????????
499_Zeuxe  GAGCATAATGCTGGACCAGAAGACTTGGAATGTTTGTTCGATGTCTTCCTCGAAGCGATTAGCCAACAAAAGCATGTCGAGGATTACAATATTAAGGACAGTGTTATCCAAAAATTGTCGTATAAACCAAATGAACGTACCATTTTGACAAGGCCGAAGAAAGT?????????????????????????????????????????????????????????????????????????????????????????????????????????????????????????????????????????????????????????????
500_Zeuxe  GAGCATAATGCTGGACCAGAAGACTTGGAATGTTTGTTCGATGTCTTCCTCGAAGCGATTAGCCAACAAAAGCATGTCGAGGATTACAATATTAAGGACAGTCTTATCCAAAAATTGTCGTATAAACCAAATGAACCTACCATTTTGACAAAGCCGAAGAAAGTTTTGATTCTTGGCTCTGGTGGATTAAGTATTGGTCAAGCTGGCGAATTCGATTATTCTGGTTCGCAAGCTATCAAGGCACTGCGTGAGGAATCAATTCAAACGCTTTTGATTAATCCAAACATCGCTACTGTACAAACGTCAAAAGGAATGGCCGAC
501_Hypti  ?????????????????????????????????????????????????????????????????????????????????????????????????????????????????????????????????????????????????????????????????????????????????????????????????????????????????????????????????????????????????????????????????????????????????????????????????????????????????????????????????
502_Decev  GAGCATAATGCTGGACCAGAAGACCTCGAGTGTCTCTTCGATGTTTTCCTCGAAGCTGTCAGAGAGCAAAAGTCTACCAAAGATTTCAATATACGGAATAGTCTTTCGCGCAAATTGTCGTATAGTCCTTCAAACCCAACARCCATGACAAAACCCAAAATTGTGTTGATTCTTGGATCCGGTGGTTTGAGCATAGGCCAAGCTGGCGAATTCGATTATTCTGGATCGCAGGCGATCAAGGCACTGCGTGAAGAATCAATTCAGACACTTCTGATTAATCCAAATATCGCTACTGTGCAAACATCAAAAGGAATGGCCGAC
503_Zeuxe  GAGCATAATGCCGGACCAGAAGACTTGGAATGTCTATTCGACGTCTTCCTCGAAGCGGTTAGCCAACAAAAGCGTATCCAAGACTACAGTATTAAGGACAGTCTTATCCAAAAACTGTTGTATAAACCAATCGAACCTATCACTTTGACAAAGCCGAAAAAAGTTTTGATTCTTGGCTCTGGTGGATTAAGTATTGGCCAAGCTGGTGAATTTGATTATTCTGGTTCGCAAGCTATCAAAGCTTTGCGCGAAGAATCAATTCAAACACTTTTGATTAATCCAAACATCGCTACTGTACAAACATCAAAAGGAATGGCGGAC
505_Zeuxe  GAGCATAATGCCGGACCAGAAGACTTGGAATGTCTCTTCGACGTCTTCCTCGAAGCGATTAGCCAACAAAAGCGTATCAGGGATTACAATATTAAGGACAGTCTTATCCAAAAATTGTCGTATAAACCAATGGAACCTGTCGTTTCGATAAAACCGAAGAAGGTTTTGATTCTTGGCTCCGGTGGATTAAGTATTGGCCAAGCTGGTGAATTTGATTATTCCGGTTCGCAAGCTATCAAGGCACTGCGCGAGGAATCGATTCAAACGCTTTTGATTAATCCAAATATCGCTACTGTGCAAACGTCAAAAGGAATGGCCGGC
507_Triss  GAGCACAACGCTGGACCGGAAGATTTGGAATGTCTTTTCGATGTATTCCTTGAAGCTATCGACCAACAGAAACACGTTAAAGATTTTAACATTAAAGACTGTCTCATGCGTAAATTGTCGTATGCGATAACCGAGCCGTTTATGCCGACGAAACCAAAGAAAGTCTTAATTCTTGGCTCTGGTGGTTTAAGTATTGGCCAAGCTGGTGAATTCGATTACTCCGGATCGCAGGCTATTAAAGCGTTGCGCGAGGAATCGATCCAGACAGTTTTGATTAATCCAAATATCGCTACTGTACAAACGTCAAAAGGAATGGCTGAC
508_Prose  ?????????????????????????????????????????????????????????????????????????????????????????????????????????????????????????????????????????????????????????????????????????????????????????????????????????????????????????????????????????????????????????????????????????????????????????????????????????????????????????????????
509_Semae  GAGCATAATGCCGGACCGGAAGACCTCGAATGTCTCTTCGATGTTTTTCTTGAAGCTATCAGAGACCATAAGAGTGTCGTAGACTTCAACGTTAAGGACAGTCTCAGGCATAAATTGTCGTATAAACCTCTGGAACCGATTGTTTCGACAAAGCCGAAGAAAGTTTTGATTCTTGGTTCCGGTGGTCTGAGCATCGGTCAAGCCGGGGAATTCGATTACTCTGGCTCGCAGGCTATCAAGGCGCTGCGCGAAGAGTCGATACAAACGCTTCTAATCAATCCGAATATCGCTACTGTACAAACGTCGAAGGGAATGGCCGAC
510_Semae  GAGCATAATGCTGGACCAGAAGATCTCGAATGTCTTTTCGATGTTTTCCTCGAAGCTATCAGAGATCACAAAAGCGTCAAAGACTTCAACGTTAAGGACAGTCTTACGCGTAAATTGTTATACAAACCCGTGGAACCAATTGTTACAACGAAGCCKAAGAAGGTTTTGATTCTTGGTTCTGGTGGTCTCAGCATTGGCCAAGCTGGGKAATTCGATTATTCTGGTTCGCAGGCTATCACAGCATTGCGCGAAGAATCGATACAAACCCTTCTAATTAATCCAAACATGGCTACTGCACAAACGTCAAAGGGAATGGCTGAC
511_Hypti  ?????????????????????????????????????????????????????????????????????????????????????????????????????????????????????????????????????????????????????????????????????????????????????????????????????????????????????????????????????????????????????????????????????????????????????????????????????????????????????????????????
512_Brach  GAGCATAACGCTGGCCCGGCCGATTTGGAGTGTCTCTTCGACGTTTTCCTTGACGcTATCAAACAACAC---GAACAGCTGGATTTTAACATGAAAGATCATTTGCTTCGTAAGCTGTCTTACGCGCCGACGAAAGCTATCGCTGCGACGAAACCGAAGAAAGtACTGATACTGGGCTCCGGTGGCTWGAGCATCGGACAGGCTGGGGAATTCAATTACTCCGGCTCGCAAGCTATCAAAGCGTTGCGCGAAGATTGCATTCAAACTCTGCTGATCAATCCGAATATTGCTACCGTACAGAC???????????????????
513_Decev  ?????????????????????????????????????????????????????????????????????????????????????????????????????????????????????????????????????????????????????????????????????????????????????????????????????????????????????????????????????????????????????????????????????????????????????????????????????????????????????????????????

[AMAN 672]
300_Gaste  ????????????????????????????????????????????????????????????????????????????????????????????????????????????????????????????????????????????????????????????????????????????????????????????????????????????????????????????????????????????????????????????????????????????????????????????????????????????????????????????????????????????????????????????????????????????????????????????????????????????????????????????????????????????????????????????????????????????????????????????????????????????????????????????????????????????????????????????????????????????????????????????????????????????????????????????????????????????????????????????????????????????????????????????????
244_Gaste  ????????????????????????????????????????????????????????????????????????????????????????????????????????????????????????????????????????????????????????????????????????????????????????????????????????????????????????????????????????????????????????????????????????????????????????????????????????????????????????????????????????????????????????????????????????????????????????????????????????????????????????????????????????????????????????????????????????????????????????????????????????????????????????????????????????????????????????????????????????????????????????????????????????????????????????????????????????????????????????????????????????????????????????????????
306_Prist  ????????????????????????????????????????????????????????????????????????????????????????????????????????????????????????????????????????????????????????????????????????????????????????????????????????????????????????????????????????????????????????????????????????????????????????????????????????????????????????????????????????????????????????????????????????????????????????????????????????????????????????????????????????????????????????????????????????????????????????????????????????????????????????????????????????????????????????????????????????????????????????????????????????????????????????????????????????????????????????????????????????????????????????????????
176_Prist  ??????????????????????????????????????????????????????????????????????????????????????????????????????????????????????????????????????????????????????????????????????????????????????????????????????????????????????????????????????????????????????????????????????????????????????????????????????????????????TTTGACTTTTACCGGCTTCCCAGTTTTGGGYTTCAATGCGATTGGAAGGTGGCACCGCGAGCGATAACGAAAGACAACGTCGCGGAACGTGCAGCGTTGCTCTTAGACCAGTACAGGAAGAAAGCCCAATTGTTTAAGTCCGATGTGGTCCTGGCACCACTGGGTGATGACTTCCGGTACTCCCAGATCGCTGAGTGGGACGCTCAGTACAACAATTATCAAAAGCTCTTTGATTATCTCAATGCAAATAAGCAGTTTAACGTCCAAATCCAGTTTGGCACTTTGACCGATTACTTCGACGCTGTAANGGAC??????????????????????????????????????????????????????
299_Prist  ????????????????????????????????????????????????????????????????????????????????????????????????????????????????????????????????????????????????????????????????????????????????????????????????????????????????????????????????????????????????????????????????????????????????????????????????????????????????????????????????????????????????????????????????????????????????????????????????????????????????????????????????????????????????????????????????????????????????????????????????????????????????????????????????????????????????????????????????????????????????????????????????????????????????????????????????????????????????????????????????????????????????????????????????
170_Szepl  ????????????????????????????????????????????????????????????????????????????????????????????????????????????????????????????????????????????????????????????????????????????????????????????????????????????????????????????????????????????????????????????????????????????????????????????????????????????????????????????????????????????????????????????????????????????????????????????????????????????????????????????????????????????????????????????????????????????????????????????????????????????????????????????????????????????????????????????????????????????????????????????????????????????????????????????????????????????????????????????????????????????????????????????????
172_Parev  ????????????????????????????????????????????????????????????????????TTCGGGTTTGTCGCCGACTATGCCATATCTACTAAAAGGTGCTGGTCTTGAAAACGTTTTGATACAACGTGTGCACTATGCTGTAAAGAAGCGRCTCGCTAAGAGCAAAAATCTTGAGTTCCACTGGCGACAAATCTGGGACACTGATGGC???TCTAcAATTTTAACACATATGATGCCATTTTATAGTTACGATGTGCCGCATACTTGTGGACCGGATCCTAAAGTATGTTGTCAATTCGACTTTTATCGATTGCCTAATTTCGGACCTATGTGTCCTTGGAAAGTGCCGCCAAAGAACATTACCAAAGCCAACGTGGCCGAACGTGCTGCCCTTCTTCTCGATCAGTATCGCAAAAAGGCACAATTGTTCCGTAGTAWCRTTGTGCTAGCWMCACTCGGTGACGATTTTCGTKATTC????????????????????????????????????????????????????????????????????????????????????????????????????????????????????????????????????????????????????????????????????????????????????????
174_Parev  ???????????????????????????????????????????????????????????????????????????????????????????????????????????????????????????????????????????????????????????????????????????????????????????????????????????????????????????????????????????????????????????????????????????????????????????????????AAGGTGTGTTGYCARTTTGACTTTTATCGATTGCCTAATTTCGGACCGATGTGTCCTTGGAAAGTGCCGCCGAAGAACATTACCACAGCCAATGTGGCCGAACGTGYTGCTYTTCTTCTCGATCAGTATCGCAAGAAGGCTCAATTGTTTCGAAGTGATGTTGTGCTWGCACCACTYGGCGATGATTTTCGTTATTCACACTTCACCGAGTGGGATGCCCAGTACAAGAACTATCAGAGGTTATTT???????????????????????????????????????????????????????????????????????????????????????????????????????????????????????????????????????
175_Evani  ????????????????????????????????????????????????????????????????????????????????????????????????????????????????????????????????????????????????????????????????????????????????????????????????????????????????????????????????????????????????????????????????????????????????????????????????????????????????????????????????????????????????????????????????????????????????????????????????????????????????????????????????????????????????????????????????????????????????????????????????????????????????????????????????????????????????????????????????????????????????????????????????????????????????????????????????????????????????????????????????????????????????????????????????
189_Evani  ????????????????????????????????????????????????????????????????????????????????????????????????????????????????????????????????????????????????????????????????????????????????????????????????????????????????????????????????????????????????????????????????????????????????????????????????????????????????????????????????????????????????????????????????????????????????????????????????????????????????????????????????????????????????????????????????????????????????????????????????????????????????????????????????????????????????????????????????????????????????????????????????????????????????????????????????????????????????????????????????????????????????????????????????
191_Zeuxe  ????????????????????????????????????????????????????????????????????????????????????????????????????????????????????????????????????????????????????????????????????????????????????????????????????????????????????????????????????????????????????????????????????????????????????????????????????????????????????????????????????????????????????????????????????????????????????????????????????????????????????????????????????????????????????????????????????????????????????????????????????????????????????????????????????????????????????????????????????????????????????????????????????????????????????????????????????????????????????????????????????????????????????????????????
192_LEvan  ???????????????????????????????GGGACWACGTGCCGAATTCTGGCTGGGCGATCGARCCGTTSGGCCTCTCGNnGAACCTGCYGTACTTGCTKAAAGGCGCCGGTCTCGAGAACGTGCTCGTACAACGCGTCCATTATTCCGTGAAGAAACGACTTGCCAGAGAAAAAAACCTCGAATTCCATTGGCGACAGATATGGGACAACGACGKTTCCRCGWCCATTTTAACGCASGTTATGCCATTTTACAGTTACGACGTGCCGCATACGTGCGGACCGGATCCGAAAATCTGCTGTCAGTTTGACTTCTATCGTTWGCCCAACTTCGGGCCCGCCYGCCCGTGGAAAATACCGCCGAAGAACATAACGAAAGCTAACGTGGCCGAGCGGGSCNCKCTTCTTCTCGATCAGTATCGCAAGAAAGCCCAACTGTTCCGTACGKACGTCCTGCTCGTTCMCCTSGGTGACGACTGTMGCTACACCCATMTCACGgAgtGGGATGCTCAGTACAAMAACTATCAACGGCTGTTCgA?????????????????????????????????????????????????????????????????????????????????????????????????????????????????????????????????????
197_Semae  ????????????????????????????????????????????????????????????????????????????????????????????????????????????????????????????????????????????????????????????????????????????????????????????????????????????????????????????????????????????????????????????????????????????????????????????????????????????????????????????????????????????????????????????????????????????????????????????????????????????????????????????????????????????????????????????????????????????????????????????????????????????????????????????????????????????????????????????????????????????????????????????????????????????????????????????????????????????????????????????????????????????????????????????????
200_Alobe  ????????????????????????????????????????????????????????????????????????????????????????????????????????????????????????????????????????????????????????????????????????????????????????????????????????????TGGGACAACGACGGCTCSACRTCCATTYTGACGCAYATKATGCCATTTTACAGTTACGACGTGCCGCATACCTGCGGSCCGGATCCSAARGTSTGCTGTCAATTYGACTTTTAYCGYTTGCCCAAYTTCGGGCCSGYCTGCCCGTGGAARGTASCGCCGMAGAACATCACCAARGCYAACGTGGCCGAGCGGGCSGCKCTTCTYCTCGATCAGTATCGCAAGAARGCCCARCTGTTCCGYACGGACGTSSTGCTCGYWCCTCTCGGMGACGACTTTCGCTACTCCCACTTCACSGAG???????????????????????????????????????????????????????????????????????????????????????????????????????????????????????????????????????????????????????????????????????????
205_Prose  ???????????????????????????????????????????????????????????????????????????????????????????????????????????????????????????????????????????????????????????????????????????????????????????????????????????????????????????????????????????????????????????????????????????????????????????????TCCGAAGGTGTGTTGTCAATTTGATTTTTATAGACTGCCCAACTTTGGACCGGTTTGTCCTTGGAAAGTACCACCGAAGAATATTACTAAAGCTAACGTAGCCGAGCGAGCACTTCTACTTTTAGATCAATATCGGAAGAAAGCGCAGCTTTTTCGAACTGACGTTCTTCTAGTACCGCTCGGTGATGATTTTCGTTACGCTCATTTTACCGAATGGGACGTTCAGTATAAAAACTATCAGAGGCTGTTCGATTATATGAATGGAAATCAAC?????????????????????????????????????????????????????????????????????????????????????????????????????????????????
206_LEvan  ACCGAAGGTCACCAGTGGCTCAAGACTAACCTGGATTATGTACCGAATTCCGGCTGGGCGATCGATCCCTTTGGCCTATCGCCGACGATGCCATACTTGCTAAAAGGAGCCGGTCTCGAGAACGTAGTGATACAACGCGTCCACTATTCCGTGAAGAAGGATCTCGCCAGGAGTAAGAGCCTGGAATTCCGTTGGCGGCAAATTTGGGATAACGACGGTTCCACGTCCATTTTGACGCAAATGATGCCATTTTACAGTTACGACGTGCCGCACACCTGCGGACCGGATCCCAAAGTGTGCTGTCAGTTTGATTTTTATCGATTACCAAACTTTGGTCCCGTGTGCCCGTGGAAGATACCACCGAAGAACATCGTCAAAACCAACGTAGCCGAGCGAGCCGCGCTTCTTCTGGATCAATATCGTAAGAAAGCTCAGTTGTTTCGTACGGACGTCGTGCTCGTTCCTCTTGGCGATGACTTTCGCTACTCGCATTTCACCGAGTGGGATGCTCAGTACAAGAATTACCAACGACTGTTCGACTACATGAATGACAACCGATTGCTCAATGTCCAAGTTCAGTTCGGCACGCTCGGCGACTACTTCGACGCTGTCCGCGAAAGGAAG---AACGTCGAAGAATTTCCAACGTTATCTGGCGACTTTTTTACGTAC
207_Evani  ????????????????????????????????????????????????????????????????????????????????????????????????????????????????????????????????????????????????????????????????????????????????????????????????????????????????????????????????????????????????????????????????????????????????????????????????????????????????????????????????????????????????????????????????????????????????????????????????????????????????????????????????????????????????????????????????????????????????????????????????????????????????????????????????????????????????????????????????????????????????????????????????????????????????????????????????????????????????????????????????????????????????????????????????
208_Szepl  ACGGAAGGCCACCAGTGGCTGAAGRCCAACCTGGACTACGTTCCCAATTCCGGTTGGGCCATCGATCCCTTCGGCTTGTCCCCGACGATGCCGTATCTGCTGAAAGGCGCCGGCCTCGAGAACGTGCTGATCCAGCGCGTTCACTATTCCGTGAAGAAGCGGCTGGCGCGCGACAAGAGCCTGGAGTTCCATTGGCGACAGATCTGGGACAACGACGGCTCGACGTCCATCCTGACGCACATGATGCCGTTCTACAGCTACGACGTGCCGCACACCTGCGGCCCCGATCCGAAGGTGTGCTGCCAATTCGACTTCTACCGTTTGCCCAACTTTGGGCCGGTCTGCCCGTGGAAGGTGGCGCCGCGGAACATCACCAAGGCCAACGTGGCCGAGCGRGCGGCYCTKCTCCTCGATCAGTATCGCAAGAAGGCCCAGCTCTTCCGCACCGACGTCGTCCTCGCGCCTCTCGGCGACGATTTTCGTTACTCCCACGTCACCGAGTGGGACGCCCAGTACAAGAACTACCAGCGTCTCTTCGACTACATGAACGCCAATCAGCGGCTCAACGTCGACATCCAATTCGGCACGCTGAGCGACTACTTCGACGCCGTGCGCGAG??????????????????????????????????????????????????????
213_CEvan  ????????????????????????????????????????????????????????????????????????????????????????????????????????????????????????????????????????????????????????????????????????????????????????????????????????????????????????????????????????????????????????????????????????????????????????????????????????????????????????????????????????????????????????????????????????????????????????????????????????????????????????????????????????????????????????????????????????????????????????????????????????????????????????????????????????????????????????????????????????????????????????????????????????????????????????????????????????????????????????????????????????????????????????????????
219_Parev  CCGAAAGGTCATCAGTGGTTAAANGCTAATCTAGACTATGTACCGAATTCAGGTTGGGCTATCGATCCATTCGGTTTGTCGCCGACTATGCCATATCTACTAAAAGGTGCTGGTCTTGAAAACGTTTTGATACAACGTGTGCACTATGCTGTAAAGAAGCGACTCGCTAAGAGCAAAAATCTTGAGTTCCACTGGCGACAAATCTGGGACACTGATGGCTCTACAGCGATTTTAACACATATGATGCCATTTTATAGTTACGATGTGCCGCATACTTGTGGACCGGATCCTAAAGTATGTTGTCAATTCGACTTTTATCGATTGCCTAATTTCGGACCTATGTGTCCTTGGAAAGTGCCGCCAAAGAACATTACCAAAGCCAACGTGGCCGAACGTGCTGCCCTTCTTCTCGATCAGTATCGCAAAAAGGCACAATTGTTCCGTAGTAACGTTGTGCTAGCACCACTCGGTGACGATTTTCGTTATTCACACTTCACTGAATGGGATGCTCAGTATAAAAACTATCAGAGGTTATTCGACTACATGAATGCCAATGAACAGCTTAATGTTGATATTCAGTTCGGTACGCTCAGCGATTACTTCGATGCTGTGCGCGAGAAAAAG---AATGTTGAAGATTTTCCGACCTTGTCGGGCGACTTCTTTACATAC
220_LEvan  ????????????????????????????????????????????????????????????????????????????????????????????????????????????????????????????????????????????????????????????????????????????????????????????????????????????????????????????????????????????????????????????????????????????????????????????????????????????????????????????????????????????????????????????????????????????????????????????????????????????????????????????????????????????????????????????????????????????????????????????????????????????????????????????????????????????????????????????????????????????????????????????????????????????????????????????????????????????????????????????????????????????????????????????????
224_Prose  ????????????????????????????????????????????????????????????????????????????????????????????????????????????????????????????????????????????????????????????????????????????????????????????????????????????????????????????????????????????????????????????????????????????????????????????????????????????????????????????????????????????????????????????????????????????????????????????????????????????????????????????????????????????????????????????????????????????????????????????????????????????????????????????????????????????????????????????????????????????????????????????????????????????????????????????????????????????????????????????????????????????????????????????????
227_Papat  ????????????????????????????????????????????????????????????????????????????????????????????????????????????????????????????????????????????????????????????????????????????????????????????????????????????????????????????????????????????????????????????????????????????????????????????????????????????????????????????????????????????????????????????????????????????????????????????????????????????????????????????????????????????????????????????????????????????????????????????????????????????????????????????????????????????????????????????????????????????????????????????????????????????????????????????????????????????????????????????????????????????????????????????????
230_LEvan  ACCGAAGGCCACCAGTGGCTCAAGACTAACCTGGATTACGTACCAAATTCCGGCTGGGCGATCGATCCATTCGGCCTTTCGCCGACGATGCCATACTTGCTGAAAGGAGCCGGTCTCGAGAACGTGCTGATACAACGTGTTCACTATTCCGTGAAGAAACATCTCGCCAGGAGTAAGAGCCTCGAATTCCGTTGGCGGCAAATTTGGGACAACGACGGTTCAACCTCCGTTTTGACGCACATGATGCCATTTTACAGTTACGACGTGCCGCACACTTGCGGACCGGATCCCAAAGTGTGTTGTCAGTTTGATTTTTATCGACTGCCAAACTTCGGTCCCGTGTGTCCGTGGAAGATACCACCGAAGAACATCGCCAAATCCAACGTAGCCGAGCGGGCCATGCTTCTTCTCGATCAGTATCGTAAGAAAGCTCAGTTGTTTCGTACGGACGTCGTGCTCGTTCCTCTTGGCGATGACTTTCGCTATTCGCATTTCACCGAGTGGGATGCCCAGTACAAGAATTATCAACG??????????????????????????????????????????????????????????????????????????????????????????????????????????????????????????????????????????????
231_Szepl  ????????????????????????????????????????????????????????????????????????????????????????????????????????????????????????????????????????????????????????????????????????????????????????????????????????????????????????????????????????????????????????????????????????????????????????????????????????????????????????????????????????????????????????????????????????????????????????????????????????????????????????????????????????????????????????????????????????????????????????????????????????????????????????????????????????????????????????????????????????????????????????????????????????????????????????????????????????????????????????????????????????????????????????????????
232_Hypti  ???????????????????????????????????????????????????????????????????????????????????????????????????????????????????????????????????????????????????????????????????????????????????????????????????????????????????????????????????????????????????????????????????????????????????????????????????????????????CAGTTCGACTTTTATCGCTTGCCTAATTACGGACCGGTGTGTCCTTGGAAAGTCCCGCCGAAAAATATCACCAAGGCCAACGTCGCCGAACGCGCCGCTTTGCTTCTCGATCAGTACCGCAAGAAAGCTCAGCTTTTCCGTACGGATGTTGTTCTCGCGCCTCTCGGCGACGACTTCCGTTACACGTACTTCACCGAGTGGGACGTGCAGTACAAAAACTATCAACAGCTCTTCGATTACATGAACCGCAACGAACAGCTCAACGTCAACATTCAATTCGGAACGCTGACGGATTACTYCGAAGCGGTTCGCGRA??????????????????????????????????????????????????????
233_Szepl  ?CCGAAGGTCACCAGTGGCTGAAGACCAACCTGGACTACGTTCCCAATTCCGGTTGGGCCATCGATCCCTTTGGTTTGTCCCCGACGATGCCCTACCTGTTGAAGGGCGCCGGCCTCGAGAACGTGCTGATACAGCGCGTTCACTATTCCGTAAAAAAGCGGCTGGCGCGCGACAAGAGCCTGGAGTTCCACTGGCGGCAGATCTGGGACAACGACGGCTCGACGTCCATCCTGACGCACATGATGCCGTTCTACAGCTACGACGTGCCGCACACCTGCGGCCCCGATCCGAAGGTGTGCTGTCAATTCGACTTTTACCGCTTGCCCAACTTTGGGCCGATCTGCCCGTGGAAGGTGGCCCCGCGGAACATCACCAAGGCCAACGTGGCCGAGCGGGCGGCTCTTCTTCTCGATCAGTATCGCAAGAAGGCCCAGCTGTTCCGCACCGACGTCGTGCTCGCCCCTCTYGGCGACGACTTTCGCTACTCCCACTTCACCGAGTGGGACGCGCAGTTCAAGAACTACCAGCGTCTCTTCGACTACRTGAACGCGAATCAGCGGCTCAACGTCGACATCCAATTCGGCACGCTGAGCGACTACKTCGACGCCGTGCGCGAG??????????????????????????????????????????????????????
234_LEvan  ACCGAAGGTCACCAATGGTTAAAAACTAATTTAGATTACGTACCAAACTCGGGCTGGGCTATCGATCCGTTCGGGCTTTCGCCGACGATGCCGTACTTGCTCAAAGGTGCCGGTCTTGAGAACGTACTGATACAACGCGTCCACTATTCCGTAAAGAAGCGACTCGCCAGGATGAAAAATCTGGAGTTTAATTGGCGACAGATCTGGGACAACGACGGTTCCACGTCTATCTTAACGCACATGATGCCGTTCTACAGTTACGACGTGCCGCATACTTGCGGACCGGATCCCAAAGTGTGTTGTCAATTCGATTTCTATCGGTTGCCCAACTTCGGTCCAGTCTGTCCGTGGAAAGTGCCACCGAAGAACATCACCAAGGCAAACGTAGCCGAACGGGCTGTCCTTCTTCTCGATCAGTATCGCAAGAAGGCCCAACTCTTTCGTACCGACGTAGTGCTCGCTCCTCTTGGCGATGACTTTCGCTATTCGCACTTCACCGAATGGGACGCACAGTATAAGAATTACCAGCGTCTCTTCGACTACATGAACAACAACGAACAGCTGAACGTCGATATACAATTTGGTACGCTCAGCGATTACTTCGATGCCGTACGCGAA??????????????????????????????????????????????????????
235_Hypti  ????????????????????????????????????????????????????????????????????????????????????????????????????????????????????????????????????????????????????????????????????????????????????????????????????????????????????????????????????????????????????????????????????????????????????????????????????????????????????????????????????????????????????????????????????????????????????????????????????????????????????????????????????????????????????????????????????????????????????????????????????????????????????????????????????????????????????????????????????????????????????????????????????????????????????????????????????????????????????????????????????????????????????????????????
236_Szepl  ACCgAAgGCCACCAGTGGTTGAWAACTARCSTAGAYTACGTTCCCAACTCCGGMTGGGCWAKCGATCCCTTCGGCTTGTCTCCGACGATGCCTTACTTGTTAAAAGGCGCCGGCCTCGARAACGTGTTGATACAACGCGTGCaCTATTCCgTGAAGAAGCGGTTAGCGCGGAACAAGAGCCTCGAGTTCCACTGGCGGCAGATCTGGGACAACGACGGCTCGACGTCCATCCTGACGCACATGATGCCCTTCTACAGcTACGACGTGCCGCACACCTGCGGCCCAgATCCGAAGGTGTGCTGTCAATTCGACTTTTACCGCTTGCCCAACTTCGGACCGGTCTGCCCGTGGAAGGTGGCGCCGCGGAACATCACCAAGGCTAACGTGGCCgAGCGGGCGGCTCTTCTTCTCGATCAgTATCGcAAGAAGGCCCAGcTCTTCCGCACTGACGTGGTGCTCGCACCCCTCGGAGACGACTTTCGCTACTCCCACTTCACCGAGTGGGACGCGCAGtACAAGAACTACCAGCGGCTCTTcGACTACATGAACGCCAATCAGCGGCTcaaCGTCGAcATACMGTTTggAACGCTTASCGACTActTCGACGCGGTGCGCGAG??????????????????????????????????????????????????????
237_LEvan  ACCGAAGGACACCAATGGCTCAAGAGCAATCTGGACTACGTGCCGAATTCTGGTTGGGCGAKCGACCCGTTCGGCCTCTCGCCGACCCTGCCGTACTTGCTGAAGGGCGCCGGTCTCGAGAACGTGCTCGTACAACGCGTCCATTATTCCGTGAAGAAACGACTTGCCAAGGACAAAAGCCTCGAATTCCATTGGCGACAGATATGGGACAACGACGGTTCCACGTCCATTTTAACGCACGTTATGCCATTTTACAGTTACGACGTGCCGCATACGTGCGGACCGGATCCGAAAATCTGCTGTCAGTTTGACTTCTATCGTTTGCCCAACTTCGGGCCCGCCTGCCCGTGGAAAATACCGCCGAAGAACATAACGAAAGCTAACGTGGCCGAGCGGGCCGCGCTTCTTCTCGATCAGTATCGCAAGAAAGCCCAACTGTTCCGTACGGACGTCCTGCTCGTTCCCCTCGGWGACGACTTTCGCTACACCCATTTCACGGAGTGGGATGCTCAGTACAAAAACTATCAACGGCTGTTCGACTATGTCAACGGCAACCAAATGCTCAACGCCGACGTTCGGTTCGGTACGCTCAGCGACTACTTCGACGCGGTGCGCGAG??????????????????????????????????????????????????????
238_Szepl  ACCGAAGGTCACCAGTGGCTCAAGACCAACCTGGACTACGTTCCCAATTCCGGCTGGGCCATCGATCCCTTCGGCTTGTCGCCGACGATGCCCTACCTCTTGAAAGGCGCCGGCCTCGAGAACGTGCTGATACAGCGCGTCCACTATTCCGTGAAGAAGCGGCTGGCGCGCGACAAAAGCCTGGAGTTCCACTGGCGGCAGATCTGGGACAACGACGGCTCGACGTCCATCCTGACGCACATGATGCCGTTCTACAGCTACGACGTGCCGCACACCTGCGGCCCCGATCCGAAGGTGTGCTGTCAATTCGACTTTTATCGCTTGCCCAACTTCGGGCCGGTCTGCCCGTGGAAGGTGGCGCCGCGGAACATCACCAAGGCCAACGTGGCCGAGCGGGCGGCCCTTCTCCTCGATCAGTATCGCAAGAAGGCCCAGCTGTTCCGCACCGACGTGCTGCTCGTACCGCTCGGCGACGACTTTCGCTACTCCCACTTCACCGAGTGGGACGCGCAGTACAAGAACTACCAGCGTCTCTTCGACTACATGAACGCCAATCAGCGGCTCAACGTCGACATACAATTCGGCACGCTGAGCGACTACGTCGACGCCGTGCGCGAG??????????????????????????????????????????????????????
239_Rothe  ???????????????????????????????????????????????????????????????????????????????????????????????????????????????????????????????????????????????????????????????????????????????????????????????????????????????????????????????????????????????????????????????????????????????????????????????????????????????????????CTTCTATCGATTACCTAACTACGGTCCGGTCTGTCCGTGGAAAGTGTCACCGAAGAATATCACCAAAGTTAACGTTGCCGAACGTGCTGCTCTTCTTCTCGATCAGTATCGTAAGAAAGcTCAGCTGTTTCGTAGtGATGTTGTTCTTGTTCcTCTCGGCGAYGACTTTCGTTACGCATACTTCACCGAGTGGGACGCACAGTATAAAA????????????????????????????????????????????????????????????????????????????????????????????????????????????????????????????????????????????????????????
240_Acant  ACCGARGGCCACCAGTGGCTCAAGACCAACCTGGACTACGTTCCCAATTCCGGCTGGSCCATCGATCCCTTCGGCTTGTSGCCGACGATGCCCTACCTGTTGAAAGGCGCCGGCCTCGAGAACGTGCTGATACAGCGCGTCCACTATTCCGTGAAGAAGCGGCTGGCGCGCGACAAAAGCCTGGAGTTCCACTGGCGGCAGATCTGGGACAACGACGGCTCGACGTCCATCCTGACGCACATGATGCCGTTCTACAGCTACGACGTGCCGCACACCTGCGGCCCCGATCCGAAGGTGTGCTGTCAATTCGACTTTTATCGCTTGCCCAACTTCGGGCCGGTCTGCCCGTGGAAGGTGGCGCCGCGGAACATCACCAAGACCAACGTGGCCGAGCGGGCGGCCCTTCTCCTCGATCAGTATCGCAAGAAGGCCCAGCTGTTCCGCACCGACGTGCTGCTCGTGCCGCTCGGCGACGACTTTCGCTACTCCCACTTCACCGAGTGGGACGCGCAGTACAAGAACTACCAGCGTCTCTTCGACTACATGAACGCCAATCAGCGGCTCAACGTCGACATACAATTCGGCACGCTGAGCGACTACTTCGACGCCGTACGCGAG??????????????????????????????????????????????????????
241_Szepl  ????????????????????????????????????????????????????????????????????????????????????????????????????????????????????????????????????????????????????????????????????????????????????????????????????????????????????????????????????????????????????????????????????????????????????????????????????????????????????????????????????????????????????????????????????????????????????????????????????????????????????????????????????????????????????????????????????????????????????????????????????????????????????????????????????????????????????????????????????????????????????????????????????????????????????????????????????????????????????????????????????????????????????????????????
242_Acant  ???????????????????????????????????????????????????????????????????????CGGCTTGTSGNCGACGATGCCCTACCTGTTGAAAGGCGCCGGCCTCGAGAACGTGCTGATACAGCGCGTCCACTATTCCGTGAAGA?GCGGCTGGCGCGCGACAAAAGCCTGGAGTTCCACTGGCGGCAGATCTGGGACAACGACGGCTCGACGTCCATCCTGACGCACATGATGCCGTTCTACAGCTACGACGTGCCGCACACCTGCGGCCCCRATCCGAAGGTGTGCTGTCAATTCGACTTTTATCGCTTGCCCAACTTCGGGCCGGTCTGCCCGTGGAAGGTGGCGCCGCGGAACATCACCAAGGCCAACGTGGCCGAGCGGGCGGCCCTTCTCCTCGATCAGTATCGCAAGAAGGCCCAGCTGTTCCGCACCGACGTGCTGCTCGTWCCGCTCGGCGACGACTTTCGCTACTCCCACTTCACCGAGTGGGACGCGCAGTACAAGAACTACCAGCGTCTCTTCGACTACATGAACGCCAATCAGCGGCTCAACGTCGACATACAATTCGGCACGCTGAGCGACTACTTCGACGCCGTGCGCGAG??????????????????????????????????????????????????????
243_Szepl  ACGGAAGGCCACCAGTGGCTAAAGACCAACCTGGACTACGTTCCCAATTCCGGCTGGGCCATCGATCCTTTCGGCTTGTCCCCGACGATGCCCTATCTACTGAAAGGCGCCGGCCTCGAGAACGTCCTGATACAGCGCGTCCACTATTCCGTGAAGAAGCGGCTGGCGCGCAACAAAAGCCTGGAGTTCCACTGGCGGCAGATCTGGGACAACGACGGCTCGACGTCCATCCTGACGCACATGATGCCGTTCTACAGCTACGACGTGCCGCACACCTGCGGCCCGGATCCCAAGGTGTGCTGTCAATTCGACTTCTATCGGCTGCCCAACTTCGGGCCGGTCTGCCCTTGGAAGGTGGCGCCGAGGAACATCACCAAGAGCAACGTGGCGGAACGGGCTGCCCTTCTTCTCGATCAGTATCGAAAGAAAGCGCAGCTCTTTCGTACCGACGTGGTGCTCGTTCCTCTCGGCGATGACTTTCGCTACTCCCACTTCACCGAGTGGGACGCGCAGTACAAGAACTACCAGCGTCTCTTCGACTACATGAACGCGAATCCGCGGCTTAACGTAGAAATACAGTTTGGCACGCTGAGCGACTACTTCGACGCCGTGCGAGAG??????????????????????????????????????????????????????
246_Acant  ????????????????????????????????????????????????????????????????????????????????????????????????????????????????????????????????????????????????????????????????????????????????????????????????????????????????????????????????????????????????????????????????????????????????????????????????????????????????????????????????????????????????????????????????????????????????????????????????????????????????????????????????????????????????????????????????????????????????????????????????????????????????????????????????????????????????????????????????????????????????????????????????????????????????????????????????????????????????????????????????????????????????????????????????
247_Szepl  ????????????????????????????????????????????????????????????????????????????????????????????????????????????????????????????????????????????????????????????????????????????????????????????????????????????????????????????????????????????????????????????????????????????????????????????????????????????????????????????????????????????????????????????????????????????????????????????????????????????????????????????????????????????????????????????????????????????????????????????????????????????????????????????????????????????????????????????????????????????????????????????????????????????????????????????????????????????????????????????????????????????????????????????????
248_Szepl  ????????????????????????????????????????????????????????????????????????????????????????????????????????????????????????????????????????????????????????????????????????????????????????????????????????????????????????????????????????????????????????????????????????????????????????????????????????????????????????????????????????????????????????????????????????????????????????????????????????????????????????????????????????????????????????????????????????????????????????????????????????????????????????????????????????????????????????????????????????????????????????????????????????????????????????????????????????????????????????????????????????????????????????????????
271_Acant  ACCGAAGGCCACCAGTGGCTCAAGACCAACCTCGACTACGTTCCCAATTCCGGCTGGGCCATCGATCCCTTCGGCTTGTCGCCGACGATGCCCTACCTCTTGAAAGGCGCCGGCCTCGAGAACGTGCTGATACAGCGCGTCCACTATTCCGTGAAGAAGCGGCTGGCGCGCGACAAAAGCCTCGAGTTTCACTGGCGGCAGATCTGGGACAACGACGGCTCGACGTCCATCCTGACGCACATGATGCCGTTCTACAGCTACGACGTGCCGCACACCTGCGGCCCCGATCCGAAGGTGTGCTGTCAATTCGACTTTTATCGCTTGCCCAACTTCGGGCCGGTCTGCCCGTGGAAGGTGGCGCCGCGGAACATCACCAAGGCCAACGTGGCCGAGCGGGCGGCCCTTCTCCTCGATCAGTATCGCAAGAAGGCCCAGCTGTTCCGCACCGACGTGCTGCTCGTGCCGCTCGGCGACGACTTTCGCTACTCCCACTTCACCGAGTGGGACGCCCAGTACAAGAACTACCAGCGTCTCTTCGACTACATGAACGCCAATCAGCGGCTCAACGTCGACGTACAATTCGGCACGCTGAGCGACTACTTCGACGCCGTGCGCGAGAAG------AGCGTCGAGGACTTTCCGACCTTGTCCGGCGACTTTCTTCACCTA
273_Brach  ????????????????????????????????????????????????????????????????????????????????????????????????????????????????????????????????????????????????????????????????????????????????????????????????????????????????????????????????????????????????????????????????????????????????????????????????????????????????????????????????????????????????????????????????????????????????????????????????????????????????????????????????????????????????????????????????????????????????????????????????????????????????????????????????????????????????????????????????????????????????????????????????????????????????????????????????????????????????????????????????????????????????????????????????
274_Decev  ??????????????????????????????????????????????????????????????????????????????????????????????????????????????????????????????????????????????????????????????????????????????????????????????????????????????????????????????????????????????????????????????????????????????????????????????GTCCGAAGGTGTGTTGTCAGTTCGACTTGTTCCGGTTGCCGAACTTCGGGCCTGTCTGTCYCTGGAAAATGCCGCCTCGCAACATCACCGAGGCCAACGTGGCCGAACGCGCGGCTCTTCTTCTGGACCAGTATCGCGAGAAGGCTCAGCTCTTTCGCAGCGACGTGGTCCTGGTGCCCCTCGGCGACGACTTCCGGnATGTCCACTTCACCGAATGGGACGCCCAGTATCGCAACTACCAGCGGCTCTTTGACTACCTGAACGCCGACGAGAGGCTGAACGTCGCCATCCAGTTCGGCA??????????????????????????????????????????????????????????????????????????????????????
275_Evani  ????????????????????????????????????????????????????????????????????????????????????????????????????????????????????????????????????????????????????????????????????????????????????????????????????????????????????????????????????????????????????????????????????????????????????????????????????????????????????????????????????????????????????????????????????????????????????????????????????????????????????????????????????????????????????????????????????????????????????????????????????????????????????????????????????????????????????????????????????????????????????????????????????????????????????????????????????????????????????????????????????????????????????????????????
276_Parev  ????????????????????????????????????????????????????????????????????????????????????????????????????????????????????????????????????????????????????????????????????????????????????????????????????????????????????????????????????????????????????????????????????????????????????????????????????????????????????????????????????????????????????????????????????????????????????????????????????????????????????????????????????????????????????????????????????????????????????????????????????????????????????????????????????????????????????????????????????????????????????????????????????????????????????????????????????????????????????????????????????????????????????????????????
277_Prose  ????????????????????????????????????????????????????????????????????????????????????????????????????????????????????????????????????????????????????????????????????????????????????????????????????????????????????????????????????????????????????????????????????????????????????????????????????????????????????????????????????????????????????????????????????????????????????????????????????????????????????????????????????????????????????????????????????????????????????????????????????????????????????????????????????????????????????????????????????????????????????????????????????????????????????????????????????????????????????????????????????????????????????????????????
279_Semae  ????????????????????????????????????????????????????????????????????????????????????????????????????????????????????????????????????????????????????????????????????????????????????????????????????????????????????????????????????????????????????????????????????????????????????????????????????????????????????????????????????????????????????????????????????????????????????????????????????????????????????????????????????????????????????????????????????????????????????????????????????????????????????????????????????????????????????????????????????????????????????????????????????????????????????????????????????????????????????????????????????????????????????????????????
280_Szepl  ???????????????????????????????????????????????????????????????????????????????????????????????????????????????????????????????????????????????????????????????????????????????????????????????????????????????????????????????????????????????????????????????????????????????????????????????TCCGAAGGTGTGTTGTCAGTTCGACTTTTATCGCTTGCCCAACTTCGGGCCGGTCTGCCCCTGGAAGGTGGCGCCGAGGAACATCACCAAGGCCAACGTGGCCGAGCGAGCGGCTCTTCTCCTGGATCAGTATCGCAAGAAGGCCCAGCTCTTTCGCACCGACGTCGTCCTCGCGCCTCTCGGCGACGACTTTCGCTACTCCCACTTCACCGAGTGGGACGCGCAGTACAAGAACTACCAGCGTCTCTTCGATCATATCAACGCCGATCGGCAGCTTAATGCCGACGTACAATTCGGCACGCTGAGCGACTACTTCGACGCCGTGCGCGAGAAG------GGCGTCGAGGACTTTCCGTCCTTGTCCGGCGACTTCTTCACCTAC
282_Triss  ???????????????????????????????????????????????????????????????????????????????????????????????????????????????????????????????????????????????????????????????????????????????????????????????????????????????????????????????????????????????????????????????????????????????????????????CCGGTCCCAAGGTGTGTTGTCAGTTCGACTTCTATCGGTTACCCAACTTCGGCCCGGTTTGTCCGTGGAAAGTTCCTCCGAAGAACATAACGAAGGCAAACGTGGCGGAGCGAGCTGCGCTGTTGCTGGACCAGTATCGCAAGAAAGCGCAGCTGTACCGGACAGACGTGGTGTTGGCTCCTTTAGGCGACGACTTCAGGTACGCCCACATGACCGAGTGGGACGCGCAGTACAAAAACTACCAAAGGTTGTTCGATCACATGAACAACAACGAGCAGCTCAACGTCGACATACAGTTTGGCACGCTCAGCGATTACTTCGAAGCAGTTCGGGAGAAGAAG---AACGTGGAGGATTTCCCGAGCTTGTCCGGTGACTTTTTCACTTAT
283_Micre  ????????????????????????????????????????????????????????????????????????????????????????????????????????????????????????????????????????????????????????????????????????????????????????????????????????????????????????????????????????????????????????????????????????????????????????????????????????????????????????????????????????????????????????????????????????????????????????????????????????????????????????????????????????????????????????????????????????????????????????????????????????????????????????????????????????????????????????????????????????????????????????????????????????????????????????????????????????????????????????????????????????????????????????????????
284_Prose  ????????????????????????????????????????????????????????????????????????????????????????????????????????????????????????????????????????????????????????????????????????????????????????????????????????????????????????????????????????????????????????????????????????????????????????????????????????????????????????????????????????????????????????????????????????????????????????????????????????????????????????????????????????????????????????????????????????????????????????????????????????????????????????????????????????????????????????????????????????????????????????????????????????????????????????????????????????????????????????????????????????????????????????????????
285_Szepl  ACCGAAGGCCACCAGTGGTTGAAGACTAACCTAGACTACGTTCCTAATTCCGGTTGGGCTATCGATCCTTTTGGTTTATCTCCAACGATGCCCTATTTATTGAAAGGCGCCGGCCTCGAAAACGTTCTCATACAGCGGGTCCACTACTCCGTAAAGAAGCGACTGGCCCGCAACAAGAGCCTCGAGTTCCACTGGCGGCAGATCTGGGACAACGACGGCTCGACGTCCATCCTGACGCACATGATGCCGTTCTACAGCTACGACGTGCCGCACACCTGCGGCCCCGACCCGAAGGTGTGCTGTCAATTCGACTTTTATCGCTTGCCCAACTTCGGGCCGGTCTGCCCGTGGAAGGTGGCGCCGAGGAACATCACCAAGGCCAACGTCGCCGAGCGGGCGGCTCTTCTCCTGGATCAGTATCGCAAGAAGGCCCAGCTCTTCCGCACCGACGTGGTGCTCGCCCCTCTCGGCGACGACTTTCGCTACTCCCACTTCACCGAGTGGGACGCGCAGTACAAGAACTACCAGCGTCTCTTCGACTACATGAACGCGAATCAGCGGCTTAACGTTGACATACAGTTCGGCACGCTGAGCGACTACTTCGACGCCGTGCGCGAG??????????????????????????????????????????????????????
286_Brach  ????????????????????????????????????????????????????????????????????????????????????????????????????????????????????????????????????????????????????????????????????????????????????????????????????????????????????????????????????????????????????????????????????????????????????????????????????????????????????????????????????????????????????????????????????????????????????????????????????????????????????????????????????????????????????????????????????????????????????????????????????????????????????????????????????????????????????????????????????????????????????????????????????????????????????????????????????????????????????????????????????????????????????????????????
287_CEvan  ????????????????????????????????????????????????????????????????????????????????????????????????????????????????????????????????????????????????????????????????????????????????????????????????????????????????????????????????????????????????????????????????????????????????????????????????????????????????????????????????????????????????????????????????????????????????????????????????????????????????????????????????????????????????????????????????????????????????????????????????????????????????????????????????????????????????????????????????????????????????????????????????????????????????????????????????????????????????????????????????????????????????????????????????
288_Micre  ?????????????????????????????????????????????????????????????????????????????????????????????????????????????????????????????????????????????????????????????????????????????????????????????????????????????????????????????????????????????????????????????????????????????????????????????????????????????GTCAGTTTGATTTCTATCGTTTACCCAACTTCGGTCCTGTCTGTCCTTGGAAAATTCCGCCGAAAAACGTTACGATAGTTAACGTTGCCGAACGAGCTGCTCTTCTTTTGGATCAGTATCGTAAGAAAGCTCAGWTGTTTCGCACTGATGTATTACTTGTTCCGTTGGGCGATGACTTTCGCTACGCTCATTTCACCGAATGGGACGCGCAGTATAAGAATTATCAAAGACTCTTCGACTATATGAATTCCAAGGAACGGCTTAATGTTGATATTCGTTTCGGTACGCTTACCGATTACTTCGAAGCTGTTCGCGAAAAGAGG---AACGTGGAAGAGTTTCCATCTTTGTCGGGTGACTTCTTCACGTAT
289_Acant  ACcGAAGGCCACCAGTGGcTGAAGACCAACCTGGACTACGTTCCCAaTTCTGGtTGGGCCATCGATCCCTTTGGTTTGTCCCCGACGATGCCCTACCTGTTGAAAGGCGCCGGCCTGGAGAACGTGTTGATACAACGTGTTCACTATTCCGTGAAGAAGCGACTGGCGCGCGACAAGAGTCTGGAATTCCACTGGCGGCAGATCTGGGACAACGACGGCTCGACGTCCATCCTGACACACATGATGCCATTCTACAGCTATGACGTGCCGCACACCTGCGGCCCTGATCCAAAGGTGTGCTGTCAATTCGACTTTTACCGCTTGCCCAACTTTGGGCCGGTCTGCCCGTGGAAGGTGGCGCCGCGGAACATCACCAAAGCCAACGTGGCCGAGCGAGCGGCTCTTCTCCTCGATCAGTATCGTAAGAAGGCCCAGCTGTTCCGCACCGACGTTGTGCTCGTCCCTCTCGGCGACGATTTTCGCTATTCTCACTTCACCGAGTGGGACGCCCAGTACAAGAACTACCAGCGTCTCTTCGACTACATGAACGCCAATCAGCGGCTCAACGTCGACATCCAGTTCGGCACGCTGAGCGACTATTTCGACGCTGTGCGCGAG??????????????????????????????????????????????????????
290_Brach  ????????????????????????????????????????????????????????????????????????????????????????????????????????????????????????????????????????????????????????????????????????????????????????????????????????????????????????????????????????????????????????????????????????????????????????????????????????????????????????????????????????????????????????????????????????????????????????????????????????????????????????????????????????????????????????????????????????????????????????????????????????????????????????????????????????????????????????????????????????????????????????????????????????????????????????????????????????????????????????????????????????????????????????????????
291_Hypti  ????????????????????????????????????????????????????????????????????????????????????????????????????????????????????????????????????????????????????????????????????????????????????????????????????????????????????????????????????????????????????????????????????????????????????????????????CCNAAGGTGTGYTGTCARTTCGACTTTTATCGACTGCCCAATTATGGACCGGTCTGTCCTTGGAAAGTTCCGCCCAAGAACATCACCAAGGCCAACGTCGCGGAACGTGCTGCTTTACTTCTCGACCAGTACCGCAAAAAGGCTCAGCTGTACCGCACAGATGTAGTCCTGGCACCGCTCGGCGATGACTTCCGGTACACGTACTTCACCGAGTGGGACGTGCAGTACAAGAATTATCAGCAGCTGTTCGATTACATGAATCGCAACGAGCAGCTTAATGTCAATATCCAATTCGGAACGCTTACGGATTACTTTGAGGCAGTCCGCGAA??????????????????????????????????????????????????????
292_Acant  ACCGAAGGTCACCAGTGGCTCAAGACCAACCTGGACTACGTTCCCAATTCCGGCTGGGCCATCGATCCCTTCGGCTTGTCGCCGACGATGCCCTACCTGTTGAAAGGCGCCGGTCTCGAGAACGTGCTGATACAGCGCGTCCACTATTCCGTGAAGAAGCGGCTGGCGCGCGACAAAAGCCTCGAGTTCCACTGGCGGCAGATCTGGGACAACGACGGCTCGACGTCCATCCTGACGCACATGATGCCGTTCTACAGCTACGACGTGCCGCACACCTGCGGCCCCGATCCGAAGGTGTGCTGTCAATTCGACTTTTATCGCTTGCCCAACTTCGGGCCGGTCTGCCCGTGGAAGGTGGCGCCGCGGAACATCACCAAGGCGAACGTGGCCGAGCGGGCGGCCCTTCTCCTCGATCAGTATCGCAAGAAGGCCCAGCTGTTCCGCACCGACGTGCTGCTCGTACCGCTCGGCGACGACTTTCGCTACTCCCACTTCACCGAGTGGGACGCGCAGTACAAGAACTACCAGCGTCTCTTCGACCACATGAACGCCAATCAGCGGCTCAACGTCGACATACAATTCGCnACGCTGAGCGACTACTTCGACGCCGTGCGCGAG??????????????????????????????????????????????????????
293_Semae  ACTGAAGGACATCAGTGGTTGAAAGCTAACCTAGATTACGTGCCTACTTCCGGTTGGGCGATCGATCCATTCGGACTGTCTCCGACTATGCCGTATCTCTTGAAGGGTGCCGGCCTCGAGAATGTTCTCGTGCAACGAGTGCATTATTCGGTGAAGAAGCGCCTCGCTAAGAGCAAAAGTTTGGAGTTTCATTGGCGACAGCTCTGGGACAACGATGGCTCCACGGCTATCCTAACCCACGTGATGCCCTTTTACAGTTACGACGTGCCGCACACTTGCGGCCCAGATCCCAAAGTGTGTTGTCAGTTCGACTTTTATCGGTTGCCCAATTACGGGCCGGTCTGTCCGTGGAAGGTTCCGCCGAAGAACATAACCAAAGTGAACGTTGCCGAGCGTGCTGCGCTGCTGTTGGATCAGTATCGAAAGAAGGCGCAGTTGTATCGTACGGATGTTGTGTTGGCGCCGCTCGGCGATGACTTTCGTTATGCTTACTTCACCGAGTGGGACGCGCAGTATAAGAACTATCAGAGGCTCTTTGATTATATGAATGCTAACGAGCAGCTCAATGTGGATATACAGTTCGGCACACTTAGCGATTACTTCGACGCGGTGCGCGAAAGGAGGAA??????????????????????????????????????????????
294_Szepl  ???????????????????????????????????????????????????????????????????????????????????????????????????????????????????????????????????????????????????????????????????????????????????????????????????????????????????????????????????????????????????????????????????????????????????????????????TCCGAAGGTGTGTTGTCAGTTCGACTTTTATCGCTTGCCCAACTTCGGGCCGGTCTGCCCCTGGAAGGTGGCGCCGAGGAACATCACCAAGGCCAACGTGGCCGAGCGAGCGGCTCTTCTCCTGGATCAGTATCGCAAGAAGGCCCAGCTCTTTCGCACCGACGTCGTCCTCGCGCCTCTCGGCGACGACTTTCGCTACTCCCACTTCACCGAGTGGGACGCGCAGTACAAGAACTACCAGCGTCTCTTCGATCATATCAACGCCGATCGGCAGCTTAATGCCGACGTACAATTCGGCACGCTGAGCGACTACTTCGACGCCGTGCGCGAGAAG------GGCGTCGAGGACTTTCCGTCCTTGTCCGGCGACTTCTTCACCTAC
295_Parev  ACCGAAGGCCATCAATGGTTGAAAACGAATCTTGATTACGTACCGAACTCTGGCTGGGCTATTGATCCGTTCGGTTTGTCGCCGACTATGCCATATCTGTTGAAAGGTGCTGGTCTCGAGAACGTTTTGATACAACGCGTACACTACGCTGTGAAGAAACGACTCGCTAGGAATAAGAATCTTGAGTTCCACTGGCGACAAATATGGGACACCGATGGTTCTACAGCCATTTTAACGCATATGATGCCATTTTATAGTTACGACGTGCCGCATACCTGTGGCCCAGATCCTAAAGTGTGTTGCCAATTTGACTTTTATCGACTGCCTAATTTCGGGCCAATGTGTCCTTGGAAAGTGCCGCCGAAGAATATTACCAAAGCCAACGTGGCCGAACGTGCTGCTCTTCTTCTCGATCAGTACCGAAAGAAGGCCCAATTATTCCGAAGTGACGTTGTACTAGCACCACTTGGCGACGACTTTCGTTATTCACATTTTACCGAGTGGGATGCTCAGTATAAAAATTATCAGAGGTTATTCGACTACATGAATAACAACGAACAGCTTAACGTTGATATTCAGTTTGGTACGCTTAGCGATTACTTCGATGCTGTGCGCGAG??????????????????????????????????????????????????????
296_Decev  ??????????????????????????????????????????????????????????????????????????????????????????????????????????????????????????????????????????????????????????????????????????????????????????????????????????????????????????????????????????????????????????????????????????????????????????????????????????????TCAGTTCGACTTCTTCCGGCTGCCGAACTTCGGGCCGGTCTGTCCCTGGAAAGTGCCACCTCGTAACATCACCAAGGCGAACGTGGCGGAACGCGCGGCTCTCCTCCTGGACCAGTATCGCAAGAAGGCTCAGCTGTTTCGCAGCGACGTCGTCCTGGTGCCCCTCGGCGACGACTTCCGATACGTCCACTTCACCGAGTGGGACGCCCAGTATCGCAACTATCAGCGGCTCTTCGATTACCTGAACGCCGACGAGAGGCTCAACGTCGATATCCAGTTCGGCACGCTGACGGACTACTTYGACGCGGTCCGAGAAAAGGCC---AACGTYGACGAATTCCCCAGCCTCTCCGGAGACTTCTTCACCTAT
297_Szepl  ????????????????????????????????????????????????????????????????????????????????????????????????????????????????????????????????????????????????????????????????????????????????????????????????????????????????????????????????????????????????????????????????????????????????????????????????????????????????????????????????????????????????????????????????????????????????????????????????????????????????????????????????????????????????????????????????????????????????????????????????????????????????????????????????????????????????????????????????????????????????????????????????????????????????????????????????????????????????????????????????????????????????????????????????
298_Micre  ????????????????????????????????????????????????????????????????????????????????????????????????????????????????????????????????????????????????????????????????????????????????????????????????????????????????????????????????????????????????????????????????????????????????????????????????????????????????????????????????????????????????????????????????????????????????????????????????????????????????????????????????????????????????????????????????????????????????????????????????????????????????????????????????????????????????????????????????????????????????????????????????????????????????????????????????????????????????????????????????????????????????????????????????
301_Decev  ????????????????????????????????????????????????????????????????????????????????????????????????????????????????????????????????????????????????????????????????????????????????????????????????????????????????????????????????????????????????????????????????????????????????????????????????????????????????????????????????????????????????????????????????????????????????????????????????????????????????????????????????????????????????????????????????????????????????????????????????????????????????????????????????????????????????????????????????????????????????????????????????????????????????????????????????????????????????????????????????????????????????????????????????
302_Hypti  ????????????????????????????????????????????????????????????????????????????????????????????????????????????????????????????????????????????????????????????????????????????????????????????????????????????????????????????????????????????????????????????????????????????????????????????????????????????????????????????????????????????????????????????????????????????????????????????????????????????????????????????????????????????????????????????????????????????????????????????????????????????????????????????????????????????????????????????????????????????????????????????????????????????????????????????????????????????????????????????????????????????????????????????????
303_Hypti  ????????????????????????????????????????????????????????????????????????????????????????????????????????????????????????????????????????????????????????????????????????????????????????????????????????????????????????????????????????????????????????????????????????????????????????????????????????????????????????????????????????????????????????????????????????????????????????????????????????????????????????????????????????????????????????????????????????????????????????????????????????????????????????????????????????????????????????????????????????????????????????????????????????????????????????????????????????????????????????????????????????????????????????????????
305_Semae  ????????????????????????????????????????????????????????????????????????????????????????????????????????????????????????????????????????????????????????????????????????????????????????????????????????????????????????????????????????????????????????????????????????????????????????????????????????????????????????????????????????????????????????????????????????????????????????????????????????????????????????????????????????????????????????????????????????????????????????????????????????????????????????????????????????????????????????????????????????????????????????????????????????????????????????????????????????????????????????????????????????????????????????????????
307_LEvan  ????????????????????????????????????????????????????????????????????????????????????????????????????????????????????????????????????????????????????????????????????????????????????????????????????????????????????????????????????????????????????????????????????????????????????????????????????????????????????????????????????????????????????????????????????????????????????????????????????????????????????????????????????????????????????????????????????????????????????????????????????????????????????????????????????????????????????????????????????????????????????????????????????????????????????????????????????????????????????????????????????????????????????????????????
308_Micre  ????????????????????????????????????????????????????????????????????????????????????????????????????????????????????????????????????????????????????????????????????????????????????????????????????????????????????????????????????????????????????????????????????????????????????????????????????????????????????????????????????????????????????????????????????????????????????????????????????????????????????????????????????????????????????????????????????????????????????????????????????????????????????????????????????????????????????????????????????????????????????????????????????????????????????????????????????????????????????????????????????????????????????????????????
309_Prose  ACCGAAGGACATCAATGGTTAAAAGCGAATTTAGATTACGTTCCTAACTCGGGTTGGGCTATCGATCCGTTCGGTTTATCGCCGACTATGCCGTATCTCCTTAAAGGAGCTGGCCTTGAGAATCTATTGATACAACGAGTACACTATTCGGTGAAGAAACATCTAGCTAAGAGTAAAAGCTTAGAGTTTAACTGGCGGCAACTTTGGGATCAAGATGGTTCGACGGCTATCCTTACTCATATGATGCCTTTTTATAGTTACGACGTTCCGCACACTTGCGGTCCAGATCCCAAAGTATGCTGTCAGTTTGACTTTTATAGACTTCCTAACTTTGGACCGGTTTGTCCTTGGAAAGTACCACCGAAGAATATCACAAAAGCAAACGTTGCCGAACGTAGTCTTCTTCTCTTGGATCAATATCGTAAAAAGGCACAACTGTTCCGAACAGACGTTCTCTTAGTTCCACTCGGCGATGACTTTCGTTACGCTCACTTTACCGAATGGGATGTCCAATATAAAAACTATCAAAGACTTTTCGATTATATGAACGGTAACCAACAATACAACGTTGATGTTCGTTTCGGTACACTTACCGATTACTTCGACGCAGTTAGAGAAAAGAAAGATTCGCTGGAACATTNCCCAAGTTTATCCGG????????????????
312_Zeuxe  ????????????????????????????????????????????????????????????????????????????????????????????????????????????????????????????????????????????????????????????????????????????????????????????????????????????????????????????????????????????????????????????????????????????????????????????????????????????????????????????????????????????????????????????????????????????????????????????????????????????????????????????????????????????????????????????????????????????????????????????????????????????????????????????????????????????????????????????????????????????????????????????????????????????????????????????????????????????????????????????????????????????????????????????????
485_LEvan  ???????????????????????????????????????????????????????????????????????????????????????????????????????????????????????????????????????????????????????????????????????????????????????????????????????????????????????????????????????????????????????????????????????????????????????????????????????????????CAGTTTGATTTTTATCGATTACCAAACTTTGGTCCCGTGTGCCCGTGGAAGATACCACCGAAGAACATCGTCAAAACCAACGTAGCCGAGCGGGCCGCGCTTCTTCTGGATCAATATCGTAAGAAAGCTCAGTTGTTTCGTACGGACGTCGTGCTCGTTCCTCTTGGCGATGACTTTCGCTACTCGCATTTCACCGAGTGGGATGCTCAGTACAAGAATTACCAACGACTGTTCGACTACATGAATGACAACCGATTGCTCAATGTCCAAGTTCAGTTCGGCACGCTCGGCGACTACTTCGACGCTGTCCGCGAAAGGAAG---AACGTCGAAGAATTTCCAACGTTATCTGGCGACTTTTTTACGTAC
486_LEvan  ??????????????????????????????????????????????????????????????????????????????????????????????????????????????????????????????????????????????????????????????????????????????????????????????????????????????????????????????????????????????????????????????????????????????????????????????????????GTGTGWTRTCAGTTTGATTTTTATCGATTACCAAACTTTGGTCCCGTGTGCCCGTGGAAGATACCACCGAAGAACATCGTCAAAACCAACGTAGCCGAGCGGGCCGCGCTTCTTCTGGATCAATATCGTAAGAAAGCTCAGTTGTTTCGTACGGACGTCGTGCTCGTTCCTCTTGGCGATGACTTTCGCTACTCGCATTTCACCGAGTGGGATGCTCAGTACAAGAATTACCAACG??????????????????????????????????????????????????????????????????????????????????????????????????????????????????????????????????????????????
487_Hypti  ACCGAGGGACATCAGTGGCTGANGGSCAACCTGGACTACGTGCCCAACTCCGGCTGGGCGATCGATCCGTTCGGACTCTCGCCGACCATGCCGTACCTGATGAAGAACGCCGGGCTGGAGAACGTGCTGATACAGAGGGTACACTACTCCGTGAAGAAGCGACTGGCGCGCAGCAAGAGCCTGGAGTTCCACTGGCGACAGCTCTGGGACAACGACGGCTCCACCGGTGTACTCACTCACGTCATGCCGTTCTACAGCTACGACGTGCCGCACACCTGCGGCCCGGACCCCAAGGTCTGCTGTCAGTTCGACTTTTACCGGCTGCCCAATTACGGGCCGGTGTGCCCGTGGAAGGTGCCGCCGAAGAACATCACCAGGGCCAACGTCGCCGAACGAGCCGCTCTGCTGCTCGATCAGTACCGCAAGAAGGCACAGCTGTTCCGCACGGACGTCGTGCTGGCGCCGCTCGGCGACGACTTCCGGTACACCTACTTCACCGAGTGGGACGCTCAGTACAAGAACTACCAGCGGCTCTTCGATTACATGAACGGCAACGAGCAGCTCAACGTCAACATCCAGTTCGGCACGCTGACGGATTACTTCGATGCGGTGCGCGAG??????????????????????????????????????????????????????
489_Semae  ????????????????????????????????????????????????????????????????????????????????????????????????????????????????????????????????????????????????????????????????????????????????????????????????????????????????????????????????????????????????????????????????????????????????????????????????????????????????????????????????????????????????????????????????????????????????????????????????????????????????????????????????????????????????????????????????????????????????????????????????????????????????????????????????????????????????????????????????????????????????????????????????????????????????????????????????????????????????????????????????????????????????????????????????
493_LEvan  ????????????????????????????????????????????????????????????????????????????????????????????????????????????????????????????????????????????????????????????????????????????????????????????????????????????????????????????????????????????????????????????????????????????????????????????????????????????????????????????????????????????????????????????????????????????????????????????????????????????????????????????????????????????????????????????????????????????????????????????????????????????????????????????????????????????????????????????????????????????????????????????????????????????????????????????????????????????????????????????????????????????????????????????????
496_Evani  ????????????????????????????????????????????????????????????????????????????????????????????????????????????????????????????????????????????????????????????????????????????????????????????????????????????????????????????????????????????????????????????????????????????????????????????????????????????????????????????????????????????????????????????????????????????????????????????????????????????????????????????????????????????????????????????????????????????????????????????????????????????????????????????????????????????????????????????????????????????????????????????????????????????????????????????????????????????????????????????????????????????????????????????????
497_Prose  ?????????????????????????????????????????????????????????????????????????????????????????????????????????????????????????????????????????????????????????????????????????????????????????????????????????????????????????????????????????????????????????????????????????????????????????????????????????????????????????????????????????????????????????????????????????????????????????????????????????????????????????????????????????????????????????CGCACGGACGTCCTCTTGGTCCCGCTCGGCGACGACTTTCGCTACGCTCACTTCACCGAGTGGGACGTCCAGTACAAGAATTACCAGAGGCTCTTCGATCACATGAACGCCGACCAACGGCTCAACGTCGACGTTCGCTTCGGCACGCTCACCGACTACTTCGACGCGCTCAGGGAGAAGAGG---AGCCTCGAGCACTTCCCGAGCTTATCCGGCGACTTCTTCACCTAC
498_Prose  ????????????????????????????????????????????????????????????????????????????????????????????????????????????????????????????????????????????????????????????????????????????????????????????????????????????????????????????????????????????????????????????????????????????????????????????????????????????????????????????????????????????????????????????????????????????????????????????????????????????????????????????????????????????????????????????????????????????????????????????????????????????????????????????????????????????????????????????????????????????????????????????????????????????????????????????????????????????????????????????????????????????????????????????????
499_Zeuxe  ????????????????????????????????????????????????????????????????????????????????????????????????????????????????????????????????????????????????????????????????????????????????????????????????????????????????????????????????????????????????????????????????????????????????????????????????????????????????????????????????????????????????????????????????????????????????????????????????????????????????????????????????????????????????????????????????????????????????????????????????????????????????????????????????????????????????????????????????????????????????????????????????????????????????????????????????????????????????????????????????????????????????????????????????
500_Zeuxe  ????????????????????????????????????????????????????????????????????????????????????????????????????????????????????????????????????????????????????????????????????????????????????????????????????????????????????????????????????????????????????????????????????????????????????????????????????????????????????????????????????????????????????????????????????????????????????????????????????????????????????????????????????????????????????????????????????????????????????????????????????????????????????????????????????????????????????????????????????????????????????????????????????????????????????????????????????????????????????????????????????????????????????????????????
501_Hypti  ???????????????????????????????????????????????????????????????????????????????????????????????????????????????????????????????????????????????????????????????????????????????????????????????????????????????????????????????????????????????????????????????????????????????????????????????????????????????CAGTTCGACTTTTATCGCTTGCCTAATTACGGACCGGTGTGTCCTTGGAAAGTCCCGCCAAAAAACATCACCAAGGCCAACGTCGCCGAACGCGCCGCTTTGCTTCTCGATCAGTACCGTAAGAAAGCTCAGCTTTTCCGTACGGATGTTGTTCTCGCGCCTCTTGGCGACGATTTCCGTTACACGTACTTCACCGAGTGGGACGTGCAGTACAAGAACTATCAACAGCTCT?????????????????????????????????????????????????????????????????????????????????????????????????????????????????????????????????????????
502_Decev  ????????????????????????????????????????????????????????????????????????????????????????????????????????????????????????????????????????????????????????????????????????????????????????????????????????????????????????????????????????????????????????????????????????????????????????????????????????????????????????????????????????????????????????????????????????????????????????????????????????????????????????????????????????????????????????????????????????????????????????????????????????????????????????????????????????????????????????????????????????????????????????????????????????????????????????????????????????????????????????????????????????????????????????????????
503_Zeuxe  ????????????????????????????????????????????????????????????????????????????????????????????????????????????????????????????????????????????????????????????????????????????????????????????????????????????????????????????????????????????????????????????????????????????????????????????????????????????????????????????????????????????????????????????????????????????????????????????????????????????????????????????????????????????????????????????????????????????????????????????????????????????????????????????????????????????????????????????????????????????????????????????????????????????????????????????????????????????????????????????????????????????????????????????????
505_Zeuxe  ????????????????????????????????????????????????????????????????????????????????????????????????????????????????????????????????????????????????????????????????????????????????????????????????????????????????????????????????????????????????????????????????????????????????????????????????????????????????????????????????????????????????????????????????????????????????????????????????????????????????????????????????????????????????????????????????????????????????????????????????????????????????????????????????????????????????????????????????????????????????????????????????????????????????????????????????????????????????????????????????????????????????????????????????
507_Triss  ????????????????????????????????????????????????????????????????????????????????????????????????????????????????????????????????????????????????????????????????????????????????????????????????????????????????????????????????????????????????????????????????????????????????????????????????????????????????????????????????????????????????????????????????????????????????????????????????????????????????????????????????????????????????????????????????????????????????????????????????????????????????????????????????????????????????????????????????????????????????????????????????????????????????????????????????????????????????????????????????????????????????????????????????
508_Prose  ????????????????????????????????????????????????????????????????????????????????????????????????????????????????????????????????????????????????????????????????????????????????????????????????????????????????????????????????????????????????????????????????????????????????????????????????????????????????????????????????????????????????????????????????????????????????????????????????????????????????????????????????????????????????????????????????????????????????????????????????????????????????????????????????????????????????????????????????????????????????????????????????????????????????????????????????????????????????????????????????????????????????????????????????
509_Semae  ????????????????????????????????????????????????????????????????????????????????????????????????????????????????????????????????????????????????????????????????????????????????????????????????????????????????????????????????????????????????????????????????????????????????????????????????????????????????????????????????????????????????????????????????????????????????????????????????????????????????????????????????????????????????????????????????????????????????????????????????????????????????????????????????????????????????????????????????????????????????????????????????????????????????????????????????????????????????????????????????????????????????????????????????
510_Semae  ????????????????????????????????????????????????????????????????????????????????????????????????????????????????????????????????????????????????????????????????????????????????????????????????????????????????????????????????????????????????????????????????????????????????????????????????????????????????????????????????????????????????????????????????????????????????????????????????????????????????????????????????????????????????????????????????????????????????????????????????????????????????????????????????????????????????????????????????????????????????????????????????????????????????????????????????????????????????????????????????????????????????????????????????
511_Hypti  ???????????????????????????????????????????????????????????????????????????????????????????????????????????????????????????????????????????????????????????????????????????????????????????????????????????????????????????????????????????????????????????????????????????????????????????????????AAGGTRTGTTGTCAGTTMGACTTTTATCGCTTGCCTAAWTACGGACCGGTGTGTCCYTGGAAAGTCCCRCCAAAAAACATCACCAAGGCCAACGTCGCCGAACGCGCCGCTTTKCTTCTCGATCAGTACCGTAAGAAAGSTCAGCTTTTCCGTACGGATGTTGTTCTCGYGCCTCTTGGSGACGATTTYCGATACACGTACTTCACCGAGTGGGaCGTGCAGTACAAGAACTATC??????????????????????????????????????????????????????????????????????????????????????????????????????????????????????????????????????????????????
512_Brach  ????????????????????????????????????????????????????????????????????????????????????????????????????????????????????????????????????????????????????????????????????????????????????????????????????????????????????????????????????????????????????????????????????????????????????????????????????????????????????????????????????????????????????????????????????????????????????????????????????????????????????????????????????????????????????????????????????????????????????????????????????????????????????????????????????????????????????????????????????????????????????????????????????????????????????????????????????????????????????????????????????????????????????????????????
513_Decev  ????????????????????????????????????????????????????????????????????????????????????????????????????????????????????????????????????????????????????????????????????????????????????????????????????????????????????????????????????????????????????????????????????????????????????????????????CCNAAGGTGTGYTGYCAGTTCGACTTCTTCCGGCTGCCGAACTTCGGGCCGGTCTGTCCCTGGAAAGTGCCMCCTCGTAACATCACCAAGGCGAACGTGGCGGAACGCGCAGCTCTCCTCCTGGACCAGTATCGCAAGAAGGCTCAGCTGTTTCGCAGCGACGTCGCCCTGGTGCCCCTCGGCGACGACTTCCGGTACGTCCACTTCACCGAGTGGGACGCCCAGTATCGCAACTATCAGCGGCTCTTCGATTACCTGAACGCCGACGAGAGGCTCAACGTCGATATCCAGTTCGGCACGCTGACGGACTACTTTGACGCGGTCCGAGAA??????????????????????????????????????????????????????

[16S 371]
[16S----   ~~~~~~~~~~~~~~~~*~~~~~~~~~*~~~~(1)~~~~~~~(1)~~~~~~~(1')~~~~~~~~~*~~~~~~~~-~*~~~~~~~*~~~~~~~*~*^~~~(2)~~~~~~~~(2)~~~~~~~~~(2')~~~~~^*~~~~~~~~*~~~~~~~~~~~~(3)~~~~~~~(3)~~~~~~~(3')~~~~~*~~~~~*~~~~~~~~~~~~~~~~~~~~~~~~~~~~~?~~~~~~*~~~~~~~~~~~~~~~~~~~~~~*~~~~~~~~~~~~~~~~~~~~~~~~~~~~~~~~~~~~~~~~~~~~~~~~~~~~~~~~(4)~~~~~~~~~~~~~~~~~~~~~~~~~~~~~~~~~~~~~~~~~~~~~~~~~~~~~~~~~~~~~~~~~~~~~~~~~~~~~~~~~~~~~~~~~~~~~~~~~~~~~~~~~~~~~~~*~~~~~~~~~~~~~(4)~~~~~~~~~~~~~~~~~~(5)~~~~~~~~~~~~~~~~~~~(4')~~~~~~~~~~~~*~~~~~~~~~~~~~~~~~~~~~~*~~~~~~~~~~~~~~~~~~~~~~~~~(6)~~~~~~~~~-~~~~~~~*~~~~~~(7)~~~~~~~~(8)~~~~~~*~~~~~~~~(9)~~~~~~~~~~*~~~~(10)~~~~~~~~~~(11)~~~~~~~~~~~~~(5)~~~~~~~~(12)~~~~~~~~(5')~~~~~~~~~~~(13)~~~~~~~~~~~~~(14)~~~~~~~~~~~~~~~~~~~~~~~~~~~~~~~~~*~~~~~~~~~~~~~~~~~~~~~~~~~~~~~~~~~~~~~~~~~~~~~~~~~~~~~~~~~~~~~~~~~~]
[Block_8   ~~t~~~~~~~65'~~~~~~~~~66~~~~~~~REC~~~~~~~RAA~~~~~~~REC~~~~~~~66'~~~~~~~~~67~~~~~~~~~~~~68~~~~~~~~~REC~~~~~~~~RAA~~~~~~~~~REC~~~~~~~~~~~68'~~~~~~~~69~~~~~REC~~~~~~~RAA~~~~~~~REC~~~~~~69'~~~~~70~~~~~~70'~~~~~~~t1~~~~~~~~~~~~~~~~~~~71~~~~~~~~~~~~~~71'~~~t1'~~~~~~~~~~~~~67'~~~~~~~~~~~64'~~~~~~~~~~~61c'~~~~~~RAA~~~~~~~61a'~~E~~~~~~~~~D~~~C~~~~~~~~~72~~~~~~~~~~~~~~~~72'~~~~~~~~~~~~~~73~~~~~~~~~~~~?~~~~~~~74~~~~~~~~~~~~~75~~~~~~~~~~~~~~REC~~~~~~~~~~~~~~~~~~RAA~~~~~~~~~~~~~~~~~~~REC~~~~~~~~~~~~~~75'~~~~~~~~~~80~~~~~~~~~~~~80'~~~~81~~~~~~~~~~~~RAA~~~~~~~~~~~~~~81'~~~~z~~RAA~~~82~~~RAA~~~~86~~~~~~~~~RAA~~~~~~~~~~86'~~RAA~~~~82'~~~~RAA~~~~~~~88~~~~~REC~~~~~~~~RAA~~~~~~~~~REC~~~~~~88'~~~RAA~~~~~z'~~~~~~~RAA~~~~~~~~~~~~~~74'~~~~~~~~~~~~~~~~~~~~~~~~89a~~~~~~~~~~~~89b~~~~~~~~~~~89b'~~~~~~~~~~~89a'~~~~~~~~~~~~]
[mask---   .......~~...~~...~~(((((((.(~~~~~~~~~~~~~~~~~~~~~~~~~~~~~))))))).)~~..~~(((.(~~.~~(.((..(((.(.(~~~~~~~~~~~~~~~~~~~~~~~~~~~~~~~~~~~).))..)))).)~~((((((~~~~~~~~~~~~~~~~~~~~~~~~~~~~~))).)))~~.~~(~~...~~)~~.....~~(~~....~~.~~.....~~((((((~~.....~~))))).)~~)~~.........~~))))~~...~~..........~~....~~...~~~~~~~~~~~~~~~~~....~~..~~....~~..~~.~~....~~(((((~~........~~)))))~~.....~~............~~......~~((((.(((((((~~.~~(((((.(((~~~~~~~~~~~~~~~~~~~~~~~~~~~~~~~~~~~~~~~~~~~~~~~~~~~~~~~~~~~~~~~~~~~)).))))))~~..~~((((~~......~~))))~~((((((~~.~~~~~~~~~~~~~~~~~...~~))))).)~~(~~~~~~~~(((~~~~~~~~(((.(~~~~~~~~~~~~~~~~~~)).))~~~~~~~~~)))~~~~~~~~~~~~~((((~~~~~~~~~~~~~~~~~~~~~~~~~~~~~~~~~~~))))~~~~~~~~~~~)~~~~~~~~~~~~~~~~~~~~)))))..))))))~~........~~.~~(((.((((((((~~...~~((~~........~~))~~...~~)).)))))...))))~~.....]
300_Gaste  ???????  ???  ???  ?????????  [???]  [?????????]  [???]  ?????????  ??  ????C  T  G-CCCAATG-A-A  [T---]  [TAAG-----]  [-------A]  T-TTAAATGG-C  TGCAGT  [---]  [AAATTG---]  [---]  ACTG-TA  -  C  AAA  G  GTAGC  A  TAAT  A  AATA-  GTTTTT  TAATT  GGAAA-C  T  GGAATGAAA  GATT  TGA  TAAAATATAA  ACTG  TCT  [AAAATTTAA--]  AATT  TA  TAAA  TT  A  AATT  TTGAG  TTAAAATG  CTTAA  CTTTT  TTTAAGGGACGA  TAAGAC  CCTATAGATCTT  A  ATATA-ATA  [TTAATAAAAAATATAA---]  [TTATTA----------]  [-TTTTATTTTTTTATTAA]  TA-TTATAT  TT  AACT  GGGG-T  TGTT  TTAAAA  T  [-----TTGATT]  AAA  TTTTA-T  T  [--]  TTT  [AT]  ATA-A  [-CATGAA-----]  TTAAT  [--G]  AGA  [TT-----]  TTAA  [TTT---]  [GTAT------]  [-AAAT]  TTTA  [TAAA-]  A  [--------TAAAAT]  AAGTTACCTTAGG  GATAACAG  -  CGTAATAATTTT  TTA  AA  GTTC-TTA  TA  AAA  AA-AATTG-ATTGCG  ACCTC
244_Gaste  ???????  ???  ???  ?????????  [???]  [?????????]  [???]  ?????????  ??  ?????  ?  ?????????????  [????]  [?????????]  [????????]  ????????????  ??????  [???]  [?????????]  [???]  ???????  ?  ?  ???  ?  ?????  ?  ????  ?  ?????  ??????  ?????  ???????  ?  ?????????  ????  ???  ??????????  ????  ???  [???????????]  ????  ??  ????  ??  ?  ????  ?????  ????????  ?????  ?????  ????????????  ??????  ????????????  ?  ?????????  [???????????????????]  [????????????????]  [??????????????????]  ?????????  ??  ????  ??????  ????  ??????  ?  [???????????]  ???  ???????  ?  [??]  ???  [??]  ?????  [????????????]  ?????  [???]  ???  [???????]  ????  [??????]  [??????????]  [?????]  ????  [?????]  ?  [??????????????]  ?????????????  ????????  ?  ????????????  ???  ??  ????????  ??  ???  ???????????????  ?????
306_Prist  ATCAAAA  ACA  TG-  TCTTTTT-G  [---]  [AAAAAAA--]  [---]  TTTAAAG-T  CT  GGT-C  T  G-CTCAATG-A--  [----]  [AAAT-----]  [--------]  --TTAAATGG-C  TGCAGA  [---]  [AAATTA---]  [---]  ACTG-TA  -  C  AAA  G  GTAGC  A  TAAT  C  AATA-  GTTATT  TAATT  GATAA-C  T  GGAATGAAA  GATT  AGA  TGAAATATTT  ACTT  TTT  [TATTTTTA---]  AAAA  TT  TAAT  TT  T  TTTA  TTAAG  TAAAAATA  CTTAA  ATAAT  TTTAAGGGACGA  GAAGAC  CCTATAAAACTT  T  ATAAT-AAT  [TTAATAAAAAAGAT-----]  [AAAT------------]  [--ATTTTTTAATTATTAA]  AG-AATTAT  TT  TATT  GGGG-A  AATA  ATAAAA  T  [-----TTAATA]  AAT  TTTTA-T  A  [T-]  AAA  [T-]  AAA-A  [-CAAAGAT----]  TT-TT  [GAA]  TTT  [-------]  TA--  [------]  [AAA-------]  [-----]  --TG  [TTTA-]  T  [AAAAGAAAAAGAAT]  AAGTTACTTTAGG  GATAACAG  -  CGAAATAATTTT  -TA  AA  GTAC-ATA  TT  AAA  AA-AATTG-TTTTCG  ACCTC
176_Prist  ???????  ???  ???  ?????????  [???]  [?????????]  [???]  ?????????  ??  ?????  ?  ?????????????  [????]  [?????????]  [????????]  ????????????  ??????  [???]  [?????????]  [???]  ???????  ?  ?  ???  ?  ?????  ?  ????  ?  ?????  ??????  ?????  ???????  ?  ?????????  ????  ???  ??????????  ????  ???  [???????????]  ????  ??  ????  ??  ?  ????  ?????  ????????  ?????  ?????  ????????????  ??????  ????????????  ?  ?????????  [???????????????????]  [????????????????]  [??????????????????]  ?????????  ??  ????  ??????  ????  ??????  ?  [???????????]  ???  ???????  ?  [??]  ???  [??]  ?????  [????????????]  ?????  [???]  ???  [???????]  ????  [??????]  [??????????]  [?????]  ????  [?????]  ?  [??????????????]  ?????????????  ????????  ?  ????????????  ???  ??  ????????  ??  ???  ???????????????  ?????
299_Prist  ???????  ???  ???  ?????????  [???]  [?????????]  [???]  ?????????  ??  ?????  ?  ?????????????  [????]  [?????????]  [????????]  ????????????  ??????  [???]  [?????????]  [???]  ???????  ?  ?  ???  ?  ?????  ?  ????  ?  ?????  ??????  ?????  ???????  ?  ?????????  ????  ???  ??????????  ????  ???  [???????????]  ????  ??  ????  ??  ?  ????  ?????  ????????  ?????  ?????  ????????????  ??????  ????????????  ?  ?????????  [???????????????????]  [????????????????]  [??????????????????]  ?????????  ??  ????  ??????  ????  ??????  ?  [???????????]  ???  ???????  ?  [??]  ???  [??]  ?????  [????????????]  ?????  [???]  ???  [???????]  ????  [??????]  [??????????]  [?????]  ????  [?????]  ?  [??????????????]  ?????????????  ????????  ?  ????????????  ???  ??  ????????  ??  ???  ???????????????  ?????
170_Szepl  ???????  ???  ???  ?????????  [???]  [?????????]  [???]  ?????????  ??  ?????  ?  ?????????????  [????]  [?????????]  [????????]  ????????????  ??????  [???]  [?????????]  [???]  ???????  ?  ?  ???  ?  ?????  ?  ????  ?  ?????  ??????  ?????  ???????  ?  ?????????  ????  ???  ??????????  ????  ???  [???????????]  ????  ??  ????  ??  ?  ????  ?????  ????????  ?????  ?????  ????????????  ??????  ????????????  ?  ?????????  [???????????????????]  [????????????????]  [??????????????????]  ?????????  ??  ????  ??????  ????  ??????  ?  [???????????]  ???  ???????  ?  [??]  ???  [??]  ?????  [????????????]  ?????  [???]  ???  [???????]  ????  [??????]  [??????????]  [?????]  ????  [?????]  ?  [??????????????]  ?????????????  ????????  ?  ????????????  ???  ??  ????????  ??  ???  ???????????????  ?????
172_Parev  ???????  ???  ???  ?????????  [???]  [?????????]  [???]  ?????????  ??  ?????  ?  ?????????????  [????]  [?????????]  [????????]  ????????????  ??????  [???]  [?????????]  [???]  ???????  ?  ?  ???  ?  ?????  ?  ????  ?  ?????  ??????  ?????  ???????  ?  ?????????  ????  ???  ??????????  ????  ???  [???????????]  ????  ??  ????  ??  ?  ????  ?????  ????????  ?????  ?????  ????????????  ??????  ????????????  ?  ?????????  [???????????????????]  [????????????????]  [??????????????????]  ?????????  ??  ????  ??????  ????  ??????  ?  [???????????]  ???  ???????  ?  [??]  ???  [??]  ?????  [????????????]  ?????  [???]  ???  [???????]  ????  [??????]  [??????????]  [?????]  ????  [?????]  ?  [??????????????]  ?????????????  ????????  ?  ????????????  ???  ??  ????????  ??  ???  ???????????????  ?????
174_Parev  ???????  ???  ???  ?????????  [???]  [?????????]  [???]  ?????????  ??  ?????  ?  ?????????????  [????]  [?????????]  [????????]  ????????????  ??????  [???]  [?????????]  [???]  ???????  ?  ?  ???  ?  ?????  ?  ????  ?  ?????  ??????  ?????  ???????  ?  ?????????  ????  ???  ??????????  ????  ???  [???????????]  ????  ??  ????  ??  ?  ????  ?????  ????????  ?????  ?????  ????????????  ??????  ????????????  ?  ?????????  [???????????????????]  [????????????????]  [??????????????????]  ?????????  ??  ????  ??????  ????  ??????  ?  [???????????]  ???  ???????  ?  [??]  ???  [??]  ?????  [????????????]  ?????  [???]  ???  [???????]  ????  [??????]  [??????????]  [?????]  ????  [?????]  ?  [??????????????]  ?????????????  ????????  ?  ????????????  ???  ??  ????????  ??  ???  ???????????????  ?????
175_Evani  ???????  ???  ???  ?????????  [???]  [?????????]  [???]  ?????????  ??  ?????  ?  ?????????????  [????]  [?????????]  [????????]  ????????????  ??????  [???]  [?????????]  [???]  ???????  ?  ?  ???  ?  ?????  ?  ????  ?  ?????  ??????  ?????  ???????  ?  ?????????  ????  ???  ??????????  ????  ???  [???????????]  ????  ??  ????  ??  ?  ????  ?????  ????????  ?????  ?????  ????????????  ??????  ????????????  ?  ?????????  [???????????????????]  [????????????????]  [??????????????????]  ?????????  ??  ????  ??????  ????  ??????  ?  [???????????]  ???  ???????  ?  [??]  ???  [??]  ?????  [????????????]  ?????  [???]  ???  [???????]  ????  [??????]  [??????????]  [?????]  ????  [?????]  ?  [??????????????]  ?????????????  ????????  ?  ????????????  ???  ??  ????????  ??  ???  ???????????????  ?????
189_Evani  ATCAAAA  ACA  TG-  GTTTTTA-G  [---]  [AATTTA---]  [---]  TTTAAGA-T  CA  GGT-C  T  GACTCAATG-A-T  [T---]  [TTAGTT---]  [-------A]  A-TTAAATAG-C  TGCGGT  [---]  [ATTTTG---]  [---]  ACCG-TA  -  C  TAA  G  GTAGC  A  TAAT  C  AATT-  GCTTAT  TAATT  GTAAG-C  T  GGAATGAAG  GATT  TAA  TAAAATGCAA  ACTT  TTT  [TATTAAAATT-]  TTAT  TT  GAAT  TT  A  ATTT  TTGAG  TGAAAAAG  CTTAA  ATGAG  GATAAGGGACGA  GAAGAC  CCTATAGATTTT  T  ATATT-TAC  [ATAAGTTTACATTTATTT-]  [AATA------------]  [AATTTGAGGGAAATTTAG]  GT-GAATAT  TT  GGGT  GGGG-A  ACCA  ATAAAA  T  [------TAATA]  AAC  TTTTATT  A  [T-]  TAA  [--]  TTA-T  [ACTAATAG----]  GT-AG  [--A]  TTA  [AGTTGA-]  TTA-  [------]  [AGG-------]  [-----]  -AGA  [ATTA-]  T  [-----AACAAGATA]  AAAATACCTTAGG  GATAACAG  -  CGTAATGATCTT  TAG  AA  GATC-TTA  TT  CTA  TA-GATTGGATTGCG  ACCTC
191_Zeuxe  ATCAAAA  ACA  TG-  TACTTTTTG  [ATT]  [AAT------]  [AAT]  TTAAAGT-G  CT  GGT-C  T  G-CTCAATG-A-T  [----]  [TAA------]  [--------]  T-TAAAATAGAC  TGCAGA  [---]  [ATTTTA---]  [---]  ACTGTCA  -  C  TAA  G  GTAGC  A  TAAT  A  AATTT  GTTTAT  TAATT  GTAAA-C  T  GGAATGAAT  GATT  TAA  TAAAATATTG  ACTG  TTT  [CGAAAAGATTT]  AAAT  TA  TAAT  TT  A  ATTT  TTAAG  TTAAAAAG  CTTAA  ATATG  ATTAAGGGACGA  GAAGAC  CCTATAGATTTT  T  ATATA-AAT  [TATTAAAAATAAGGTT---]  [TATTT-----------]  [--ATTATTTTATTTAATA]  AT-TTATAT  TT  AAAT  GGGGTA  GTTT  AAAAAA  T  [------AAATA]  AAT  TTTTT-T  A  [A-]  ATT  [A-]  TAT-A  [-CAAATTT----]  AA-TT  [--G]  AAA  [AGGGAA-]  ATGA  [A-----]  [TAATTT----]  [----T]  TTAT  [TTTA-]  T  [--------TAAATA]  AAAATACCTTAGG  GATAACAG  C  CATAATAATTTT  TTT  AA  GATC-ATA  TT  TTA  AA-AATTG-ATTGTG  ACCTC
192_LEvan  ???????  ???  ???  ?????????  [???]  [?????????]  [???]  ?????????  ??  ?????  ?  ?????????????  [????]  [?????????]  [????????]  ????????????  ??????  [???]  [?????????]  [???]  ???????  ?  ?  ???  ?  ?????  ?  ????  ?  ?????  ??????  ?????  ???????  ?  ?????????  ????  ???  ??????????  ????  ???  [???????????]  ????  ??  ????  ??  ?  ????  ?????  ????????  ?????  ?????  ????????????  ??????  ????????????  ?  ?????????  [???????????????????]  [????????????????]  [??????????????????]  ?????????  ??  ????  ??????  ????  ??????  ?  [???????????]  ???  ???????  ?  [??]  ???  [??]  ?????  [????????????]  ?????  [???]  ???  [???????]  ????  [??????]  [??????????]  [?????]  ????  [?????]  ?  [??????????????]  ?????????????  ????????  ?  ????????????  ???  ??  ????????  ??  ???  ???????????????  ?????
197_Semae  ATCAAAA  ACA  TG-  TCTTTTT-G  [AT-]  [AAA------]  [-AA]  TTTAAGG-T  CT  GGT-C  T  G-CTCAATG-A-A  [TAAT]  [TAT------]  [----GATA]  T-TTTAATAG-C  TGCAGA  [---]  [ATTTTA---]  [---]  ACTG-TA  -  C  AAA  G  GTAGC  A  TAAT  A  AATA-  GTTTAT  TAAAT  GTAAA-C  T  GGAATGAAT  GATT  AAA  TAAAATGTTG  ACTG  TAT  [CTTTAAA----]  AGAG  TA  AAAC  TT  T  ATTT  TTGTG  TTAAAAAG  CATAA  TTGTA  GTTATGGGACGA  GAAGAC  CCTATAGATTTT  T  ATTAT-CAA  [TGGAGTA------------]  [TAAAT-----------]  [-----------TAAAGTG]  TT-GATAAT  TT  GGGT  GGGG-T  ACTT  TTTAAA  T  [-----AAAATG]  AAT  TTTAA-A  T  [A-]  TGT  [--]  TTT-A  [-CATAAAT----]  TT-AT  [--G]  ATT  [CAAAT--]  ATAG  [GAGA--]  [ATAA------]  [-TAAA]  CTAT  [TTAT-]  A  [---------AAACT]  AAAATACCTTAGG  GATAACAG  -  CGTAATAAGTTT  AAA  AA  GATC-AAA  TT  TTT  GA-ATGTG-TTTGCG  ACCTC
200_Alobe  ATCAAAA  ACA  TG-  GCTTTTC-G  [---]  [AATTTAA--]  [---]  TTAAAGG-T  CT  AAT-C  T  G-CTCAATG-A-T  [----]  [TAAA-----]  [--------]  G-TTAAATAG-C  TGCAGA  [---]  [ATTTTA---]  [---]  ACTG-TA  -  C  AAA  G  GTAGC  A  TAAT  A  ATTA-  GTTCAT  TTATT  GTGTT-C  T  GGGATGAAT  GATT  TGA  TAAAGTAAAA  TATG  TTT  [TGATTTAT---]  TGAG  TA  AAAA  TT  T  ATTT  TTAAG  TTAAAAAG  CTTAA  ATAAA  TTAAAGGGACGA  GAAGAC  CCTATAGATTTT  T  ATTTA-ATT  [TTTTATAATTTTTTTTA--]  [AGT-------------]  [-TATTAGGTTATAAAGGG]  GA-TTAAAT  TT  TGGT  GGGG-T  ACTG  GGTAAA  T  [------AAAAT]  AAT  TTTAA-T  T  [--]  GAT  [--]  AATAA  [-CAAAAAT----]  TG-TT  [-GG]  AGA  [GGA----]  TGGA  [AGTGA-]  [AGAG------]  [-TTAA]  GCTA  [AGAA-]  A  [--------AGATTA]  AAAATACCTTAGG  GATAACAG  -  CGTAATAAACTT  TTT  AA  GATC-TTA  TT  TTA  AA-GTTTG-ATTGTG  ACCTC
205_Prose  ?TCAAAA  ACA  TG-  GTTTTTT-G  [AT-]  [GAAT-----]  [-AA]  TTTAAGA-T  TC  AAT-C  T  G-CTCAATG-A-T  [T---]  [TTAG-----]  [-------G]  A-TTAAATAG-C  TGCGGT  [---]  [ATTTTA---]  [---]  ACTG-TA  -  C  TAA  G  GTAGC  G  TAGT  G  ATTT-  GCTTAT  TAATT  GTAAG-C  T  TGAATGAAG  GATT  AGA  TAAGAAATTA  ACTT  TTT  [TAGATAAAT--]  TTAA  AA  TAAT  TT  T  AATT  TTAAA  TAAAAATG  TTTAA  ATGTA  AAATAGGGACGA  TAAGAC  CCCATAGATTTT  T  ATAAA-TTG  [TTAATTAAATTTTATTA--]  [ATT-------------]  [-TTTTAATGTTAATTAGG]  GA-ATTTAT  TT  AAGA  GGGG-A  ACTT  TTAAAA  T  [------TTTTT]  AAT  TTTTA-A  T  [--]  AGT  [TA]  AAT-A  [ACAAGTTT----]  AG-TT  [--G]  ACT  [ATTTG--]  ATT-  [------]  [AATT------]  [-----]  -AAA  [ATTA-]  A  [------TTTAGAGT]  AAAATACCTTGGG  GATAACAG  -  CATAATGAAATT  TTT  AA  GATC-ATA  TT  TTA  AT-TTTTG-ATTATG  ACCTC
206_LEvan  ATCAAAA  ACA  TG-  GTTTTTT-G  [---]  [AATAAGA--]  [---]  TTTAAGA-T  CA  GAT-C  T  G-CTCTATG-A--  [----]  [GGAT-----]  [--------]  --TTAAATGG-C  TGCGGT  [---]  [ATTCCTG--]  [---]  ACTG-TA  -  C  TAA  G  GTAGC  A  TAAT  A  AATA-  GTTTAT  TAATT  GTGAA-C  T  GGAATGAAT  GATT  TAA  TAAGATATAA  ACTG  TAT  [CAATTTAA---]  ATTT  TA  AAAT  TT  T  ATTT  TTAAG  TAAAAAAG  CTTAA  ATGAA  TTTGGGGGACGA  GAAGAC  CCTATAGATTTT  T  ATAAT-GGA  [TTAAAAGTTAAA-------]  [TTTATTTTTT------]  [-----TTTTATTTTTGAG]  TA-TATTAT  TT  GGAT  GGGG-A  ATCC  TAGAAA  T  [----TGGGGAA]  AAT  TTTTT-A  A  [--]  TTT  [--]  TGA-A  [-CATTTTAGA--]  TG-AA  [TTT]  AAA  [GA-----]  ATA-  [------]  [AGGA------]  [-----]  -GAT  [TTAT-]  T  [-------GAAGATA]  AAGATACCTTAGG  GATAACAG  -  CATAATATAATT  ATT  TA  GATC-TTA  TA  AAT  AA-TAGTG-ATTGTG  ACCTC
207_Evani  ???????  ???  ???  ?????????  [???]  [?????????]  [???]  ??????T-C  AG  GGT-C  T  GACTCAATG-A-C  [T---]  [TTTA-----]  [-------A]  G-TTAAATAG-C  TGCGGT  [---]  [ATTTTG---]  [---]  ACTG-TA  -  C  AAA  G  GTAGC  A  TAAT  C  ATTA-  GCTTAT  TAATT  GTAAG-C  T  GGAATGAAA  GATT  TAA  TGTGATATAA  TCTT  TTT  [TAATAAGA---]  TAAA  TT  GAAC  TT  A  ATTT  TTAAG  TGAAAAAG  CTTAA  ATAAT  AATAAGGGACGA  GAAGAC  CCTGTAGATTTT  T  ATATT-TGG  [GTTAATAGAATAGGT----]  [TTATTTTT--------]  [---AAGCGGGCTATTATT]  TT-AAATAT  TT  AAAT  GGGG-A  ATTT  ATAAAA  T  [------TAAAT]  AAT  TTTTA-T  A  [--]  AAT  [--]  ATT-A  [ATATATATTAA-]  TA-AT  [-TT]  AAT  [ATGATT-]  TGAT  [------]  [TTATAT----]  [-----]  ATTG  [TAAG-]  T  [---------AGATA]  AAAATACCTCAGG  GATAACAG  -  CATAATAATTTT  TGG  GA  GATC-GTA  TT  TCA  AT-GATTG-TTTGTG  ACCTC
208_Szepl  TTCAAAA  A-A  TG-  TCTTTTT-G  [AT-]  [TTA------]  [-AA]  TTTAAAG-T  CT  GAT-C  T  G-CTCTATG-A-A  [----]  [ATAA-----]  [--------]  T-TTAAATGG-C  TGCAGT  [---]  [ATTTTA---]  [---]  ACTG-TA  -  C  AAA  G  GTAGC  A  TAAT  A  ATTA-  GATTAT  TAATT  GTAAT-C  T  TGTATGAAT  GATT  AGA  TAAAATATTA  ACTG  TTT  [CTTAATAA---]  AATT  TA  TAAT  TT  T  AATT  TTAAG  TAAAAATG  CTTAA  ATAAT  TTTAAGGGACGA  GAAGAC  CCTATAGATTTT  T  ATATT-AAA  [TTAAATTAAAGAATTT---]  [TTTT------------]  [---ATTTGAATAATTTGG]  GG-TAATAT  TT  TAAT  GGGG-C  ATTA  TAAAAA  T  [------TATAG]  AAT  TTTTT-A  T  [--]  ATT  [T-]  AGA-A  [-CATATAT----]  AA-AT  [--G]  AAT  [TAT----]  TTAA  [T-----]  [AGA-------]  [----G]  TTAT  [TAAT-]  A  [--------AAAATA]  AAAATACCTTAGG  GATAACAG  -  CGTAATAATTTT  ATT  AA  GATC-ATA  TT  TTT  AA-AATTG-ATTGCG  ACCTC
213_CEvan  ATCAAAA  ACA  TG-  TCTTTTT-G  [---]  [AATAAAA--]  [---]  TATAAGG-T  TT  AAT-C  T  G-CTCAATG-A-T  [----]  [GATTAATAA]  [--------]  A-TTAAATAG-C  TGCAGT  [---]  [ATTTTG---]  [---]  ACTG-TA  -  C  AAA  G  GTAGC  A  TAAT  A  AATA-  GTTCAT  TAATT  GTGAA-C  T  GGAATGAAT  GATT  GGA  TAAAATATTA  GCTG  TCT  [TAAATTAAT--]  AAAT  TA  AAAT  TT  A  ATTT  TTAAG  TAAAAAAG  CTTAA  ATTTA  TTTAAGGGACGA  TAAGAC  CCTATAGATTTT  T  ATATT-TTT  [TATGATATAGAGAT-----]  [GATAATTTTATAA---]  [----ATTTTTATGATATA]  AA-AAATAT  TT  TAAT  GGGG-A  ATTA  ATAAAA  T  [------AAAAA]  AAT  TTTTA-T  T  [--]  AAT  [G-]  TAA-A  [TTGATAAT----]  TT-TC  [--A]  ATT  [AAGTGAA]  TAAT  [------]  [TTTA------]  [-----]  ATTA  [TATA-]  A  [----------AATA]  AAAATACCTTAGG  GATAACAG  -  CATAATAATTTT  TAA  AA  GTTC-TTA  TT  TTA  AA-AATTG-ATTGTG  ACCTC
219_Parev  ?TCAAAA  ACA  TG-  TCTTTCTTG  [---]  [AATAAAA--]  [---]  TGGAAAG-T  CT  GAT-C  T  G-CTCAATG-A-T  [A---]  [AAT------]  [-------T]  A-TTAAATAG-C  TGCGGA  [---]  [ATTTTA---]  [---]  ACTG-TA  -  C  AAA  G  GTAGC  A  TAGT  A  AATT-  GTTCAT  TAATT  GTGAA-C  T  AGAATGAAG  GATT  AAA  TAAGATTCTA  ACTG  TTT  [CTAAAAAA---]  AAAA  TT  TAAT  TT  A  ATTT  TTAAG  TTAAAAAG  CTTAA  ATATA  ATTAAGGGACGA  GAAGAC  CCTATAGATTTT  T  ATATT-AAG  [AGGTTAAAGGT--------]  [GAA-------------]  [-------AATTTAATTTT]  AT-TAATAT  TT  GGAT  GGGG-C  ATTT  TTAAAA  T  [------ATAAA]  AAT  TTTTA-A  A  [--]  GTT  [A-]  AGA-A  [ACAAATGT----]  AT-TT  [--G]  AAT  [AAGA---]  GAAT  [------]  [GGTGA-----]  [-----]  AAGA  [TAT--]  T  [-------AAAAATA]  AAAATACCTTAGG  GATAACAG  -  CATAATGATTTG  TGT  AA  GTTC-ATA  TT  ATA  TA-AATTGG-TTGTG  ACCTC
220_LEvan  ATCAAAA  ACA  TG-  GTTTTCT-G  [---]  [AATTTAA--]  [---]  TAGAAAA-T  CA  GGT-C  T  G-CTCTATG-A-A  [----]  [AAAA-----]  [--------]  A-TTAAATGG-C  TGCAGT  [AA-]  [TTT------]  [-TG]  ACTG-TA  -  C  TAA  G  GTAGC  G  TAAT  A  AATA-  GCTTAT  TAATT  GTAAG-C  T  TGTATGAAA  GATT  TGA  TGAAATATAT  ACTT  TAT  [TGAACTAA---]  GAGA  AA  GAAT  TT  T  ATTT  TTAAG  TAAAAAAG  CTTAA  ATAAA  AATGAGGGACGA  GAAGAC  CCTATAGATTTT  T  ATAGG-TTA  [AAGGAATGACTCTA-----]  [TTTAGTTT--------]  [----TTAAGAGCTTACTT]  GA-ACTTAT  TT  AGGT  GGGG-A  ATCT  TAAAAA  T  [------TACAA]  AAT  TTTTT-A  A  [T-]  TTA  [--]  AAG-A  [-CATTTAT----]  GT-AT  [GAT]  TAA  [AAG----]  AAG-  [------]  [AGA-------]  [-----]  -AAG  [AAGA-]  T  [----AAGGAAAATA]  GAAATACCTTAGG  GATAACAG  -  CATAATATTTTT  ATT  TA  GATC-TTA  TA  GAT  AA-GAGTG-GTTGTG  ACCTC
224_Prose  ATCAAAA  ACA  TG-  TCTTTAA-G  [---]  [AATTAA---]  [---]  TTTAAGG-T  CT  AAT-C  T  G-CTCGATG-A--  [----]  [AGT------]  [--------]  --TTAAATTG-C  TGCAGG  [A--]  [TTTTT----]  [--T]  ACTG-TA  -  C  AAA  G  GTAGC  A  TAAT  A  AATA-  GTTTGT  TGAAT  ATGAG-C  T  AGAATGAAT  GATT  ACA  TGAAATACTA  ACTT  TTT  [TAATCTAAT--]  TGGG  TT  GAAT  TT  T  AATT  CTAAG  TAAGAATT  TTTAG  ATGTT  AATAAGGGACGA  GAAGAC  CCCGTAGATTTT  T  ATAAA-TTT  [TATTAAGTTGTTT------]  [TGTTTCTAT-------]  [-----GGTGTATTTAGTA]  TA-ATTTAT  TT  AGAT  GGGA-T  ATTT  GAACAA  A  [------ATATA]  AAT  TTTTT-T  A  [T-]  AGT  [T-]  GAG-A  [-CAATAAT----]  AT-TT  [--G]  ATT  [AGATAA-]  ATAA  [------]  [CTTT------]  [-----]  TTGT  [TGGT-]  T  [--------TACAGG]  AAAATACCTTGGG  GATAACAG  -  CATAATGGAATG  TCA  AA  GGTC-AAA  TT  TGA  CA-TTCAG-TTTGTG  ACCTC
227_Papat  ATCAAAA  ACA  TG-  TCTTTTA-G  [TT-]  [TAA------]  [-AA]  TTAAAGG-T  CT  GGT-C  T  G-CTCAATG-A--  [----]  [GAA------]  [--------]  --TTAAATAG-C  TGCAGA  [AA-]  [TTT------]  [-TA]  ACTG-TA  -  C  TAA  G  GTAGC  A  TAAT  A  AATT-  GTTTAT  TAATT  GTAAA-C  T  TGAATGAAT  GATT  TAA  TAAAATATTT  ACTG  TTT  [TTAATAAAT--]  TAAA  TT  TAAT  TT  A  ATTT  TTAAG  TTAAAAAG  CTTAA  ATATT  ATAAAGGGACGA  GAAGAC  CCTATAGATTTT  A  ATATT-TTA  [TATATAAAATCTTTTTA--]  [TTT-------------]  [-TTTAAATATTTTATGTA]  TA-AAATAT  TT  AAAT  GGGG-T  TTTT  TAAAAA  T  [------AAGAA]  AAT  TTTTT-A  A  [A-]  ATT  [T-]  TTA-A  [-CAATGTTAA--]  TT-GA  [-TG]  AAT  [TAATA--]  ATTA  [AAAG--]  [AATAA-----]  [-TATT]  TAGT  [TTTT-]  T  [--------AAGATA]  AAAATACCTTAGG  GATAACAG  -  CATAATAATTTT  TTT  AA  -ATC????  ??  ???  ???????????????  ?????
230_LEvan  ???????  ???  ???  ?????????  [???]  [?????????]  [???]  ?????????  ??  ?????  ?  ?????????????  [????]  [?????????]  [????????]  ????????????  ??????  [???]  [?????????]  [???]  ???????  ?  ?  ???  ?  ?????  ?  ????  ?  ?????  ??????  ?????  ???????  ?  ?????????  ????  ???  ??????????  ????  ???  [???????????]  ????  ??  ????  ??  ?  ????  ?????  ????????  ?????  ?????  ????????????  ??????  ????????????  ?  ?????????  [???????????????????]  [????????????????]  [??????????????????]  ?????????  ??  ????  ??????  ????  ??????  ?  [???????????]  ???  ???????  ?  [??]  ???  [??]  ?????  [????????????]  ?????  [???]  ???  [???????]  ????  [??????]  [??????????]  [?????]  ????  [?????]  ?  [??????????????]  ?????????????  ????????  ?  ????????????  ???  ??  ????????  ??  ???  ???????????????  ?????
231_Szepl  ???????  ???  ???  ?????????  [???]  [?????????]  [???]  ?????????  ??  ?????  ?  ?????????????  [????]  [?????????]  [????????]  ????????????  ??????  [???]  [?????????]  [???]  ???????  ?  ?  ???  ?  ?????  ?  ????  ?  ?????  ??????  ?????  ???????  ?  ?????????  ????  ???  ??????????  ????  ???  [???????????]  ????  ??  ????  ??  ?  ????  ?????  ????????  ?????  ?????  ????????????  ??????  ????????????  ?  ?????????  [???????????????????]  [????????????????]  [??????????????????]  ?????????  ??  ????  ??????  ????  ??????  ?  [???????????]  ???  ???????  ?  [??]  ???  [??]  ?????  [????????????]  ?????  [???]  ???  [???????]  ????  [??????]  [??????????]  [?????]  ????  [?????]  ?  [??????????????]  ?????????????  ????????  ?  ????????????  ???  ??  ????????  ??  ???  ???????????????  ?????
232_Hypti  ???????  ???  ???  ?????????  [???]  [?????????]  [???]  ?????????  ??  ?????  ?  ?????????????  [????]  [?????????]  [????????]  ????????????  ??????  [???]  [?????????]  [???]  ???????  ?  ?  ???  ?  ?????  ?  ????  ?  ?????  ??????  ?????  ???????  ?  ?????????  ????  ???  ??????????  ????  ???  [???????????]  ????  ??  ????  ??  ?  ????  ?????  ????????  ?????  ?????  ????????????  ??????  ????????????  ?  ?????????  [???????????????????]  [????????????????]  [??????????????????]  ?????????  ??  ????  ??????  ????  ??????  ?  [???????????]  ???  ???????  ?  [??]  ???  [??]  ?????  [????????????]  ?????  [???]  ???  [???????]  ????  [??????]  [??????????]  [?????]  ????  [?????]  ?  [??????????????]  ?????????????  ????????  ?  ????????????  ???  ??  ????????  ??  ???  ???????????????  ?????
233_Szepl  ???????  ???  ???  ?????????  [???]  [?????????]  [???]  ?????????  ??  ?????  ?  ?????????????  [????]  [?????????]  [????????]  ????????????  ??????  [???]  [?????????]  [???]  ???????  ?  ?  ???  ?  ?????  ?  ????  ?  ?????  ??????  ?????  ???????  ?  ?????????  ????  ???  ??????????  ????  ???  [???????????]  ????  ??  ????  ??  ?  ????  ?????  ????????  ?????  ?????  ????????????  ??????  ????????????  ?  ?????????  [???????????????????]  [????????????????]  [??????????????????]  ?????????  ??  ????  ??????  ????  ??????  ?  [???????????]  ???  ???????  ?  [??]  ???  [??]  ?????  [????????????]  ?????  [???]  ???  [???????]  ????  [??????]  [??????????]  [?????]  ????  [?????]  ?  [??????????????]  ?????????????  ????????  ?  ????????????  ???  ??  ????????  ??  ???  ???????????????  ?????
234_LEvan  ???????  ???  ???  ?????????  [???]  [?????????]  [???]  ?????????  ??  ?????  ?  ?????????????  [????]  [?????????]  [????????]  ????????????  ??????  [???]  [?????????]  [???]  ???????  ?  ?  ???  ?  ?????  ?  ????  ?  ?????  ??????  ?????  ???????  ?  ?????????  ????  ???  ??????????  ????  ???  [???????????]  ????  ??  ????  ??  ?  ????  ?????  ????????  ?????  ?????  ????????????  ??????  ????????????  ?  ?????????  [???????????????????]  [????????????????]  [??????????????????]  ?????????  ??  ????  ??????  ????  ??????  ?  [???????????]  ???  ???????  ?  [??]  ???  [??]  ?????  [????????????]  ?????  [???]  ???  [???????]  ????  [??????]  [??????????]  [?????]  ????  [?????]  ?  [??????????????]  ?????????????  ????????  ?  ????????????  ???  ??  ????????  ??  ???  ???????????????  ?????
235_Hypti  ???????  ???  ???  ?????????  [???]  [?????????]  [???]  ?????????  ??  ?????  ?  ?????????????  [????]  [?????????]  [????????]  ????????????  ??????  [???]  [?????????]  [???]  ???????  ?  ?  ???  ?  ?????  ?  ????  ?  ?????  ??????  ?????  ???????  ?  ?????????  ????  ???  ??????????  ????  ???  [???????????]  ????  ??  ????  ??  ?  ????  ?????  ????????  ?????  ?????  ????????????  ??????  ????????????  ?  ?????????  [???????????????????]  [????????????????]  [??????????????????]  ?????????  ??  ????  ??????  ????  ??????  ?  [???????????]  ???  ???????  ?  [??]  ???  [??]  ?????  [????????????]  ?????  [???]  ???  [???????]  ????  [??????]  [??????????]  [?????]  ????  [?????]  ?  [??????????????]  ?????????????  ????????  ?  ????????????  ???  ??  ????????  ??  ???  ???????????????  ?????
236_Szepl  ???????  ???  ???  ?????????  [???]  [?????????]  [???]  ?????????  ??  ?????  ?  ?????????????  [????]  [?????????]  [????????]  ????????????  ??????  [???]  [?????????]  [???]  ???????  ?  ?  ???  ?  ?????  ?  ????  ?  ?????  ??????  ?????  ???????  ?  ?????????  ????  ???  ??????????  ????  ???  [???????????]  ????  ??  ????  ??  ?  ????  ?????  ????????  ?????  ?????  ????????????  ??????  ????????????  ?  ?????????  [???????????????????]  [????????????????]  [??????????????????]  ?????????  ??  ????  ??????  ????  ??????  ?  [???????????]  ???  ???????  ?  [??]  ???  [??]  ?????  [????????????]  ?????  [???]  ???  [???????]  ????  [??????]  [??????????]  [?????]  ????  [?????]  ?  [??????????????]  ?????????????  ????????  ?  ????????????  ???  ??  ????????  ??  ???  ???????????????  ?????
237_LEvan  ???????  ???  ???  ?????????  [???]  [?????????]  [???]  ?????????  ??  ?????  ?  ?????????????  [????]  [?????????]  [????????]  ????????????  ??????  [???]  [?????????]  [???]  ???????  ?  ?  ???  ?  ?????  ?  ????  ?  ?????  ??????  ?????  ???????  ?  ?????????  ????  ???  ??????????  ????  ???  [???????????]  ????  ??  ????  ??  ?  ????  ?????  ????????  ?????  ?????  ????????????  ??????  ????????????  ?  ?????????  [???????????????????]  [????????????????]  [??????????????????]  ?????????  ??  ????  ??????  ????  ??????  ?  [???????????]  ???  ???????  ?  [??]  ???  [??]  ?????  [????????????]  ?????  [???]  ???  [???????]  ????  [??????]  [??????????]  [?????]  ????  [?????]  ?  [??????????????]  ?????????????  ????????  ?  ????????????  ???  ??  ????????  ??  ???  ???????????????  ?????
238_Szepl  ???????  ???  ???  ?????????  [???]  [?????????]  [???]  ?????????  ??  ?????  ?  ?????????????  [????]  [?????????]  [????????]  ????????????  ??????  [???]  [?????????]  [???]  ???????  ?  ?  ???  ?  ?????  ?  ????  ?  ?????  ??????  ?????  ???????  ?  ?????????  ????  ???  ??????????  ????  ???  [???????????]  ????  ??  ????  ??  ?  ????  ?????  ????????  ?????  ?????  ????????????  ??????  ????????????  ?  ?????????  [???????????????????]  [????????????????]  [??????????????????]  ?????????  ??  ????  ??????  ????  ??????  ?  [???????????]  ???  ???????  ?  [??]  ???  [??]  ?????  [????????????]  ?????  [???]  ???  [???????]  ????  [??????]  [??????????]  [?????]  ????  [?????]  ?  [??????????????]  ?????????????  ????????  ?  ????????????  ???  ??  ????????  ??  ???  ???????????????  ?????
239_Rothe  ATCAAAA  ACA  TG-  GCTTTAT-G  [AAA]  [ATA------]  [TAA]  TTTAAGG-T  CA  AAT-C  T  G-CTCAATG-A-T  [----]  [AAA------]  [--------]  ATTTAAATAG-C  TGCAGT  [---]  [ACTTTG---]  [---]  ACTG-TA  -  C  AAA  G  GTAGC  A  TAAT  C  AATA-  GTTTAT  TAATT  GTGAA-C  T  GGAATGAAG  GATT  AAA  TAAAATATTA  ACTG  TTT  [CTTGCTAAA--]  AAAA  TT  AAAT  TT  A  ATTT  TTAAG  TTAAAAAG  CTTAA  ATAAT  AATAAGGGACGA  GAAGAC  CCTATAGATTTT  T  ACATT-TGT  [CTTTTAGAAGTCTATA---]  [AAT-------------]  [--TAAAAGTTTAAAGAAG]  GT-AAATGT  TT  CAAT  GGGG-A  ATTG  TTTAAA  T  [-----AAAAAA]  AAT  TTTAA-T  A  [A-]  AAG  [A-]  ATT-T  [-CATTAAT----]  TG-AT  [--G]  ATT  [AAAAG--]  GATG  [------]  [AATAAATAA-]  [-----]  AATT  [TATA-]  T  [--------TAGATA]  AAAATACCTTAGG  GATAACAG  -  CATAATAATTTT  TTA  AA  GATC-AAA  TT  TTA  AA-AGTTG-ATTGTG  ACCTC
240_Acant  ???????  ???  ???  ?????????  [???]  [?????????]  [???]  ?????????  ??  ?????  ?  ?????????????  [????]  [?????????]  [????????]  ????????????  ??????  [???]  [?????????]  [???]  ???????  ?  ?  ???  ?  ?????  ?  ????  ?  ?????  ??????  ?????  ???????  ?  ?????????  ????  ???  ??????????  ????  ???  [???????????]  ????  ??  ????  ??  ?  ????  ?????  ????????  ?????  ?????  ????????????  ??????  ????????????  ?  ?????????  [???????????????????]  [????????????????]  [??????????????????]  ?????????  ??  ????  ??????  ????  ??????  ?  [???????????]  ???  ???????  ?  [??]  ???  [??]  ?????  [????????????]  ?????  [???]  ???  [???????]  ????  [??????]  [??????????]  [?????]  ????  [?????]  ?  [??????????????]  ?????????????  ????????  ?  ????????????  ???  ??  ????????  ??  ???  ???????????????  ?????
241_Szepl  ???????  ???  ???  ?????????  [???]  [?????????]  [???]  ?????????  ??  ?????  ?  ?????????????  [????]  [?????????]  [????????]  ????????????  ??????  [???]  [?????????]  [???]  ???????  ?  ?  ???  ?  ?????  ?  ????  ?  ?????  ??????  ?????  ???????  ?  ?????????  ????  ???  ??????????  ????  ???  [???????????]  ????  ??  ????  ??  ?  ????  ?????  ????????  ?????  ?????  ????????????  ??????  ????????????  ?  ?????????  [???????????????????]  [????????????????]  [??????????????????]  ?????????  ??  ????  ??????  ????  ??????  ?  [???????????]  ???  ???????  ?  [??]  ???  [??]  ?????  [????????????]  ?????  [???]  ???  [???????]  ????  [??????]  [??????????]  [?????]  ????  [?????]  ?  [??????????????]  ?????????????  ????????  ?  ????????????  ???  ??  ????????  ??  ???  ???????????????  ?????
242_Acant  ???????  ???  ???  ?????????  [???]  [?????????]  [???]  ?????????  ??  ?????  ?  ?????????????  [????]  [?????????]  [????????]  ????????????  ??????  [???]  [?????????]  [???]  ???????  ?  ?  ???  ?  ?????  ?  ????  ?  ?????  ??????  ?????  ???????  ?  ?????????  ????  ???  ??????????  ????  ???  [???????????]  ????  ??  ????  ??  ?  ????  ?????  ????????  ?????  ?????  ????????????  ??????  ????????????  ?  ?????????  [???????????????????]  [????????????????]  [??????????????????]  ?????????  ??  ????  ??????  ????  ??????  ?  [???????????]  ???  ???????  ?  [??]  ???  [??]  ?????  [????????????]  ?????  [???]  ???  [???????]  ????  [??????]  [??????????]  [?????]  ????  [?????]  ?  [??????????????]  ?????????????  ????????  ?  ????????????  ???  ??  ????????  ??  ???  ???????????????  ?????
243_Szepl  ???????  ???  ???  ?????????  [???]  [?????????]  [???]  ?????????  ??  ?????  ?  ?????????????  [????]  [?????????]  [????????]  ????????????  ??????  [???]  [?????????]  [???]  ???????  ?  ?  ???  ?  ?????  ?  ????  ?  ?????  ??????  ?????  ???????  ?  ?????????  ????  ???  ??????????  ????  ???  [???????????]  ????  ??  ????  ??  ?  ????  ?????  ????????  ?????  ?????  ????????????  ??????  ????????????  ?  ?????????  [???????????????????]  [????????????????]  [??????????????????]  ?????????  ??  ????  ??????  ????  ??????  ?  [???????????]  ???  ???????  ?  [??]  ???  [??]  ?????  [????????????]  ?????  [???]  ???  [???????]  ????  [??????]  [??????????]  [?????]  ????  [?????]  ?  [??????????????]  ?????????????  ????????  ?  ????????????  ???  ??  ????????  ??  ???  ???????????????  ?????
246_Acant  ???????  ???  ???  ?????????  [???]  [?????????]  [???]  ?????????  ??  ?????  ?  ?????????????  [????]  [?????????]  [????????]  ????????????  ??????  [???]  [?????????]  [???]  ???????  ?  ?  ???  ?  ?????  ?  ????  ?  ?????  ??????  ?????  ???????  ?  ?????????  ????  ???  ??????????  ????  ???  [???????????]  ????  ??  ????  ??  ?  ????  ?????  ????????  ?????  ?????  ????????????  ??????  ????????????  ?  ?????????  [???????????????????]  [????????????????]  [??????????????????]  ?????????  ??  ????  ??????  ????  ??????  ?  [???????????]  ???  ???????  ?  [??]  ???  [??]  ?????  [????????????]  ?????  [???]  ???  [???????]  ????  [??????]  [??????????]  [?????]  ????  [?????]  ?  [??????????????]  ?????????????  ????????  ?  ????????????  ???  ??  ????????  ??  ???  ???????????????  ?????
247_Szepl  ???????  ???  ???  ?????????  [???]  [?????????]  [???]  ?????????  ??  ?????  ?  ?????????????  [????]  [?????????]  [????????]  ????????????  ??????  [???]  [?????????]  [???]  ???????  ?  ?  ???  ?  ?????  ?  ????  ?  ?????  ??????  ?????  ???????  ?  ?????????  ????  ???  ??????????  ????  ???  [???????????]  ????  ??  ????  ??  ?  ????  ?????  ????????  ?????  ?????  ????????????  ??????  ????????????  ?  ?????????  [???????????????????]  [????????????????]  [??????????????????]  ?????????  ??  ????  ??????  ????  ??????  ?  [???????????]  ???  ???????  ?  [??]  ???  [??]  ?????  [????????????]  ?????  [???]  ???  [???????]  ????  [??????]  [??????????]  [?????]  ????  [?????]  ?  [??????????????]  ?????????????  ????????  ?  ????????????  ???  ??  ????????  ??  ???  ???????????????  ?????
248_Szepl  ???????  ???  ???  ?????????  [???]  [?????????]  [???]  ?????????  ??  ?????  ?  ?????????????  [????]  [?????????]  [????????]  ????????????  ??????  [???]  [?????????]  [???]  ???????  ?  ?  ???  ?  ?????  ?  ????  ?  ?????  ??????  ?????  ???????  ?  ?????????  ????  ???  ??????????  ????  ???  [???????????]  ????  ??  ????  ??  ?  ????  ?????  ????????  ?????  ?????  ????????????  ??????  ????????????  ?  ?????????  [???????????????????]  [????????????????]  [??????????????????]  ?????????  ??  ????  ??????  ????  ??????  ?  [???????????]  ???  ???????  ?  [??]  ???  [??]  ?????  [????????????]  ?????  [???]  ???  [???????]  ????  [??????]  [??????????]  [?????]  ????  [?????]  ?  [??????????????]  ?????????????  ????????  ?  ????????????  ???  ??  ????????  ??  ???  ???????????????  ?????
271_Acant  ???????  ???  ???  ?????????  [???]  [?????????]  [???]  ?????????  ??  GAT-C  T  G-CTCAGTG-A-T  [----]  [GAAT-----]  [--------]  A-TTAAATAG-C  TGCAGA  [---]  [ATTTTA---]  [---]  ACTG-TA  -  C  AAA  G  GTAGC  A  TAAT  A  ATTA-  GTTTAT  TAATT  GTAAA-C  T  GGAATGAAT  GATT  TGT  TAAGATATTC  ATTG  TTT  [CTTTATAA---]  ATAA  TA  AAAT  TT  T  AATT  TTAAG  TAAAAATG  CTTAA  ATATA  ATAATGGGACGA  GAAGAC  CCTATAGATTTT  A  ATATT-AAA  [TTTAAAGTTAATTGT----]  [TTAAATT---------]  [---ATTTTATTACTTAAA]  TT-TAGTAT  TT  GAAT  GGGG-A  ATTA  TAAAAA  T  [------TAAAT]  AAT  TTTTT-A  T  [--]  TTA  [A-]  GTT-A  [-CATTAAT----]  TT-GT  [--G]  AAG  [TTAA---]  ATTA  [------]  [ATAATTTG--]  [-----]  TGGT  [TAAAT]  A  [---------AAATA]  AAAATACCTTAGG  GATAACAG  -  CATAATAATTTT  TTT  AA  GATC-AAA  TT  TTA  AGCAATTG-ATTGTG  ACCTC
273_Brach  ATCAAAA  ACA  TG-  TCTTTTT-G  [AA-]  [ATT------]  [-TA]  TTTAAAG-T  CA  GAT-C  T  G-CTCAGTG-A-A  [----]  [ATT------]  [--------]  T-TTCAACAG-C  TGCAGA  [---]  [ATTTTA---]  [---]  ACTG-TA  -  C  AAA  G  GTAGC  A  TAAT  A  ATTA-  GTTTAT  TAATT  GTGAA-C  T  GGAATGAAT  GATT  AAA  TAAAATTTAA  ACTT  TAT  [TAATTTA----]  AATT  AA  TAAT  TT  A  ATTT  TTAAG  TAAAAAAG  CTTAA  ATTTT  GATTAGGGACGA  GAAGAC  CCTATAGATTTT  T  ATTAA-TAT  [TAATTTAAA----------]  [TTGAATT---------]  [---------TTAAATGAT]  GT-ATTTAT  TT  AAAT  GGGG-A  ATTT  ATTAAA  T  [------TAAAT]  AAT  TTTAA-T  A  [A-]  TAT  [--]  AAA-A  [-CAAAAA-----]  TTATT  [--G]  ATA  [AAAT---]  TGAT  [------]  [GGGA------]  [-----]  AATA  [GTTA-]  T  [-------AAAGAAA]  AAAATACCTTAGG  GATAACAG  -  CATAATAATTTT  ATT  AA  GTTC-ATA  TT  TTT  AA-AATTG-ATTATG  ACCTC
274_Decev  ATCAAAA  ACA  TG-  GTTTTAA-G  [TT-]  [AAAAA----]  [-AA]  TTTAAAA-T  TA  AAT-C  T  G-CTCTATG-A--  [----]  [AAT------]  [--------]  --TTAAATGG-C  TGCAGT  [---]  [ATTTTG---]  [---]  ACTG-TG  -  C  TAA  G  GTAGC  A  AAAT  A  AATA-  GTTTAT  TAATT  GTATT-C  T  GGGATGAAT  GATT  TCA  TAAAATATTA  ACTG  TTT  [CTGATTAAT--]  TATA  TT  GAAA  TT  T  ATTT  TTAAG  TGAAAAAG  CTTAA  TTAAT  TTAAGGGGACGA  GAAGAC  CCCGTAGATTTT  T  ATAAA-TTT  [TAATTAGATTTAATTT---]  [AAT-------------]  [--AGATATTGTTTAGTTA]  AATATTTAT  TT  TAAT  GGGG-A  ATTA  GTAAAA  T  [TTTTAGTGTAG]  AAT  TTTTA-C  G  [--]  AAT  [A-]  TTT-A  [ACTAAATT----]  TG-AG  [--T]  GTC  [GTTA---]  AGTT  [------]  [AGTGAATAG-]  [-----]  AGTG  [TTAT-]  T  [-------AAAGATA]  AAAATACCTTGGG  GATAACAG  -  CATAATAATTTT  ATG  AA  GATC-TTA  TT  TAT  AG-AATTG-TTTATG  ACCTC
275_Evani  ATCAAAA  ACA  TG-  GTTTTTA-G  [---]  [AATTAA---]  [---]  TTAAAGA-T  TA  GAT-C  T  GACTCAATG-A-C  [TT--]  [AGA------]  [------AC]  G-TTAAATAG-C  TGCGGT  [---]  [ATCTTG---]  [---]  ACTG-TA  -  C  AAA  G  GTAGC  G  TAAT  C  ATTA-  GTTTGT  TAATT  GCGAG-C  T  GGTATGAAA  GATT  CAA  TAAGATACAA  ACTT  TTT  [TAAGAAAAT--]  TACA  TT  GAAC  TT  A  ATTT  TTAAG  TGAAAAAG  CTTAA  ATTAA  ATTATGGGACGA  GAAGAC  CCTATAGATTTT  T  ATATT-TGG  [ATTAAATTTTCTAA-----]  [GTTTAGTTTA------]  [----TACTAGGATTTAGT]  TT-AAATAT  TT  GGGT  GGGG-A  ATCA  ATAAAA  T  [------TAAAT]  AAT  TTTTA-T  A  [A-]  TTA  [--]  TTG-A  [-TATTACT----]  AG-AT  [--A]  TAA  [CATA---]  GGTG  [------]  [ATCAG-----]  [-----]  TGTT  [TCTG-]  T  [------TGAAGATA]  AAAATACCTTAGG  GATAACAG  -  CGTGATATTAAT  TGA  GA  GATCTTTA  AT  TTT  AA-TTATGCCTTGTG  ACCTC
276_Parev  ATCAAAA  ACA  TG-  TCTTTTT-G  [---]  [AAAATAA--]  [---]  TTTAAAG-T  CT  GGT-C  T  G-CTCAATG-A-T  [----]  [TAA------]  [--------]  A-TTAAATAG-C  TGCAGA  [---]  [ATTTTA---]  [---]  ACTG-TA  -  C  TAA  G  GTAGC  A  TAAT  A  AATT-  GTTTAT  TAATT  GTAAA-C  T  AGTATGAAT  GATT  TAA  TAAAATATTA  ACTG  TTT  [CTATAAAATT-]  TATT  TA  GAAT  TT  A  ATTT  TTAAG  TTAAAAAG  CTTAA  ATATA  TTTAAGGGACGA  GAAGAC  CCTATAGATTTT  T  ATATA-AAT  [TTTAAAATATAAAG-----]  [TTTATTTTT-------]  [----TATTTTATTTAAAA]  AT-TTATAT  TT  AGAT  GGGG-T  GTTT  TAAAAA  T  [------TAATA]  AAT  TTTTT-A  A  [--]  ATT  [TA]  TTA-A  [-CAAAGTTAA--]  TT-GG  [--T]  GAT  [AATG---]  AATA  [A-----]  [TTTT------]  [----T]  TATT  [TTAC-]  T  [---------AAATA]  AAAATACCTTAGG  GATAACAG  -  CATAATAATTTT  TTT  AA  GATC-ATA  TT  TTA  AA-GATTG-ATTGTG  ACCTC
277_Prose  ATCAAAA  ACA  TG-  TCTTTTT-G  [T--]  [TTTT-----]  [--A]  TTTAAAG-T  CA  GGC-C  T  G-CTCAATG-A-A  [----]  [TAA------]  [--------]  T-TTAAATGG-C  TGCAGA  [---]  [ATTTTT---]  [--T]  ACTG-TA  -  C  TAA  G  GTAGC  A  TAAT  A  ATTA-  GTTTAT  TAATT  GTAAA-C  T  GGTATGAAT  GGTC  TCA  TAAAAAATTG  ACTT  TTT  [TAATAAAA---]  TTAA  TA  AAAT  TT  A  AATT  TTAAA  TAAAAATG  TTTAA  ATTTA  TTTAAGGGACGA  GAAGAC  CCCATAGATTTT  T  ATAAT-TTA  [ATTTTATTCA---------]  [TCATTTGATTTTTAAT]  [--------TTGTTGAGAT]  TA-ATTTAT  TT  AGAT  GGGA-T  ATTT  AAACAA  T  [------TAAAA]  AAT  TTTTT-T  T  [--]  ATT  [A-]  GAA-A  [-CACTCAT----]  TT-AT  [--G]  AAT  [TTTTT--]  ATTA  [------]  [ATT-------]  [-----]  TAAT  [TAATT]  A  [---------AAATG]  AAAATACCTTGGG  GATAACAG  -  CATAATAAATTA  AGG  AA  GATC-ACA  TT  TTT  TA-ATTGG-TTTGTG  ACCTC
279_Semae  ATCAAAA  ACA  TG-  TCTTTCT-G  [---]  [GGGAGAA--]  [---]  TGGAAGG-T  CA  AAT-C  T  G-CTCGGTG-ATA  [----]  [TAT------]  [--------]  T-TTTAACAG-C  TGCAGA  [---]  [ATTTTA---]  [---]  ACTG-TA  -  C  AAA  G  GTAGC  A  TAAT  C  AATA-  GTTTTT  TAATT  GTAAA-C  T  GGAATGAAT  GATT  GAA  TAAGATACTA  ACTG  TCT  [CTAATAGA---]  AGGG  AA  GAAT  TT  T  ATTT  TTAAG  TTAAAAAG  CTTAA  ATTAA  AGTAGGGGACGA  GAAGAC  CCCATAGATTTT  A  ATAAA-TTT  [AACGTATAATT--------]  [----------------]  [----------TAGAAGTT]  AA-ATTTAT  TT  AGAT  GGGG-A  ATTT  TAAAAA  T  [------AAAAT]  AAT  TTTTT-A  A  [T-]  TTT  [A-]  AAC-A  [-CATAAAT----]  AA-AT  [--G]  GAT  [TAAA---]  TGAG  [------]  [TAG-------]  [-----]  AAAA  [TATT-]  T  [--------TAGAGA]  AAAATACCTTGGG  GATAACAG  -  CGTTATAAATTC  AGG  AA  GATC-AAA  TT  TTT  GA-GTTTG-ATTGCG  ACCTC
280_Szepl  ATCAAAA  ACA  TG-  TCTTTAA-G  [---]  [GGGAAAA--]  [---]  TTTAAGG-T  CT  GAT-C  T  G-CTCAATG-A-G  [----]  [TAAT-----]  [--------]  C-TTAAATAG-C  TGCAGT  [---]  [ATTTTA---]  [---]  ACTG-TA  -  C  AAA  G  GTAGC  A  TAAT  A  AATA-  GTTTAT  TAATT  GTAAA-C  T  TGAATGAAT  GATT  GGA  TAAAATATTT  ACTG  TTT  [ATTTTAAAG--]  TTTG  TA  AAAT  TT  T  AATT  TTAAG  TAAAAATG  CTTAA  ATAAG  GTTAAGGGACGA  GAAGAC  CCTATAGATTTT  T  ATATT-TAA  [GGTAAATTTAT--------]  [AGGTTTGGTTTAAA--]  [-------GGAAATTTATT]  TT-GAATAT  TT  TAAT  GGGG-A  ATTA  AGAAAA  T  [------AATTT]  AAT  TTTTTGT  T  [--]  TTA  [--]  TTT-T  [-CATTTGTGT--]  AT-GA  [--T]  TAG  [AATA---]  ATAA  [T-----]  [AATAC-----]  [----G]  TAAT  [TAAT-]  A  [--------GAGATA]  AAAATGCCTTATG  GATAACAG  -  CATAATAATTTT  TTT  AA  GATC-AAA  TT  TTA  AA-AGTTG-ATTGTG  ACCTC
282_Triss  ATCAAAA  ACA  TG-  TCCTTTA-G  [---]  [AAAATTGA-]  [---]  TTAAAGG-T  CC  AAT-C  T  G-CTCAATG-A-T  [----]  [TTTA-----]  [--------]  A-TTAAATAG-C  TGCAGT  [---]  [ATACTG---]  [---]  ACTG-TA  -  C  AAA  G  GTAGC  A  AAGT  A  AATA-  GTTTAT  TAATT  GTGAA-C  T  TGAATGAAG  GATT  TGA  TAAGAAATTG  ACTT  TTT  [TTTCTTTATT-]  TTAA  TT  TAAC  TT  A  ATTT  TTAAG  TTAAAATT  CTTAA  ATAAT  GTTATGGGACGA  GAAGAC  CCTGTAGATTTT  T  ATATT-TAT  [AATTTAATA----------]  [GGTGGTTATTAATAG-]  [---------TATTAAACT]  AT-AAATAT  TT  GAAT  GGGG-A  ATTC  TTTAAA  T  [------TATGT]  AAT  TTTAA-T  T  [--]  AAT  [T-]  ATATT  [-CAAATAT----]  TT-TT  [--G]  TTT  [GGG----]  TGAA  [T-----]  [AAA-------]  [----A]  TTCA  [TTAT-]  A  [----------GATA]  AAAATACCTCAGG  GATAACAG  -  CGTAATTGATTA  TGA  GA  GATC-ATA  TT  TTA  TA-GTTTG-GTTGCG  ACCTC
283_Micre  ATCAAAA  ACA  TG-  TCTTTAA-G  [---]  [AGAAAAAA-]  [---]  TTTAAGG-T  TT  AAT-C  T  G-CTCTATG-A--  [----]  [GGA------]  [--------]  --TTAAATGG-C  TGCGGA  [A--]  [TTTT-----]  [--T]  ACTG-TA  -  C  TAA  G  GGAGC  A  TAAT  A  AATT-  GTTTGT  TAATT  GCAAA-C  T  AGAATGAAT  GATT  GGA  TGAAATATTT  ACTA  TTT  [AGATTTAA---]  ATTT  TA  AAAT  TT  A  ATTT  TTAAG  TTAAAAAG  CTTAA  ATGAA  TTTTTGGGACGA  GAAGAC  CCTATAGATTTT  T  ATAAT-TTA  [ATTTTGTGATTAT------]  [TTATTTATT-------]  [-----AGTTTTATTTAAT]  GA-AATTAT  TT  TGAT  GGGG-A  ATTA  AAAAAA  T  [------AATAT]  AA-  TTTTT-T  A  [C-]  ATT  [TA]  AAT-T  [-CAAAATT----]  AA-TT  [--G]  GGT  [GTG----]  TGA-  [------]  [TTA-------]  [-----]  -GAA  [AGTA-]  T  [------AAAAGATG]  AAAATACCTTAGG  GATAACAG  -  CATAATAATTTT  ATT  AA  GCTC-AAA  TT  TTT  AA-AATTG-TTTGTG  ACCTC
284_Prose  ATCAAAA  ACA  TG-  TCTTCCT-G  [---]  [AAAGAGA--]  [---]  TTTGAGG-T  CA  AGC-C  T  G-CTCAATG-A-T  [----]  [TTT------]  [--------]  ATTTAAATAG-C  TGCAGT  [---]  [AAATTA---]  [---]  ACTG-TA  -  C  AAA  G  GTAGC  A  AAAT  A  ATTA-  GTTAAT  TAAAT  ATTAA-C  G  GGGATGAAG  GGTT  TCA  TAAAAAATTA  ACTT  TTT  [TAGTTAAA---]  TAAT  AT  GAAT  TT  T  AATT  TTGAA  TTCAAATG  TTCAG  ATTAG  ATTAAGGGACGA  TAAGAC  CCCATAGATTTT  T  ATAAT-TAA  [TCTGGGGGATTTTTT----]  [TAGTTT----------]  [---AATTTTTTCCTCGGT]  CT-AATTGT  TT  TAAT  GGGA-T  GTTA  TAGAAA  T  [------GATTG]  AAT  TTTTT-T  T  [--]  AAA  [--]  ATG-A  [-CAATTTT----]  TT-TT  [-GA]  TTT  [AGGGA--]  TTA-  [------]  [ATA-------]  [-----]  -GGA  [ATTA-]  A  [------TTTAGAGA]  AAAATACCTTGGG  GATAACAG  -  CATAATATTTTT  TTA  AA  GATC-TTA  TT  TGA  GA-ATTTG-ATTATG  ACCTC
285_Szepl  ???????  ???  ???  ?????????  [???]  [?????????]  [???]  ?????????  ??  ?????  ?  ?????????????  [????]  [?????????]  [????????]  ????????????  ??????  [???]  [?????????]  [???]  ???????  ?  ?  ???  ?  ?????  ?  ????  ?  ?????  ??????  ?????  ???????  ?  ?????????  ????  ???  ??????????  ????  ???  [???????????]  ????  ??  ????  ??  ?  ????  ?????  ????????  ?????  ?????  ????????????  ??????  ????????????  ?  ?????????  [???????????????????]  [????????????????]  [??????????????????]  ?????????  ??  ????  ??????  ????  ??????  ?  [???????????]  ???  ???????  ?  [??]  ???  [??]  ?????  [????????????]  ?????  [???]  ???  [???????]  ????  [??????]  [??????????]  [?????]  ????  [?????]  ?  [??????????????]  ?????????????  ????????  ?  ????????????  ???  ??  ????????  ??  ???  ???????????????  ?????
286_Brach  ATCAAAA  ACA  TG-  TCTTTTA-G  [AG-]  [GATT-----]  [-TT]  TTAAAGG-T  TT  AAT-C  T  G-CTCAGTG-A-G  [AG--]  [TGT------]  [------TT]  C-TTAAATGG-C  TGCAGT  [---]  [ATTTTA---]  [---]  ACTG-TA  -  C  AAA  G  GTAGC  A  TAAT  A  ATTA-  GTTTAT  TAATT  GTGAA-C  T  GGAATGAAA  GATT  GGA  TAAGATCTTA  ACTT  TAT  [TAATTATT---]  TAGG  TA  GAAT  TT  T  TTTT  TTAAG  TTAAAAAA  CTTAA  ATAAA  ATTAAGGGACGA  GAAGAC  CCTATAGATTTT  A  ATTTT-TCT  [TAATCAATTAG--------]  [TTACT-----------]  [-------TTACCTGATTA]  GG-AAAAAT  TT  TAAT  GGGG-A  ATTA  ATAAAA  A  [------AAATA]  AAT  TTTTG-T  T  [--]  ATT  [--]  GTT-A  [-CATATAT----]  AA-AT  [--G]  ATG  [AAAA---]  ATTT  [AAA---]  [GGA-------]  [--TAA]  GAAT  [TGAA-]  A  [--------GATATA]  AAAATACCTTAGG  GATAACAG  -  CATAATAATTTT  ATT  AA  GTTC-TTA  TT  TTT  AA-AATTG-ATTGTG  ACCTC
287_CEvan  ATCAAAA  ACA  TG-  TCTTCTT-G  [TT-]  [AAG------]  [-AA]  TATGAAG-T  CT  AAT-C  T  G-CTCAATG-A-T  [T---]  [TTA------]  [-------A]  A-TTAAATAG-C  TGCAGT  [---]  [AATTTG---]  [---]  ACTG-TA  -  C  AAA  G  GTAGC  A  TAAT  A  AATA-  GTTTAT  TAATT  GTAGA-C  T  GGAATGAAT  GATT  GAA  TAAAATATTT  ACTA  TCT  [TTATTTTAATT]  TTAT  TA  AAAT  TT  G  ATTT  TTAAG  TTAAAAAG  CTTAA  ATAAT  ATTAAGGGACGA  TAAGAC  CCTATAGATTTT  T  ATATA-GTT  [AAGATGTAAATTTGTTA--]  [AATT------------]  [-TTATAAAAATATATTTT]  AA-CTATAT  TT  TAAT  GGGG-A  ATTA  GTAAAA  T  [------TTATA]  AAC  TTTTATT  A  [G-]  TTG  [A-]  TAA-A  [-CATAAAT----]  TTATG  [-AT]  TAA  [GTGA---]  ATAA  [------]  [TAT-------]  [-----]  TAAT  [TATT-]  T  [--------AAAATA]  AAAATACCTTAGG  GATAACAG  -  CATAATATTTTT  TGA  AA  GATC-ATA  TT  TTA  AA-AATTG-TTTGTG  ACCTC
288_Micre  ATCAAAA  ACA  TG-  TCTTTGA-G  [AT-]  [AAA------]  [-AA]  TTTAAAG-T  CG  AAT-C  T  G-CTCTATG-A--  [----]  [TTT------]  [--------]  --TTAAATGG-C  TGCAGG  [A--]  [TTTATT---]  [--T]  ACTG-TA  -  C  TAA  G  GTAGC  A  TAAT  A  AATT-  GTTTAT  TTAAT  GTAAA-C  T  GGAATGAAT  GATT  TGA  TAAGATATTA  ACTG  TTT  [CTAATTAATT-]  TGAA  TA  GAAT  TT  A  ATTT  TTAAG  TAAAAAAG  CTTAA  ATTTA  ATTAAGGGACGA  GAAGAC  CCTATAGATTTT  T  ATAAA-TAT  [GTTATGAATATATTTAA--]  [TTA-------------]  [-TTATTTTTTTTTGTAAA]  TA-AATTAT  TT  TAGT  GGGG-C  ATTA  ACAAAA  T  [------TAAAT]  TAT  TTTTG-T  T  [--]  AAA  [A-]  ATA-A  [-CAATAA-----]  TA-GT  [-TG]  ATT  [AAA----]  TGAA  [------]  [TAAATT----]  [-----]  ATTA  [TTTA-]  A  [----------GATA]  AAAATACCTTAGG  GATAACAG  -  CATAATATTTAT  AAG  ??  ????????  ??  ???  ???????????????  ?????
289_Acant  ATCAAAA  ACA  TG-  TCCTAAG-G  [---]  [GAATAGAA-]  [---]  TATTAGG-T  CT  GAT-C  T  G-CTCAATG-A-T  [A---]  [TAAT-----]  [-------T]  A-TTAAATAG-C  TGCAGA  [---]  [ATTTTA---]  [---]  ACTG-TA  -  C  CAA  G  GTAGC  A  TAAT  A  ATTA-  GTTTAT  TAATT  GTAAA-C  T  GGAATGAAT  GATT  TGT  TAAGATATTT  GTTG  TTT  [CTTTATAA---]  ATAA  TA  AAAT  TT  T  AATT  TTAAG  TAAAAATG  CTTAA  ATATA  ATAATGGGACGA  GAAGAC  CCTATAGATTTT  A  ATATT-AGA  [TTTAAAGTTAATTGTT---]  [TAAATT----------]  [---ATTTTGTAACTTAAA]  TT-TAATAT  TT  TAAT  GGGG-A  ATTA  TAAAAA  T  [------TAAAT]  AAT  TTTTT-A  T  [--]  TTG  [A-]  ATT-A  [-CATTGAT----]  TT-GT  [--G]  AAT  [TTTA---]  ATTA  [------]  [ATAATTTG--]  [-----]  TAGT  [TAAAT]  A  [---------AAATA]  AAAATACCTTAGG  GATAACAG  -  CATAATAATTTT  TTT  AA  GATC-AAA  TT  TTA  AG-AATTG-ATTGTG  ACCTC
290_Brach  ATCAAAA  ACA  TG-  TCCTTTT-G  [---]  [AATGAAAA-]  [---]  TTTAAGG-T  CT  AAT-C  T  G-CTCAGTG-A-A  [----]  [AAC------]  [--------]  T-TTAAATGG-C  TGCAGT  [---]  [ATTCTA---]  [---]  ACTG-TA  -  C  TAA  G  GTAGC  A  TAAT  A  ATTT-  GTTCAT  TGATT  GTGAA-C  T  GGAATGAAG  GATT  GGA  TGAAATTTCA  ACTT  TAT  [TAATTCTA---]  AATA  TT  GAAT  TT  G  ATTT  TTAAG  TTAAAAAG  CTTAA  ATGTA  AAAGGGGGACGA  GAAGAC  CCTATAGACTTT  T  ATTAACTCT  [TAAACAAAATAA-------]  [ATAAG-----------]  [------TTTTTTTAAAAG]  GG-ATTAAT  TT  TAAT  GGGG-A  ATTA  ACAAAA  T  [------AATAT]  AAT  TTTTG-T  A  [--]  ATT  [A-]  GAT-T  [-CAATTAT----]  AA-TT  [-GA]  TAT  [TCG----]  TACG  [------]  [AGGGAG----]  [-----]  AGTG  [ATTT-]  T  [-------AAAGAAA]  AAAGTACCTTAGG  GATAACAG  -  CATTATAACTTT  ATT  AA  GATC-AGA  TT  TTT  AA-AGTTG-ATTGTG  ACCTC
291_Hypti  ?TCAAAA  ACA  TG-  TCTTTAA-G  [---]  [AATTAAA--]  [---]  TTTAAGG-T  CT  AAT-C  T  G-CTCAATG-A-T  [----]  [TAATTGT--]  [--------]  A-TTAAATAG-C  TGCAGT  [---]  [ATTTTA---]  [---]  ACTG-TA  -  C  GAA  G  GTAGC  A  TAAT  A  AATA-  GTTTAT  TAATT  GTGAA-C  T  GGAATGAAT  GATT  AAA  TAAAATATAG  ATTG  TTT  [CTTAATTA---]  AAAT  TA  AAAA  TT  A  ATTT  TTAAG  TAAAAAAG  CTTAA  ATAAG  AATAAGGGACGA  GAAGAC  CCTGTAGATTTT  T  ATATT-TAA  [GTTACTATTTAATTTA---]  [AAT-------------]  [--TTTAAGATAGTTTAAT]  TT-AAATAT  TT  TAAT  GGGG-A  ATTA  ATAAAA  T  [--------AAA]  AAT  TTTTA-T  G  [--]  AAT  [TA]  AAT-T  [-CTTTGATTTAA]  GA-TT  [-AG]  GTT  [AAGTGAA]  TAAA  [T-----]  [TTAA------]  [----A]  TTTA  [AATT-]  T  [----ATTAAAAATA]  AAAATACCTTAGG  GATAACAG  -  CATAATTATTTT  ATT  AA  GATC-AAA  TT  TTT  AA-AATAG-TTTGTG  ACCTC
292_Acant  ATCAAAA  ACA  TG-  TCTTAAA-G  [AT-]  [AAT------]  [-AA]  TGTTAAG-T  CG  GAT-C  T  G-CTCAATG-A-A  [----]  [TTTGT----]  [--------]  T-TTAAATAG-C  TGCAGA  [---]  [ATTTTA---]  [---]  ACTG-TA  -  C  AAA  G  GTAGC  A  TAAT  A  AATA-  GTTTAT  TAATT  GTAAA-C  T  GGAATGAAT  GATT  TGT  TAAAATATTT  GTTG  TTT  [CGATATAA---]  ATAA  TA  AAAT  TT  T  AATT  TTAAG  TAAAAATG  CTTAA  ATTTA  GTAAAGGGACGA  GAAGAC  CCTATAGATTTT  T  ATATT-TGA  [TTTAAGTTTAATAAT----]  [TTATTT----------]  [---ATTTTTTAATTTAAG]  TT-AAATAT  TT  TAAT  GGGG-A  ATTA  TGGAAA  T  [------AAAAT]  AAT  TTTTT-A  T  [--]  TTT  [--]  ATATA  [-CNTAAAT----]  TT-AT  [--G]  GAG  [TTTA---]  TTTA  [AT----]  [AATT------]  [---AC]  TAAT  [TAAAT]  A  [---------AAATA]  AAAATACCTTAGG  GATAACAG  -  CATAATGATTTT  TTT  AA  GATC-AAA  TT  TTA  AA-AATTG-ATTGTG  ACCTC
293_Semae  ???????  ???  ???  ?????????  [???]  [?????????]  [???]  ??????G-T  CT  A-T-C  T  G-CTCATGA-A-T  [----]  [TAA------]  [--------]  T-TTTAATAG-C  TGCAGA  [---]  [ATTTTA---]  [---]  ACTG-TA  -  C  TAA  G  GTAGC  A  TAAT  A  ATTA-  GTTTAT  TAATT  GTAAA-C  T  AGAATAAAT  GATT  GAA  TTGGGTGTAA  TCTG  TTT  [CAGAAAAAG--]  TTAA  TA  TAAT  TT  A  ATTT  TTAAG  TGAGAAAG  CTTAA  ATTTT  TTTAAGGGACGA  GAAGAC  CCTATAGATTTT  T  ACATT-TAA  [TTAAGTG------------]  [AATC------------]  [-----------TACTTAC]  TA-AAAAGG  TT  AAGG  GGGG-G  CACT  TTTAAA  A  [----AAAATAA]  TTT  TTTAA-A  T  [--]  TTA  [--]  TTT-A  [-CTAAAAT----]  AA-AA  [GAT]  TAA  [ATT----]  GTGA  [------]  [ATAATTTA--]  [-----]  TTAT  [TATT-]  A  [-------TTTGACA]  AAAATACCTTAGG  GATAACAG  -  CATAATAAATTA  AAA  AA  GATC-TTA  CT  TTT  TA-ATTTG-ATTGTG  ACCTC
294_Szepl  ATCAAAA  ACA  TG-  TCTTTAA-G  [T--]  [GAAAA----]  [--A]  TCTAAGG-T  CT  GGT-C  T  G-CTCAATG-A-T  [T---]  [TATT-----]  [-------A]  A-TTAAATAG-C  TGCAGT  [---]  [ATTTTA---]  [---]  ACTG-TA  -  C  AAA  G  GTAGC  A  TAAT  A  AATA-  GTTTAT  TAATT  GTAAA-C  T  GGAATGAAT  GATC  TGA  TAAGAGATTA  ACTG  TTT  [CTTTTTAA---]  AGTG  TA  TAAT  TT  A  AATT  TTAAG  TAAAAATG  CTTAA  GTGAT  TGTAAGGGACGA  GAAGAC  CCTATAGATTTT  G  ATAAT-TTG  [TTTGGGTTTATGAATT---]  [TATTT-----------]  [--ATTTTAAAAATCTATT]  TA-AATTAT  TT  TAAT  GGGG-C  ATTA  TAAAAA  T  [------AATTA]  AAT  TTTTT-A  T  [T-]  TAA  [--]  ATT-A  [-CACTAAT----]  TA-GT  [GGC]  TTG  [AATTTA-]  ATAA  [T-----]  [GAA-------]  [----A]  TTGT  [TAAG-]  G  [--------AAAATA]  AAAATACCTTAGG  GATAACAG  -  CATAATAATTTT  TTT  AA  GATC-CTA  TT  TTA  AA-AATTG-ATTGTG  ACCTC
295_Parev  ATCAAAA  ACA  TG-  TCTTTTA-G  [TT-]  [GAG------]  [-AA]  TTAAAGG-T  CC  AAT-C  T  G-CTCAGTG-A--  [----]  [TTA------]  [--------]  --TTAAATAG-C  TGCAGA  [---]  [ATTTTA---]  [---]  ACTG-TA  -  C  TAA  G  GTAGC  C  TAAT  A  AATT-  GTTTAT  TAATT  GTAAA-C  T  GGAATGAAT  GATT  AGA  TAAGACATGA  GCTG  TAT  [CGGGGGATT--]  TTTA  TT  TAAT  TT  A  ACTT  TTGGG  TTAAAAGG  CCCAA  ATAGT  TTTAGGGGACGA  GAAGAC  CCTATAGATTTT  T  ATATT-TTT  [ATTAAATTTAAATT-----]  [TATA------------]  [----GATTGGGATTTAAT]  GA-AAATAA  TT  TGAT  GGGG-A  CTCA  GAGAAA  T  [------TAAAT]  AAT  TTTCT-T  T  [--]  AGT  [TT]  TTT-A  [-CAATAAT----]  TG-TT  [--G]  ATT  [GGGGG--]  ATTA  [------]  [ATAGA-----]  [-----]  TAAT  [TAAT-]  A  [--------AAGATA]  AAAATACCTTAGG  GATAACAG  -  CATAATAACTTT  TTT  AA  GATC-ATA  TT  TTT  AA-AGTTG-ATTGTG  ACCTC
296_Decev  ATCAAAA  ACA  TG-  TCTTTAA-G  [---]  [AGTTTAAA-]  [---]  TTTAAAG-T  CA  AAT-C  T  G-CTCAATG-A--  [----]  [AAT------]  [--------]  --TTAAATAG-C  CGCAGT  [---]  [ATTTTA---]  [---]  ACTG-TG  -  C  AAA  G  GTAGC  A  AAAT  A  AATA-  GTTTAT  TAATT  GTGAA-C  T  AGAATGAAT  GATT  TAA  TAAAATATTA  ACTG  TTT  [CAAATTAA---]  AAAA  TT  TAAT  TT  A  ATTT  TTAAG  TAAAAAAG  CTTAA  TTAAT  TTAAGGGGACGA  GAAGAC  CCCATAGATTTT  A  ATATA-TTT  [AAAAATTTTTTTTTAA---]  [AAATA-----------]  [-TTAATAAAAATATTTAT]  TA-ATATAT  TT  AAAT  GGGG-A  ATTT  ATAAAA  T  [TTTTTTATTTA]  AAT  TTTTA-T  G  [AA]  TAG  [--]  GTT-T  [-CAAAATT----]  AA-TT  [GAT]  TTA  [TTAA---]  AGTG  [AA----]  [TAT-------]  [---TA]  TAAT  [ATTA-]  T  [---------AGATA]  AAAATACCTTGGG  GATAACAG  -  TGTAATAATTTT  ATA  AA  GATC-TTA  TT  TAT  AA-AATTG-ATTGCA  ACCTC
297_Szepl  ???????  ???  ???  ?????????  [???]  [?????????]  [???]  ?????????  ??  ?????  ?  ?????????????  [????]  [?????????]  [????????]  ????????????  ??????  [???]  [?????????]  [???]  ???????  ?  ?  ???  ?  ?????  ?  ????  ?  ?????  ??????  ?????  ???????  ?  ?????????  ????  ???  ??????????  ????  ???  [???????????]  ????  ??  ????  ??  ?  ????  ?????  ????????  ?????  ?????  ????????????  ??????  ????????????  ?  ?????????  [???????????????????]  [????????????????]  [??????????????????]  ?????????  ??  ????  ??????  ????  ??????  ?  [???????????]  ???  ???????  ?  [??]  ???  [??]  ?????  [????????????]  ?????  [???]  ???  [???????]  ????  [??????]  [??????????]  [?????]  ????  [?????]  ?  [??????????????]  ?????????????  ????????  ?  ????????????  ???  ??  ????????  ??  ???  ???????????????  ?????
298_Micre  ATCAAAA  ACA  TG-  GTTTTAA-G  [---]  [AAATAGA--]  [---]  TTTAAGA-T  TG  GAT-C  T  G-CTCTATG-A-A  [----]  [AAA------]  [--------]  T-TTAAATGG-C  TGCAGG  [A--]  [TTTTC----]  [--T]  CCTG-TA  -  C  TAA  G  GTAGC  T  TAAT  A  AATT-  GTTTAT  TAATT  GTAAA-C  T  AGAATGAAT  GATT  TGA  TAAAATATTA  ACTG  TTT  [CAGAATAATT-]  TTAA  TA  AAAT  TT  A  ATTT  TTAAG  TAAGAAAG  CTTAA  ATTTA  ATTAAGGGACGA  GAAGAC  CCTATAGATTTT  T  ATAAA-TAA  [GTTAAAGAAAATATTT---]  [AATT------------]  [--ATTATTTTTTTTTAAT]  TA-GTCTAT  TT  TAGT  GGGG-A  ATTA  ACAAAA  T  [------TAAGT]  TAT  TTTTG-T  G  [--]  ATT  [A-]  TTA-A  [-CAATTT-----]  TT-AT  [--T]  GGT  [TAG----]  AAGA  [------]  [ATAAA-----]  [-----]  TTAT  [TATT-]  T  [--------AAGATA]  AAAATACCTTAGG  GATAACAG  -  CATAATATTTTT  ATA  AA  GATC-AAA  TT  TTT  AA-AAGTG-ATTGTG  ACCTC
301_Decev  ATCAAAA  ACA  TCC  GCTTTAA-G  [TTA]  [GAA------]  [TAA]  TTTAAAG-T  CT  GGT-C  T  G-CTCTATG-A--  [----]  [AAT------]  [--------]  --TTAAATGG-C  TGCAGT  [---]  [ATTTTG---]  [---]  ACTG-TG  -  C  TAA  G  GTAGC  A  AAAT  A  AATA-  GTTTAT  TGATT  GTATT-C  T  GGGATGAAT  GATT  TCA  TAAAATATTA  ACTG  TTT  [CTAATTAAT--]  TAAA  TT  GAAT  TT  T  ATTT  TTAGG  TTAAAAAG  CTTAA  TTGAT  TTAGTGGGACGA  GAAGAC  CCCATAGATTTT  T  ATAAA-TTT  [AATTTAAATTAAAT-----]  [TTAGTTT---------]  [---AAGTTATTTATATAG]  TA-ATTTAT  TT  TAAT  GGGG-A  ATTA  ATAAAA  T  [TTTTTTAAATA]  AAT  TTTTA-T  G  [AA]  TAT  [--]  TTA-A  [-CAAAATTAT--]  TT-GG  [-GA]  AAA  [GTAGTT-]  AGTG  [A-----]  [ATAGAA----]  [----T]  TATC  [ATTA-]  T  [---------AGATA]  AAAATACCTTGGG  GATAACAG  -  CATTATAATTTT  ATA  AA  GATC-TTA  TT  TAT  AA-AGTTG-TTTGTG  ACCTC
302_Hypti  ATCAAAA  ACA  TG-  TCTTTAA-G  [TTA]  [TTT------]  [TTA]  TTTAAGG-T  CT  ATT-C  T  G-CTCAATG-A--  [----]  [TGAT-----]  [--------]  --TTAAATAG-C  TGCAGT  [---]  [ATTTTG---]  [---]  ACTG-TA  -  C  GAA  G  GTAGC  A  TAAT  A  AATA-  GTTTAT  TGATT  GTAAA-C  T  GGAATGAAT  GATT  TAA  TAAGATATTT  ATTG  TTT  [CTTAATTA---]  AAAT  TA  AAAT  TT  G  ATTT  TTAAG  TTAAAAAG  CTTAA  ATATT  TATGGGGGACGA  GAAGAC  CCTATAGATTTT  T  ATATT-TTG  [GTATATTTGAAGATTA---]  [ATT-------------]  [--TTTAAAATGTATATAT]  TA-AAATAT  TT  TGAT  GGGG-A  ATTA  ATAAAA  T  [--------GAA]  AAT  TTTTA-T  T  [A-]  AAT  [A-]  TTT-T  [-CTAAAAT----]  AA-AA  [--G]  ATT  [TTTT---]  TGGT  [GAA---]  [TAAAGT----]  [--TTT]  TTTA  [TTTT-]  A  [----------AATA]  AAAATACCTTAGG  GATAACAG  -  CATAATTATTTT  ATT  AA  GATC-AAA  TT  TTT  AA-AATAA-ATTGTG  ACCTC
303_Hypti  ?TCAAAA  ACA  TG-  TCTTTAA-G  [AT-]  [AATAAA---]  [-AA]  TTTAAAG-T  CG  AAT-C  T  G-CTCAATG-A--  [----]  [TAAA-----]  [--------]  --TTAAATAG-C  TGCAAT  [---]  [ATATTA---]  [---]  ATTG-TA  -  C  AAA  G  GTAGC  A  TAAT  A  AATA-  GTTTAT  TAATT  GTAAA-C  T  AGAATGAAT  GATT  TAA  TAAAATATTA  ACTT  TTT  [TTTATTAAT--]  AATA  TA  TAAT  TT  A  ATTT  TTAAG  TTAAAAAG  CTTAA  ATTAA  ATAATGGGACGA  GAAGAC  CCTATAGATTTT  T  ATATT-TAT  [TTTATTAAAAAAT------]  [TTAATATT--------]  [----ATATTTTAAATAGA]  AT-AAATAT  TT  TAAT  GGGG-A  ATTA  ATAAAA  T  [------AAATA]  AAT  TTTTA-T  T  [--]  AAA  [AA]  TTT-A  [-CTTATAT----]  TA-AA  [--G]  ATT  [ATTTT--]  AATG  [AAT---]  [AAAAA-----]  [--ATA]  AATT  [TATT-]  A  [--------AAGATA]  AAAATACCTTAGG  GATAACAG  -  CATAATTATTTT  TTA  AA  GATC-AAA  TT  TTT  AG-AATAG-TTTGTG  ACCTC
305_Semae  ATCAAAA  ACA  TG-  TCCTTTG-G  [---]  [GGAAAAA--]  [---]  TAAGAGG-T  CT  AAT-C  T  G-CTCAATG-A--  [----]  [AAAA-----]  [--------]  --TTAAATAG-C  TGCAGA  [---]  [AATTTA---]  [---]  ACTG-TA  -  C  TAA  G  GTAGC  A  TAAT  A  ATTA-  GTTTAT  TAATT  GTAAA-C  T  GGAATGAAT  GATT  TAA  TAAAATATTA  ACTG  TCT  [CTAAAATA---]  AAAA  GA  TAAT  TT  T  ATTT  TTAAG  TAAAAAAG  CTTAA  ATAAT  GTTAGGGGACGA  GAAGAC  CCCATAGATTTT  T  ATAAA-AAT  [ATTTTTT------------]  [TATT------------]  [-----------AAAAAAT]  AT-GTTTAT  TT  AAAT  GGGG-A  ATTT  TTAAAA  T  [------GAAAT]  AAT  TTTTA-A  A  [A-]  GTG  [A-]  AAT-A  [-CATATAT----]  GA-AT  [--G]  AGA  [AAGTG--]  AATT  [A-----]  [TAAT------]  [-----]  AATT  [TATT-]  T  [--------AAGATA]  AAAATACCTTGGG  GATAACAG  -  CATAATAATATT  TTA  AA  GATC-TTA  TT  TTT  TA-TATTG--GTGGG  ACCTC
307_LEvan  ATCAAAA  ACA  TG-  GTTTTCT-G  [---]  [GGAAAA---]  [---]  TAGAAAA-T  CT  GGT-C  T  G-CTCTATG-A-A  [----]  [TTAA-----]  [--------]  T-TTAAATGGGC  TGCAGT  [AA-]  [TTT------]  [-TG]  ACTG-TA  -  C  TAA  G  GTAGC  A  TAAT  A  AATA-  GCTTAT  TGATT  GTAAG-C  T  TGGATGAAA  GATT  TAA  TGAAATATAA  ACTT  TAT  [TAAATTAA---]  AAGA  AA  GAAT  TT  T  ATTT  TTGAG  TAAAAAAG  CTTAA  ATATT  AATGGGGGACGA  GAAGAC  CCTATAGACTTT  T  ATAGG-TGT  [CTGTATTGATTTTAT----]  [TTAAAT----------]  [---AGTGGGAACTAAACG]  GG-AGTTAT  TT  AGAT  GGGG-A  ATCT  TAAAAA  T  [------AATGA]  AAT  TTTTT-A  A  [T-]  TTA  [--]  AAG-A  [-CATGAATGGA-]  TGATT  [AAA]  TGA  [TAA----]  GA--  [------]  [AAG-------]  [-----]  --AG  [ATGAG]  T  [--------AAAACA]  GAAGTACCTTAGG  GATAACAG  -  CATAATATTTTT  ATT  TA  GATC-TTA  TA  AAT  AA-GAGTG-GTTGTG  ACCTC
308_Micre  ATCAAAA  ACA  TG-  TCTTTAA-G  [AT-]  [AAA------]  [-AA]  TTTAAAG-T  CT  GGT-C  T  G-CCCTATG-A--  [----]  [AAAT-----]  [--------]  --TTAAATGG-C  TGCGGG  [AAA]  [TTA------]  [TTT]  ACTG-TA  -  C  TAA  G  GTAGC  A  TAAT  A  AATT-  GTTTAT  TAATT  GTAAA-C  T  AGAATGAAT  GATT  TGA  TAAAATATTT  ACTG  TTT  [CTTTTTAATT-]  TAAG  TA  AAAT  TT  A  ATTT  TTAAG  TGAAAAAG  CTTAA  ATGAG  ATTAGGGGACGA  GAAGAC  CCTGTAGATTTT  T  ATAAA-TAT  [TAGTGGGGTAACTT-----]  [TATTTAAT--------]  [----AATTTATGTCATTT]  GT-ATTTAA  TT  TAAT  GGGG-A  ATTA  ATAAAA  T  [------TATAT]  AAT  TTTTA-T  A  [--]  GTT  [T-]  TTT-A  [-CAAATAT----]  AA-TT  [--G]  ATT  [TAG----]  TGA-  [------]  [GAAT------]  [-----]  -TTA  [ATAA-]  T  [-------GAAGAAA]  AAAATACCTCAGG  GATAACAG  -  CATAATATTTTT  ATT  AA  GATC-AAA  TT  TTT  AA-AAATG-ATTGTG  ACCTC
309_Prose  ATCAAAA  ACA  TG-  TCTTTAA-G  [AGG]  [AAT------]  [TAA]  TTTAAAG-T  CA  GAT-C  T  G-CCCTATG-A--  [----]  [AAAG-----]  [--------]  --TTAAATGG-C  TGCAGT  [---]  [ACACTG---]  [---]  ACTG-TA  -  C  AAA  G  GTAGC  A  AAAT  A  ATTA-  GCTTAT  TAATT  GTAAG-C  C  GGAATGAAG  GATT  AGA  TAAGAAATTA  ACTT  TTT  [TAATGAAA---]  TAAG  TG  AAAT  TT  A  AATT  TTAAA  TAAAAATG  TTTAG  ATAAA  AGTAAGGGACGA  GAAGAC  CCCGTAGATTTT  T  ACGAT-TTA  [ATTTGTGAAAGTTGA----]  [TTGTTT----------]  [---TTTTCATCATGGATT]  TA-AATTGT  TT  TAAT  GGGA-A  ATTA  ATAAAA  T  [------ATAAG]  AAT  TTTTA-T  T  [--]  ATT  [T-]  AAG-A  [-CATTTTA----]  TAGGT  [---]  GAT  [TAGAGA-]  GATG  [------]  [AAT-------]  [-----]  CATA  [TTTT-]  G  [-------AGAAATT]  TAAATACCTCGGG  GATAACAG  -  CGTGATATATAA  ATT  AA  GGCC-ATA  TT  TTT  TT-ATATG-GTTGCG  ACCTC
312_Zeuxe  ATCAAAA  ACA  TG-  TCCTTTT-G  [AT-]  [AAT------]  [-GA]  TTTAAGG-T  CT  GGT-C  T  G-CTCAATG-A-T  [----]  [ATT------]  [--------]  A-TTAAATAG-C  TGCAGA  [---]  [ATTTTA---]  [---]  ACTG-TA  -  C  TAA  G  GTAGC  A  TAAT  A  AATT-  GTTTAT  TAATT  GTAAA-C  T  GGAATAAAT  GATT  TAA  TAAAATATTA  ACTG  TTT  [CTAAGAAAT--]  TGAA  TA  TAAT  TT  A  ATTT  TTAAG  TTAAAAAG  CTTAA  ATGTA  TTTAGGGGACGA  GAAGAC  CCTATAGATTTT  T  ATATA-AAT  [AATTGACTGAGGAGTTTA-]  [TTTAT-----------]  [----TATTTTTGTTAGTT]  AT-TTATAA  TT  AGAT  GGGG-T  GTTT  TAAAAA  T  [------AAATA]  AAT  TTTTT-A  A  [--]  ATT  [--]  ATTTA  [-CAAAATT----]  TA-TT  [--G]  AGT  [ATAGTGA]  ATAA  [------]  [TAAT------]  [-----]  TAAT  [TTTA-]  T  [--------AAGATA]  AAAATACCTTAGG  GATAACAG  -  CATAATAGCTTT  TTT  AA  GATC-ATA  TT  TTA  AA-AGTTG-ATTGTG  ACCTC
485_LEvan  ???????  ???  ???  ?????????  [???]  [?????????]  [???]  ?????????  ??  ?????  ?  ?????????????  [????]  [?????????]  [????????]  ????????????  ??????  [???]  [?????????]  [???]  ???????  ?  ?  ???  ?  ?????  ?  ????  ?  ?????  ??????  ?????  ???????  ?  ?????????  ????  ???  ??????????  ????  ???  [???????????]  ????  ??  ????  ??  ?  ????  ?????  ????????  ?????  ?????  ????????????  ??????  ????????????  ?  ?????????  [???????????????????]  [????????????????]  [??????????????????]  ?????????  ??  ????  ??????  ????  ??????  ?  [???????????]  ???  ???????  ?  [??]  ???  [??]  ?????  [????????????]  ?????  [???]  ???  [???????]  ????  [??????]  [??????????]  [?????]  ????  [?????]  ?  [??????????????]  ?????????????  ????????  ?  ????????????  ???  ??  ????????  ??  ???  ???????????????  ?????
486_LEvan  ???????  ???  ???  ?????????  [???]  [?????????]  [???]  ?????????  ??  ?????  ?  ?????????????  [????]  [?????????]  [????????]  ????????????  ??????  [???]  [?????????]  [???]  ???????  ?  ?  ???  ?  ?????  ?  ????  ?  ?????  ??????  ?????  ???????  ?  ?????????  ????  ???  ??????????  ????  ???  [???????????]  ????  ??  ????  ??  ?  ????  ?????  ????????  ?????  ?????  ????????????  ??????  ????????????  ?  ?????????  [???????????????????]  [????????????????]  [??????????????????]  ?????????  ??  ????  ??????  ????  ??????  ?  [???????????]  ???  ???????  ?  [??]  ???  [??]  ?????  [????????????]  ?????  [???]  ???  [???????]  ????  [??????]  [??????????]  [?????]  ????  [?????]  ?  [??????????????]  ?????????????  ????????  ?  ????????????  ???  ??  ????????  ??  ???  ???????????????  ?????
487_Hypti  ???????  ???  ???  ?????????  [???]  [?????????]  [???]  ?????????  ??  ?????  ?  ?????????????  [????]  [?????????]  [????????]  ????????????  ??????  [???]  [?????????]  [???]  ???????  ?  ?  ???  ?  ?????  ?  ????  ?  ?????  ??????  ?????  ???????  ?  ?????????  ????  ???  ??????????  ????  ???  [???????????]  ????  ??  ????  ??  ?  ????  ?????  ????????  ?????  ?????  ????????????  ??????  ????????????  ?  ?????????  [???????????????????]  [????????????????]  [??????????????????]  ?????????  ??  ????  ??????  ????  ??????  ?  [???????????]  ???  ???????  ?  [??]  ???  [??]  ?????  [????????????]  ?????  [???]  ???  [???????]  ????  [??????]  [??????????]  [?????]  ????  [?????]  ?  [??????????????]  ?????????????  ????????  ?  ????????????  ???  ??  ????????  ??  ???  ???????????????  ?????
489_Semae  ???????  ???  ???  ?????????  [???]  [?????????]  [???]  ?????????  ??  ?????  ?  ?????????????  [????]  [?????????]  [????????]  ????????????  ??????  [???]  [?????????]  [???]  ???????  ?  ?  ???  ?  ?????  ?  ????  ?  ?????  ??????  ?????  ???????  ?  ?????????  ????  ???  ??????????  ????  ???  [???????????]  ????  ??  ????  ??  ?  ????  ?????  ????????  ?????  ?????  ????????????  ??????  ????????????  ?  ?????????  [???????????????????]  [????????????????]  [??????????????????]  ?????????  ??  ????  ??????  ????  ??????  ?  [???????????]  ???  ???????  ?  [??]  ???  [??]  ?????  [????????????]  ?????  [???]  ???  [???????]  ????  [??????]  [??????????]  [?????]  ????  [?????]  ?  [??????????????]  ?????????????  ????????  ?  ????????????  ???  ??  ????????  ??  ???  ???????????????  ?????
493_LEvan  ???????  ???  ???  ?????????  [???]  [?????????]  [???]  ?????????  ??  ?????  ?  ?????????????  [????]  [?????????]  [????????]  ????????????  ??????  [???]  [?????????]  [???]  ???????  ?  ?  ???  ?  ?????  ?  ????  ?  ?????  ??????  ?????  ???????  ?  ?????????  ????  ???  ??????????  ????  ???  [???????????]  ????  ??  ????  ??  ?  ????  ?????  ????????  ?????  ?????  ????????????  ??????  ????????????  ?  ?????????  [???????????????????]  [????????????????]  [??????????????????]  ?????????  ??  ????  ??????  ????  ??????  ?  [???????????]  ???  ???????  ?  [??]  ???  [??]  ?????  [????????????]  ?????  [???]  ???  [???????]  ????  [??????]  [??????????]  [?????]  ????  [?????]  ?  [??????????????]  ?????????????  ????????  ?  ????????????  ???  ??  ????????  ??  ???  ???????????????  ?????
496_Evani  ???????  ???  ???  ?????????  [???]  [?????????]  [???]  ?????????  ??  ?????  ?  ?????????????  [????]  [?????????]  [????????]  ????????????  ??????  [???]  [?????????]  [???]  ???????  ?  ?  ???  ?  ?????  ?  ????  ?  ?????  ??????  ?????  ???????  ?  ?????????  ????  ???  ??????????  ????  ???  [???????????]  ????  ??  ????  ??  ?  ????  ?????  ????????  ?????  ?????  ????????????  ??????  ????????????  ?  ?????????  [???????????????????]  [????????????????]  [??????????????????]  ?????????  ??  ????  ??????  ????  ??????  ?  [???????????]  ???  ???????  ?  [??]  ???  [??]  ?????  [????????????]  ?????  [???]  ???  [???????]  ????  [??????]  [??????????]  [?????]  ????  [?????]  ?  [??????????????]  ?????????????  ????????  ?  ????????????  ???  ??  ????????  ??  ???  ???????????????  ?????
497_Prose  ???????  ???  ???  ?????????  [???]  [?????????]  [???]  ?????????  ??  ?????  ?  ?????????????  [????]  [?????????]  [????????]  ????????????  ??????  [???]  [?????????]  [???]  ???????  ?  ?  ???  ?  ?????  ?  ????  ?  ?????  ??????  ?????  ???????  ?  ?????????  ????  ???  ??????????  ????  ???  [???????????]  ????  ??  ????  ??  ?  ????  ?????  ????????  ?????  ?????  ????????????  ??????  ????????????  ?  ?????????  [???????????????????]  [????????????????]  [??????????????????]  ?????????  ??  ????  ??????  ????  ??????  ?  [???????????]  ???  ???????  ?  [??]  ???  [??]  ?????  [????????????]  ?????  [???]  ???  [???????]  ????  [??????]  [??????????]  [?????]  ????  [?????]  ?  [??????????????]  ?????????????  ????????  ?  ????????????  ???  ??  ????????  ??  ???  ???????????????  ?????
498_Prose  ???????  ???  ???  ?????????  [???]  [?????????]  [???]  ?????????  ??  ?????  ?  ?????????????  [????]  [?????????]  [????????]  ????????????  ??????  [???]  [?????????]  [???]  ???????  ?  ?  ???  ?  ?????  ?  ????  ?  ?????  ??????  ?????  ???????  ?  ?????????  ????  ???  ??????????  ????  ???  [???????????]  ????  ??  ????  ??  ?  ????  ?????  ????????  ?????  ?????  ????????????  ??????  ????????????  ?  ?????????  [???????????????????]  [????????????????]  [??????????????????]  ?????????  ??  ????  ??????  ????  ??????  ?  [???????????]  ???  ???????  ?  [??]  ???  [??]  ?????  [????????????]  ?????  [???]  ???  [???????]  ????  [??????]  [??????????]  [?????]  ????  [?????]  ?  [??????????????]  ?????????????  ????????  ?  ????????????  ???  ??  ????????  ??  ???  ???????????????  ?????
499_Zeuxe  ???????  ???  ???  ?????????  [???]  [?????????]  [???]  ?????????  ??  ?????  ?  ?????????????  [????]  [?????????]  [????????]  ????????????  ??????  [???]  [?????????]  [???]  ???????  ?  ?  ???  ?  ?????  ?  ????  ?  ?????  ??????  ?????  ???????  ?  ?????????  ????  ???  ??????????  ????  ???  [???????????]  ????  ??  ????  ??  ?  ????  ?????  ????????  ?????  ?????  ????????????  ??????  ????????????  ?  ?????????  [???????????????????]  [????????????????]  [??????????????????]  ?????????  ??  ????  ??????  ????  ??????  ?  [???????????]  ???  ???????  ?  [??]  ???  [??]  ?????  [????????????]  ?????  [???]  ???  [???????]  ????  [??????]  [??????????]  [?????]  ????  [?????]  ?  [??????????????]  ?????????????  ????????  ?  ????????????  ???  ??  ????????  ??  ???  ???????????????  ?????
500_Zeuxe  ???????  ???  ???  ?????????  [???]  [?????????]  [???]  ?????????  ??  ?????  ?  ?????????????  [????]  [?????????]  [????????]  ????????????  ??????  [???]  [?????????]  [???]  ???????  ?  ?  ???  ?  ?????  ?  ????  ?  ?????  ??????  ?????  ???????  ?  ?????????  ????  ???  ??????????  ????  ???  [???????????]  ????  ??  ????  ??  ?  ????  ?????  ????????  ?????  ?????  ????????????  ??????  ????????????  ?  ?????????  [???????????????????]  [????????????????]  [??????????????????]  ?????????  ??  ????  ??????  ????  ??????  ?  [???????????]  ???  ???????  ?  [??]  ???  [??]  ?????  [????????????]  ?????  [???]  ???  [???????]  ????  [??????]  [??????????]  [?????]  ????  [?????]  ?  [??????????????]  ?????????????  ????????  ?  ????????????  ???  ??  ????????  ??  ???  ???????????????  ?????
501_Hypti  ???????  ???  ???  ?????????  [???]  [?????????]  [???]  ?????????  ??  ?????  ?  ?????????????  [????]  [?????????]  [????????]  ????????????  ??????  [???]  [?????????]  [???]  ???????  ?  ?  ???  ?  ?????  ?  ????  ?  ?????  ??????  ?????  ???????  ?  ?????????  ????  ???  ??????????  ????  ???  [???????????]  ????  ??  ????  ??  ?  ????  ?????  ????????  ?????  ?????  ????????????  ??????  ????????????  ?  ?????????  [???????????????????]  [????????????????]  [??????????????????]  ?????????  ??  ????  ??????  ????  ??????  ?  [???????????]  ???  ???????  ?  [??]  ???  [??]  ?????  [????????????]  ?????  [???]  ???  [???????]  ????  [??????]  [??????????]  [?????]  ????  [?????]  ?  [??????????????]  ?????????????  ????????  ?  ????????????  ???  ??  ????????  ??  ???  ???????????????  ?????
502_Decev  ???????  ???  ???  ?????????  [???]  [?????????]  [???]  ?????????  ??  ?????  ?  ?????????????  [????]  [?????????]  [????????]  ????????????  ??????  [???]  [?????????]  [???]  ???????  ?  ?  ???  ?  ?????  ?  ????  ?  ?????  ??????  ?????  ???????  ?  ?????????  ????  ???  ??????????  ????  ???  [???????????]  ????  ??  ????  ??  ?  ????  ?????  ????????  ?????  ?????  ????????????  ??????  ????????????  ?  ?????????  [???????????????????]  [????????????????]  [??????????????????]  ?????????  ??  ????  ??????  ????  ??????  ?  [???????????]  ???  ???????  ?  [??]  ???  [??]  ?????  [????????????]  ?????  [???]  ???  [???????]  ????  [??????]  [??????????]  [?????]  ????  [?????]  ?  [??????????????]  ?????????????  ????????  ?  ????????????  ???  ??  ????????  ??  ???  ???????????????  ?????
503_Zeuxe  ???????  ???  ???  ?????????  [???]  [?????????]  [???]  ?????????  ??  ?????  ?  ?????????????  [????]  [?????????]  [????????]  ????????????  ??????  [???]  [?????????]  [???]  ???????  ?  ?  ???  ?  ?????  ?  ????  ?  ?????  ??????  ?????  ???????  ?  ?????????  ????  ???  ??????????  ????  ???  [???????????]  ????  ??  ????  ??  ?  ????  ?????  ????????  ?????  ?????  ????????????  ??????  ????????????  ?  ?????????  [???????????????????]  [????????????????]  [??????????????????]  ?????????  ??  ????  ??????  ????  ??????  ?  [???????????]  ???  ???????  ?  [??]  ???  [??]  ?????  [????????????]  ?????  [???]  ???  [???????]  ????  [??????]  [??????????]  [?????]  ????  [?????]  ?  [??????????????]  ?????????????  ????????  ?  ????????????  ???  ??  ????????  ??  ???  ???????????????  ?????
505_Zeuxe  ???????  ???  ???  ?????????  [???]  [?????????]  [???]  ?????????  ??  ?????  ?  ?????????????  [????]  [?????????]  [????????]  ????????????  ??????  [???]  [?????????]  [???]  ???????  ?  ?  ???  ?  ?????  ?  ????  ?  ?????  ??????  ?????  ???????  ?  ?????????  ????  ???  ??????????  ????  ???  [???????????]  ????  ??  ????  ??  ?  ????  ?????  ????????  ?????  ?????  ????????????  ??????  ????????????  ?  ?????????  [???????????????????]  [????????????????]  [??????????????????]  ?????????  ??  ????  ??????  ????  ??????  ?  [???????????]  ???  ???????  ?  [??]  ???  [??]  ?????  [????????????]  ?????  [???]  ???  [???????]  ????  [??????]  [??????????]  [?????]  ????  [?????]  ?  [??????????????]  ?????????????  ????????  ?  ????????????  ???  ??  ????????  ??  ???  ???????????????  ?????
507_Triss  ???????  ???  ???  ?????????  [???]  [?????????]  [???]  ?????????  ??  ?????  ?  ?????????????  [????]  [?????????]  [????????]  ????????????  ??????  [???]  [?????????]  [???]  ???????  ?  ?  ???  ?  ?????  ?  ????  ?  ?????  ??????  ?????  ???????  ?  ?????????  ????  ???  ??????????  ????  ???  [???????????]  ????  ??  ????  ??  ?  ????  ?????  ????????  ?????  ?????  ????????????  ??????  ????????????  ?  ?????????  [???????????????????]  [????????????????]  [??????????????????]  ?????????  ??  ????  ??????  ????  ??????  ?  [???????????]  ???  ???????  ?  [??]  ???  [??]  ?????  [????????????]  ?????  [???]  ???  [???????]  ????  [??????]  [??????????]  [?????]  ????  [?????]  ?  [??????????????]  ?????????????  ????????  ?  ????????????  ???  ??  ????????  ??  ???  ???????????????  ?????
508_Prose  ???????  ???  ???  ?????????  [???]  [?????????]  [???]  ?????????  ??  ?????  ?  ?????????????  [????]  [?????????]  [????????]  ????????????  ??????  [???]  [?????????]  [???]  ???????  ?  ?  ???  ?  ?????  ?  ????  ?  ?????  ??????  ?????  ???????  ?  ?????????  ????  ???  ??????????  ????  ???  [???????????]  ????  ??  ????  ??  ?  ????  ?????  ????????  ?????  ?????  ????????????  ??????  ????????????  ?  ?????????  [???????????????????]  [????????????????]  [??????????????????]  ?????????  ??  ????  ??????  ????  ??????  ?  [???????????]  ???  ???????  ?  [??]  ???  [??]  ?????  [????????????]  ?????  [???]  ???  [???????]  ????  [??????]  [??????????]  [?????]  ????  [?????]  ?  [??????????????]  ?????????????  ????????  ?  ????????????  ???  ??  ????????  ??  ???  ???????????????  ?????
509_Semae  ???????  ???  ???  ?????????  [???]  [?????????]  [???]  ?????????  ??  ?????  ?  ?????????????  [????]  [?????????]  [????????]  ????????????  ??????  [???]  [?????????]  [???]  ???????  ?  ?  ???  ?  ?????  ?  ????  ?  ?????  ??????  ?????  ???????  ?  ?????????  ????  ???  ??????????  ????  ???  [???????????]  ????  ??  ????  ??  ?  ????  ?????  ????????  ?????  ?????  ????????????  ??????  ????????????  ?  ?????????  [???????????????????]  [????????????????]  [??????????????????]  ?????????  ??  ????  ??????  ????  ??????  ?  [???????????]  ???  ???????  ?  [??]  ???  [??]  ?????  [????????????]  ?????  [???]  ???  [???????]  ????  [??????]  [??????????]  [?????]  ????  [?????]  ?  [??????????????]  ?????????????  ????????  ?  ????????????  ???  ??  ????????  ??  ???  ???????????????  ?????
510_Semae  ???????  ???  ???  ?????????  [???]  [?????????]  [???]  ?????????  ??  ?????  ?  ?????????????  [????]  [?????????]  [????????]  ????????????  ??????  [???]  [?????????]  [???]  ???????  ?  ?  ???  ?  ?????  ?  ????  ?  ?????  ??????  ?????  ???????  ?  ?????????  ????  ???  ??????????  ????  ???  [???????????]  ????  ??  ????  ??  ?  ????  ?????  ????????  ?????  ?????  ????????????  ??????  ????????????  ?  ?????????  [???????????????????]  [????????????????]  [??????????????????]  ?????????  ??  ????  ??????  ????  ??????  ?  [???????????]  ???  ???????  ?  [??]  ???  [??]  ?????  [????????????]  ?????  [???]  ???  [???????]  ????  [??????]  [??????????]  [?????]  ????  [?????]  ?  [??????????????]  ?????????????  ????????  ?  ????????????  ???  ??  ????????  ??  ???  ???????????????  ?????
511_Hypti  ???????  ???  ???  ?????????  [???]  [?????????]  [???]  ?????????  ??  ?????  ?  ?????????????  [????]  [?????????]  [????????]  ????????????  ??????  [???]  [?????????]  [???]  ???????  ?  ?  ???  ?  ?????  ?  ????  ?  ?????  ??????  ?????  ???????  ?  ?????????  ????  ???  ??????????  ????  ???  [???????????]  ????  ??  ????  ??  ?  ????  ?????  ????????  ?????  ?????  ????????????  ??????  ????????????  ?  ?????????  [???????????????????]  [????????????????]  [??????????????????]  ?????????  ??  ????  ??????  ????  ??????  ?  [???????????]  ???  ???????  ?  [??]  ???  [??]  ?????  [????????????]  ?????  [???]  ???  [???????]  ????  [??????]  [??????????]  [?????]  ????  [?????]  ?  [??????????????]  ?????????????  ????????  ?  ????????????  ???  ??  ????????  ??  ???  ???????????????  ?????
512_Brach  ???????  ???  ???  ?????????  [???]  [?????????]  [???]  ?????????  ??  ?????  ?  ?????????????  [????]  [?????????]  [????????]  ????????????  ??????  [???]  [?????????]  [???]  ???????  ?  ?  ???  ?  ?????  ?  ????  ?  ?????  ??????  ?????  ???????  ?  ?????????  ????  ???  ??????????  ????  ???  [???????????]  ????  ??  ????  ??  ?  ????  ?????  ????????  ?????  ?????  ????????????  ??????  ????????????  ?  ?????????  [???????????????????]  [????????????????]  [??????????????????]  ?????????  ??  ????  ??????  ????  ??????  ?  [???????????]  ???  ???????  ?  [??]  ???  [??]  ?????  [????????????]  ?????  [???]  ???  [???????]  ????  [??????]  [??????????]  [?????]  ????  [?????]  ?  [??????????????]  ?????????????  ????????  ?  ????????????  ???  ??  ????????  ??  ???  ???????????????  ?????
513_Decev  ???????  ???  ???  ?????????  [???]  [?????????]  [???]  ?????????  ??  ?????  ?  ?????????????  [????]  [?????????]  [????????]  ????????????  ??????  [???]  [?????????]  [???]  ???????  ?  ?  ???  ?  ?????  ?  ????  ?  ?????  ??????  ?????  ???????  ?  ?????????  ????  ???  ??????????  ????  ???  [???????????]  ????  ??  ????  ??  ?  ????  ?????  ????????  ?????  ?????  ????????????  ??????  ????????????  ?  ?????????  [???????????????????]  [????????????????]  [??????????????????]  ?????????  ??  ????  ??????  ????  ??????  ?  [???????????]  ???  ???????  ?  [??]  ???  [??]  ?????  [????????????]  ?????  [???]  ???  [???????]  ????  [??????]  [??????????]  [?????]  ????  [?????]  ?  [??????????????]  ?????????????  ????????  ?  ????????????  ???  ??  ????????  ??  ???  ???????????????  ?????

[CO1 681]
300_Gaste  CATAAAGATATTGGAGTTCTTTATTTTATTTTTGCTATTTGGTCTGGTATATTAGGGTCGTCTATGAGAATATTAATTCGAATAGAATTGGGAAGAGCCGGAAGATTAATTATGAATGATCAAATTTATAATTCTATTGTTACTGCCCATGCTTTTGTAATAATTTTTTTTATAGTTATACCTTTTTTAATTGGTGGATTTGGGAATTGATTGGTTCCTTTAATATTAGGGGCTCCTGATATAGCGTTTCCTCGTATAAATAATATAAGATTTTGGTTGTTAATTCCTTCTTTAATGTTATTATTATTAAGGGGTTTTATAAATTCTGGGGCAGGAACAGGTTGAACTGTATACCCTCCATTATCTTCAAATATTAGACATCAGGGGTGTTCAGTTGATTTAGCTATTTTTTCTTTACATTTGGCAGGTATTTCTTCAATTATAGGGGCTATTAATTTTATTACAACAATTTTAAATATGCGTCCTAATGGAATAAAGATAGAACAAATAACATTATTTAGATGGTCTGTTATTATTACTGCTATTTTGTTATTATTAAGATTACCTGTATTGGCTGGGGCTATTACGATATTATTAACTGATCGTAATTTAAATACTACTTTTTTTGATCCTGCTGGAGGGGGTGATCCTATTTTATATCAACATTTATTTTGATTTTTT
244_Gaste  CATAAAGATATTGGAACATTATATTTTATTTTTGCTATTTGGTCTGGAATATTGGGTTCTTCAATAAGTTTATTAATTCGTATAGAATTAGGGGTAGCTGGGACATTAATTGGAAATGATCAAATTTATAATTCTATTGTTACTGCACATGCTTTTGTAATGATTTTTTTTATAGTAATACCTTTTTTAATTGGGGGATTTGGAAATTGATTAGTTCCAATAATATTGGGGTCACCGGATATGGCTTTTCCTCGAATAAATAATATGAGGTTTTGACTATTAATTCCGGCTATAATAAATTTATTATTGGGTGGAATTATAAATTCTGGTGTTGGTACAGGGTGAACTGTTTATCCTCCTTTGTCTTCAAACATTAGACATCAGGGTTGTTCAGTGGATTTAGCAATTTTTTCTTTACATATTGCTGGTATTTCTTCTATTATAGGGGCAATTAACTTTATTACGACAATTTTAAATATACGACCTAGTGGTATAATAATAGATCAAATATCTTTATTTAGTTGATCTGTTTTAATTACAGCTGTACTTTTATTATTGAGATTACCTGTTTTAGCTGGGGCTATTACAATATTATTAACTGATCGTAATTTAAATACTACTTTTTTTGATCCATCGGGTGGGGGGGACCCTATTTTATATCAACATTTATTTTGATTTTTT
306_Prist  ?????????????????????????????TTTTGCTTCATGAGCAGGAATAATTGGATCATCATTAAGTTTAATTATTCGTTTAGAATTAAGAACTTCATCACAATTTTTAATAAATGATCAACTATTTAATTCTATTATTACATCACATGCATTTTTAATAATTTTTTTTTTAGTTATACCTTTTATAATTGGAGGATTTGGAAATTGATTATTTCCATTAATGTTAGGTATTCCTGACATAGCTTTCCCACGTTTAAATAATTTAAGGTTTTGATTACTTCCTCCTTCAATTATTTTATTAAACTATAGAAATTTTTTTAATTCAGGATCAGGAACAGGATGAACAATTTACCCTCCTTTATCTTTAAATTTAAATCATCAAGGTTACTCAATAGATTTAACAATTTTTTCTTTACATATTGCAGGAATTTCTTCAATTGCTGGAGCAATTAATTTCATTACAACTTTCCTAAATTATATATTAATTGGTTTAAAAATAGATCAACTTTCTTTATTTTGTTGATCAGTTTATATTACTACAATTTTACTTCTTTTATCCTTACCTGTTTTAGCTGGTGGAATTACTATACTTCTTTTTGATCGAAATTTTAATTCTTCTTTTTTTGATCCTTCAGGTGGTGGAGACCCTATTTTATTTCAACATTTATTTTGATTTTTT
176_Prist  ???AAAGATATTGGAACCTTATATTTTATTTTTGCTTCATGAGCAGGAATAATTGGATCATCATTAAGTTTAATTATTCGTTTAGAATTAAGAACTTCATCACAATTTTTAATAAATGATCAACTATTTAATTCTATTATTACATCACATGCATTTTTAATAATTTTTTTTTTAGTTATACCTTTTATAATTGGAGGGTTTGGAAATTGATTATTTCCATTAATGTTAGGTATTCCTGACATAGCTTTCCCACGTTTAAATAATTTAAGGTTTTGATTACTTCCTCCTTCAATTATTTTATTAAACTATAGAAATTTTTTTAATTCAGGATCAGGAACAGGATGAACAATTTACCCTCCTTTATCTTTAAATTTAAATCATCAAGGTTACTCAATAGATTTAACAATTTTTTCTTTACATATTGCAGGAATTTCTTCAATTGCTGGAGCAATTAATTTCATTACAACTTTCCTAAATTATATATTAATTGGTTTAAAAATAGATCAACTTTCTTTATTTTGTTGATCAGTTTATATTACTACAATTTTACTTCTTTTATCCTTACCTGTTTTAGCTGGTGGAATTACTATACTTCTTTTTGATCGAAATTTTAATTCTTCTTTTTTTGATCCTTCAGGTGGTGGAGACCCTATTTTATTTCAACATTTATTTTGATTTTTT
299_Prist  ???????????????????????????ATTTTTGCATCTTGATCAGGANTACTTGGTTCTTCATTAAGTTTAATTATTCGTATAGAATTAAGATCCCCATCATCATTTCTATTAAATGATCAATTATTTAATTCTATTATTACATCTCATGCATTATTAATAATTTTTTTTTTAGTTATACCATTTATAATTGGTGGTTTTGGAAATTGATTATTTCCTTTAATATTAGGAATTCCARACATAGCTTTCCCTCGTTTAAATAATTTTAgATTTTGACTTTTACCTCCATCAATAATCTTATTAATTTGTAGAATTTTATTTAATATAGGAGTTGGAACAGGTTGAACTATATATCCTCCTTTATCTTCAAATTTAAATCATCAAGGTTATTCTATAGACTTAGCAATTTTTTCTTTACATATTGCTGGAATCTCATCAATTGCCAGATCAATTAATTTTATTTCTACTTTTTTAAATTATTATATTAATGGATTAAAAATAAATCAATTAACATTATTTTGTTGATCTGTTTATATTACTACTATTTTATTACTTTTATCTTTACCTGTTTTAGCTGGTGGTATTACAATATTATTATTTGATCGAAATTTTAATACTTCATTTNTTGATCCCTCAGGTGGGGGTGACCCAATTTTATTTCAACATTTATTCTGATTTTTT
170_Szepl  ??????????????????????ATTTTTTTTTTGGTCTTTGAGCAGGAACTATAGGTTCTTCATTAAGTTTTATTATCCGAATTGAATTAGGATCTTCTAACTCTCTTATTAATAATGAACAAATTTACAATTCAATTGTCACCCTACATGCCTTTATTATAATTTTTTTTATAGTAATACCCTTTATAATTGGAGGGTTTGGAAACTGATTAATTCCATTAATAATTGGATCCCCARACCTGGCCTTCCCCCGATTAAATAATATAAGATTTTGATTATTACCACCCTCTGCCTTTTTATTAATTATTTCTAATTATATAAACTCTGGTACAGGAACGGGATGAACCATTTATCCCCCACTCTCTTCATCTCTTTACCACAGAGATTATTCAGTAGATTTATCAATCTTCTCTCTTCATCTTTCCGGTATATCATCAATTTTAGGGTCTATTAACTTTATAGTAAGAATTATTAACATAAAAAATAGGGTAATTAACCTAAATCAATTAACTTTATTCACCTGATCTATTTTCCTAACAACCGTTCTTCTTCTTCTTTCTATTCCAGTTCTAGCAGGAGCAATTACAATWTTATTAATAGATCGAAATTTAAATACCTCCTTTTTTGACCCAGCGGG???????????????????????????????????????????
172_Parev  ?????????????????????????????????????????????????????????????????????????????????????????????????????????????????????????????????????????????????????????????????????????????????????????????????????????????????????????????????????????????????????????????????????????????????????????????????????????????????????????????????????????????????????????????????????????????????????????????????????????????????????????????????????????????????????????????????????????????????????????????????????????????????????????????????????????????????????????????????????????????????????????????????????????????????????????????????????????????????????????????????????????????????????????????????????????
174_Parev  CATAAAGATATTGGAATATTATATTTTCTCTTTGGAATATGGTCAGGAATGTTAGGAACATCCCTTAGTCTTTTAGTACGAACAGAGTTATCTACTCCCAATTCATTAATTAATAATGAACAAATCTTTAATTCCATAGTAACGATACACGCTTTTATTATAATTTTTTTCATAGTAATACCCTTTATAATTGGGGGCTTTGGTAATTGACTAATTCCTCTAATAATTAATTCACCAGACTTAGCATTCCCACGAATAAATAATTCAAGATTTTGGCTACTTCCCCCATCTCTCTTTCTTTTATTAACAGCTAGATTCACTAATTCCGGAGCAGGAACGGGATGAACGGTTTATCCCCCCCTTTCATCAAATATATTTCATAGAGGTTACTCAGTTGATTTATCAATTTTTTCTCTCCACCTATCAGGTATAGCATCCATTTTAGGTTCAATCAACTTTATATCAAGAATTTTAAATATAAAACATTATCTTGTTAACTTAAATAAACTAACCCTTTTAACCTGATCAATCTTTTTAACTACTATTCTTCTTCTTCTATCAATTCCTGTTCTAGCCGGTGCTATTACTTTTTTGTTAATAGACCGAAATCTAAATACCTCCTTCTTTGATCCTAGGGGGGGAGGGGATCCCATTCTATTTCAACATTTATTTTGATTTTTT
175_Evani  CATAAAGATATTGGTATACTATATTTCTTTTTTGCAATATGATCAGGAATACTGGGGTCATCACTTAGATTAATCATCCGAATTGAACTCAGAAACCCCACAGGATTCATTAACAATGAACAAATTTTTAACTCAATTGTAACTTTACACGCATTTATTATAATTTTTTTTATAGTTATACCATTTATAATTGGAGGATTCGGAAATTGACTAATCCCCCTAATAATTAACGCCCCTGATCTAGCATTCCCACGAATAAATAACATAAGATTTTGATTACTACCCCCATCTCTAACACTTCTAATTATAGCAAGATTCACTAATTCGGGGGCAGGGACAGGTTGAACTGTTTACCCCCCACTTTCTAATAATATATTTCATAGAGGATACTCTGTTGATTTATCAATTTTCTCACTTCATCTTTCAGGGATATCATCCATTATAGGATCAATTAATTTTATATCTAGAATTATTAATATAAAAAGA???AATACAAAATGATCCCAAGTCACTCTCTTCCCATGAGCAATTTTTCTAACAACTGTATTACTTCTTCTGTCAATTCCCGTTCTAGCGGGTGCTATCACCATACTACTAATAGACCGTAATCTTAACACATCATTTTTTGACCCAATAGGCGGGGGTGACCCTATCCTATACCAACACCTTTTTTGATTTTTT
189_Evani  CATAAAGATATTGGACTTTTGTACTTCATTTTCGCCATATGAGCAGGGATAGTGGGATCTGCCCTGAGAATAATTATTCGAGTAGAACTAGGAACACCTAACGGATTTATTAACAATGAGCAAATTTTTAATTCAATCGTTACCCTCCATGCCTTCGTAATAATCTTTTTTATAGTTATACCATTTATAATTGGGGGCTTCGGAAATTGATTAATTCCCATTATAATTGGATCCCCAGATTTAGCATTCCCACGTATAAATAACATAAGATTCTGACTTCTCCCCCCCTCTATTATTTTACTTATCCTCTCCAGATTTACAAATTCCGGGGCAGGTACAGGATGAACATTATATCCCCCCCTTTCCTCAGTAATATTCCACAGAGGATACTCTGTTGATTTATCAATTTTTTCTATTCACCTATCGGGGGTCTCATCAATTATGGGCTCAATTAACTTTATATCAAGTATTATTAATATAAAACCA???TCAATTAAATGAACTCAAATAACATTATTTGTTTGAGCTACATTACTAACCACAATTCTACTCCTTTTGTCCATTCCAGTTTTAGCAGGAGCTATTACTATACTCATTATAGACCGTAACCTTAACACATCATTTTTTGACCCTATAGGGGGGGGGGACCCCATTCTATTCCAACACTTATTCTGATTTTTT
191_Zeuxe  CATAAAGATATTGGAATATTATACTTTATCTTCGCTATATGATCAGGAATAATAGGGTCATCATTAAGATTAATTATTCGAATTGAATTAAGTACTCCCAATGCTTTTATAAATAATGAACAAATTTATAATTCTCTTGTTACCCTTCACGCATTTATTATAATTTTTTTTATAGTGATACCATTTATAATTGGAGGATTTGGAAACTGATTAATTCCCTTAATGATTAGATCCCCAGATTTAGCATTTCCCCGAATAAATAATGCTAGATTCTGGCTATTACCACCTTCCCTTATTCTTCTTACTATTGCCGGAATAACAAATTCAGGAGCTGGAACAGGATGAACAATTTACCCCCCCCTATCAAATAATATATTTCATAGTGGATATTCTGTAGATCTTTCAATTTTTTCTTTACATCTCTCAGGTATAGCATCTATTTTAGGGTCAATTAATTTTATAGCAAGAATTATAAATATAAAACATTCAATTATTAGAGTTAATAAATTAACTTTACTAACTTGATCAATTTTTTTAACAACAGTTCTCCTTCTTCTCTCAATTCCCGTCCTTGCAGGAGCTATTACAATACTTCTCCTAGATCGTAATATAAATACATCTTTTTTTGATCCTTCGGGAGGGGGGGATCCTATTCTTTTCCAACATCTATTTTGATTTTTT
192_LEvan  CATAAAGATATTGGATTACTTTACTTCCTTCTAGGAATATGATCAGGATCATTAGGATCCTCACTAAGGCTATTAATTCGTCTTGAACTTTCTATCCCCCACGCTCTTATTAACAATGAACAAATTTTTAACTCTTTAGTTACTCTTCATGCCTTTATCATAATCTTCTTTATAGTTATACCTATAATAATTGGAGGATTCGGAAATTGATTAATCCCCATCATAATTAATTCACCAGACTTAGCCTTCCCACGCCTTAATAATATAAGATTCTGACTTCTCCCACCCTCATTAATATTAATCATTAGAGCCAGCTTCATAAATTCAGGTAGAGGAACTGGATGAACCCTCTACCCCCCACTATCTTCCTCAATCTTCCATAGAGGATACGCAGTAGACTTAAGAATCTTCTCCCTTCACCTCTCAGGACTTGCCTCCATCCTAGGATCTATTAACTTCCTAGTAAGTGTATTTAATATAAAACACATTGCTATAAAATGGAACAAATTAACACTATTCACTTGATCAATTATCTTAACAACCATTCTATTACTTATATCAATCCCGGTCCTTGCAGGAGCCATCACTATACTTCTTATAGACCGAAACGTCAATACATCATTTTTTGATCCTATAGGTGGAGGAGATCCTATTCTATTTCAACACCTATTTTGATTTTTT
197_Semae  CATAAAGATATTGGGTTCCTCTATTTTGTATTTGCCCTATGAGCAGGAGTTCTAGGTACATCTCTTAGATTAATTATTCGCACAGAATTAACTATTCCTAATGCCCTTATAAATGCAGAACAAACCTTTAATTCTATTGTTACTCTTCATGCATTTATTATAATTTTCTTTATAGTTATGCCCTTCACAGTTGGAGGATTTGGCAATTGATTAACTCCTATTATAATCAATGCCCCCGACTTAGCATTTCCACGAATAAATAATATAAGATTTTGACTTTTACCCCCATCAATTTTTATATTAATTATATCAAGAATAATTAATGAAGGAACCGGTACAGGTTGAACAATTTACCCCCCACTATCTTCTAGTTTGTATCATAGAGGATACGCAATAGATTTAGCTATTTTTTCACTTCACTTAGCAGGTATAGCCTCAATTTTAGGGTCCCTAAACTTTATGTCAAGAATTATTAATATAAAACATAAAACTATCCACTGAATAAAACTAAATTTATTCTGTTGAGCAATATTTTTGACCACTTTCCTTTTAGTTACTTCAATTCCCGTTCTTGCAGGCGCAATTACGATACTATTAATAGATCGAAACCTTAACACATCATTTTTTGATCCTGGAGGTGGAGGTGACCCTGTATTATTTCAACATTTATTTTGATTTTTT
200_Alobe  ?????????????????????????????????????????????????????????????????????????????????????????????????????????????????????????????????????????????????????????????????????????????????????????????????????????????????????????????????????????????????????????????????????????????????????????????????????????????????????????????????????????????????????????????????????????????????????????????????????????????????????????????????????????????????????????????????????????????????????????????????????????????????????????????????????????????????????????????????????????????????????????????????????????????????????????????????????????????????????????????????????????????????????????????????????????
205_Prose  CATAAAGATATTGGTATACTTTATTTTATTTTAGCAATATGGTCAGGGATAGTTGGTTCTGCACTTAGTATAATCATCCGGATTGAACTATCTGTGCCTAACGCCTTCATTAATAATGAACAAATCTACAATTCAATTGTTACCTTACACGCTTTTATTATAATTTTTTTCATAGTTATACCCTTTATAATTGGGGGATTCGGAAATTGATTAATCCCCCTAATAATCAATTCTCCCGACCTTGCATTCCCCCGAATAAATAATATAAGATTTTGATTACTCCCCCCCTCCCTTACTCTTTTAATTACAGCGGGATTTTCCAATTCTGGAGCAGGAACAGGATGAACAGTATACCCCCCCTTATCTTCATCTATATTCCATAGAGGCTACTCAGTTGATCTTTCAATTTTTTCTCTACACCTCTCAGGTTCAGCATCAATCCTTGGTTCAATTAATTTCTTATCGAGAATTATAAATATAAAGCTTTCAGCCTTAGATTGATTTAATTTAAATCTATTTTCATGATCAATTTATCTTACTACTATTCTTTTACTCTGGTCTATTCCCGTCCTTGCAGGAGCAATTACTATACTACTCCTTGACCGAAACTTAAATACCTCTTTCTTTGACCCCTCGGGGGGAGGGGACCCAATTTTATTTCAACATCTATTTTGATTTTTT
206_LEvan  ?????????????????????????????????????????????????????????????????????????????????????????????????????????????????????????????????????????????????????????????????????????????????????????????????????????????????????????????????????????????????????????????????????????????????????????????????????????????????????????????????????????????????????????????????????????????????????????????????????????????????????????????????????????????????????????????????????????????????????????????????????????????????????????????????????????????????????????????????????????????????????????????????????????????????????????????????????????????????????????????????????????????????????????????????????????
207_Evani  CATAAAGATATTGGTATTCTATACTTTATTTTTGCTATATGATCAGGTATGTTGGGAGCATCATTAAGGATAATCATTCGTATTGAACTTGGGGCCCCCAACGGTCTTATTAATAATGAACAAATTTTCAATTCCATTGTCACTCTACATGCTTTTATTATAATTTTTTTTATAGTAATACCATTTATGATTGGGGGATTTGGAAATTGATTAATTCCTTTAATAATTAATTCGCCGGATTTAGCTTTCCCACGAATAAATAATATAAGATTTTGACTTCTACCCCCATCAATTAGATTACTTATTATGTCAAGATTTACAAACTCCGGTGTAGGGACCGGATGAACTGTTTACCCGCCATTATCATCAAATATATTCCACAGTGGGTATTCAGTTGATTTATCAATTTTTTCCCTACATTTATCAGGAATATCATCCATCCTGGGATCAATTAACTTTTTATCAAGAATTACCAACATAAAATAT???AATCTTAATTGATCTCAAGTAACTCTTTTCTCATGATCAATTCTTTTAACTACTATACTCCTACTTCTCTCCATCCCTGTATTGGCCGGGGCTATTACTATGCTTCTTATAGACCGTAATTTAAATACATCATTTTTTGATCCTATAGGGGGCGGTGACCCTATTCTATTCCAACATTTATTCTGATTTTTT
208_Szepl  CATAAAGATATTGGTATATTATATTTCTTTTTTGGTTTATGGGCAGGAACCCTTGGAGCCTCTCTAAGATTAATTATTCGAATTGAATTAAGATCCCCAAATGAATTTTTAGGTAATGAACAAATTTTTAACTCTATTGTTACTCTTCATGCTTTTGTAATAATTTTCTTTATAGTTATACCTTTGATAATTGGAGGTTTTGGAAATTGATTAATTCCTTTAATAATTGGATCCCCTGATTTAGCATTCCCACGATTAAATAACATAAGATTCTGACTTCTCCCCCCTTCTATCTCTCTTTTAATTTTAGCTAACTATTTAAATTCTGGAACAGGTACTGGATGGACAATTTATCCCCCCTTATCTTCTTCTATTTATCATAGAGGATACTCTATAGATTTATCAATCTTCTCTCTTCATTTATCAGGAATATCTTCAATTTTAGGATCGATTAATTTTATAGTTAGAATTCTTAATATAAAACATGAAAAAATTAAACTTAATCAAATAACATTATTCACTTGATCCATCCTTTTAACTACTATTTTATTATTAATTTCAATTCCTGTATTAGCAGGAGCTATTACTATGCTTCTCTTAGATCGTAATTTAAATACATCATTCTTTGACCCAGAGGGGGGAGGAGATCCAATTCTTTTTCAACACTTATTCTGATTTTTT
213_CEvan  CATAAAGATATTGGAATTCTTTATTTTATTTTTGCAATATGAGCTGGAATATTTGGTTCTTCACTCAGTTTAATTATTCGGTTAGAATTAAGAATTCCCCATGCATTAATTAATAATGAACAAATTTATAATTCAATTGTAACTTTACATGCCTTTGTAATAATTTTTTTTATAGTAATACCATTCATAATTGGAGGATTTGGAAATTGATTAATTCCCCTTATAATTAATTCACCTGATTTAGCTTTTCCACGAATAAATAATATAAGTTTTTGGCTCCTCCCTCCCTCCCTTATTCTTTTAATCTCTTCTAGATTTGTTAATTCAGGTACAGGAACAGGATGAACAGTTTACCCCCCATTATCATCAAATTTATTCCACAGTGGTTATTCCATAGATTTAGCAATTTTTTCTCTTCATATTTCTGGAACATCTTCAATCTTAGGTTCAATTAATTTTATGGCAAGAATTATAAATATAAAACACTTTATAATAAAATGAACTCAATTAACCCTCCTAACTTGATCAATCTTTTTAACAACAATTCTTCTTCTTCTATCTATTCCTGTTCTTGCAGGAGCAATTACCATATTACTCATAGATCGAAATTTAAATACATCATTTTTTGATCCTAGTGGGGGGGGAGATCCCATCCTTTTTCAACATTTATTTTGATTTTTT
219_Parev  ?????????????????????????????????????????????????????????????????????????????????????????????????????????????????????????????????????????????????????????????????????????????????????????????????????????????????????????????????????????????????????????????????????????????????????????????????????????????????????????????????????????????????????????????????????????????????????????????????????????????????????????????????????????????????????????????????????????????????????????????????????????????????????????????????????????????????????????????????????????????????????????????????????????????????????????????????????????????????????????????????????????????????????????????????????????
220_LEvan  CATAAAGATATTGGAACTCTCTACTTTCTTTTCGGCCTCTGGTCAGGAACCTTAGGCTCCTCTCTTAGTATAATTATTCGCCTTGAACTTGCAACCCCCCATCGATTTATCGGAAACGAACAAGTCTATAATTCTATTGTTACTATACATGCCTTTGTTATAATTTTTTTTATAGTTATACCCTTAATAATTGGAGGATTCGGAAACTGAATAATTCCACTTATAATTGGAGCCCCTGATCTCGCTTTCCCCCGACTAAATAATATAAGTTTCTGACTCCTACCTCCCTCACTTCTTCTTCTAGTAGGAGCAGGATACCTTAACTCAGGAAGAGGAACTGGATGAACTATCTATCCACCCCTTTCTGCTGCTTCATTCCACAGAGGTTATTCTGTTGATCTCTCTCTTTTTTCACTACATTTGTCTGGAATAAGATCAATTTTAGGTTCTATTAATTTTCTTGTAAGTATCTTTAACATAAAACTTAAACCTCTTAAATGAAACCATCTTACCCTTTTCACTTGATCCATTATTTTAACAACAATTCTTCTTCTTCTTTCTATCCCCGTTCTAGCAGGAGCTATTACAATACTTATTATAGACCGAAACACAAATACTTCATTCTTCGATCCATTCGGGGGTGGAGATCCTGTTCTATTCCAACACTTATTCTGATTTTTT
224_Prose  CATAAAGATATTGGCATACTTTATTTCATTTTAGCTATATGGTCAGGTATAGCGGGATCCGCTATAAGAATAATTATTCGAGTTGAATTGTCAACCCCCAATGCATTTATTAATAACGAACAAATTTACAACTCCATTGTTACACTCCACGCATTCTTAATAATTTTTTTTATAGTTATACCGTTTATAATTGGGGGATTTGGAAATTGATTAATTCCTCTTATAATCAATTCCCCAGATCTCTCGTTCCCCCGGTTAAACAATATAAGATTTTGATTACTCCCTCCCTCACTATTTTTATTAATTTTTGCTGGTTTTACTAATGCAGGTATAGGAACAGGGTGAACTGTTTACCCCCCACTCTCAGCAAATATATTTCATAGAGGATTCTCAGTAGATATATCTATTTTCTCTCTTCACTTATCAGGGACAGCATCAATTTTAGGATCAATTAACTTTATTGTAAGAATTCTTAATATAAAGCATACCCTTACCTCATGAAATCAACTAAACTTGTTCTCCTGATCAATTATATTGACTACAATTCTTCTCTTAATCTCTATCCCAGTTCTTGCAGGAGCAATTACTATACTACTTCTTGACCGGAATATCAACACTTCATTTTTTGATCCATCGGGTGGGGGAGATCCAATTCTTTTCCAACACCTATTCTGATTTTTT
227_Papat  CATAAAGATATTGGTATACTATACTTTTTATTTGCAATATGATCAGGAATAATAGGAACAGCCCTTAGTATAATTATCCGTATTGAATTAAGAACCCCAAATGCTCTTATTAATAATGAACAAATTTATAATTCAATTGTTACTCTTCATGCCTTTATTATAATTTTCTTTATAGTAATACCCTTCATAATTGGAGGATTTGGAAACTGATTAATCCCATTAATAATTAATTCCCCAGACTTAGCATTCCCCCGATTAAATAATTCTAGATTTTGACTTCTTCCCCCTTCATTGATTCTATTAACGATAGCAAGATTTACTAATTCAGGTGCAGGAACTGGATGAACTTTATACCCCCCCCTATCTTCCAATATATTTCATAGAGGATACTCTGTAGATTTATCTATCTTCTCATTACATCTTTCAGGAATAGCTTCTATCTTAGGCTCAATTAACTTTATAGCTAGTATTATAAACATAAAACACTTTAAAATTAACAACAATAAAATACCACTTTTAATTTGATCAATTTTTTTAACTACTATTCTCCTTCTTCTATCAATTCCCGTCTTAGCAGGAGCAATTACTATACTTCTTTTAGATCGTAATTTAAACACATCATTCTTTGACCCAAGAGGAGGAGGAGATCCAATTTTATTCCAACATCTATTCTGATTTTTT
230_LEvan  CATAAAGATATTGGTACACTCTATTTCCTTTTTGGGTTATGGTCCGGGTCATTAGGTTCGTCCCTAAGTATAATCATTCGCACAGAATTGAGCACCCCCAACTCTTTTATTAACAATGAACAAATCTTTAATTCCATTGTTACCCTTCATGCATTTGTAATAATTTTCTTTATAGTTATACCCCTCATAATTGGAGGGTTTGGTAATTGAATAATCCCCCTTATAATTAACTCACCGGATCTAGCATTTCCTCGAATAAACAATTTAAGATTCTGACTCCTCCCCCCCTCAATTTTCCTTCTAGTCAGAGCAAGATACATAAATTCTGGAAGAGGAACAGGATGAACAGTTTACCCCCCCCTATCTTCAAATATTTTCCACAGAGGTTACTCTGTAGATCTAAGTATTTTTTCCCTTCATCTATCCGGAATTAGATCTATTCTAGGTTCTATTAATTTTTTAGTTAGAATCTTAAATATAAAAATTCGACTAATTAAATGAATACAACTCACTCTCTTCTCTTGATCAATCATTTTAACTACAACTCTTCTCCTTCTCTCCATCCCGGTTCTAGCAGGTGGAATTACTATACTACTCATAGATCGTAATCTTAACACATCCTTTTTTGACCCTGGGGGGGGAGGAGACCCTGTTCTATTCCAACATTTATTCTGATTTTTT
231_Szepl  ??????????????????????TTTTTTTTTTTGGTCTTTGAGCAGGAACAATAGGTTCTTCATTAAGTTTTATTATCCGAGTTGAATTAGGATCTTCTAACTCTCTTATTAATAATGAACAGATTTACAATTCAATTGTCACCCTACATGCCTTTATTATAATTTTTTTTATAGTAATACCATTTATAATTGGAGGGTAMGGAAACTGAYTAATTCCACTAATAATTGGATCCMCAAACCTAGCCTTCCCTCGATTAAATAATATAAGATTTTGATTATTGCCMCCCTCTGCCTTTTTATTAATTATTTCTAATTATATAAACTCTGGTACAGGAACAGGATGAACCATTTATCCCCCACTCTCTTCATCTCTTTACCACAGAAATTATTCAGTAGACTTATCAATCTTCTCTCTTCATCTCTCCGGTATATCATCAATTTTAGGGTCTATTAACTTTATAGTAARAATTATAAACATAAAAAATAGAATAATTAATCTAAATCAATTAACTTTATTCACCTGATCTATTTTCCTAACAACSGTTYTTCTTYTTCTTTCTATCCCAGTTCTAGCAGGAGCAATTACNMTWCTATTAATAGATCGAAACTTAAATACCTCCTTTTTKGACCCAGCGGGKGGGGGAGACCCCAT????????????????????????????
232_Hypti  CATAAAGATATTGGTATACTTTACTTTATTTTTGGAATTTGATCAGGAATATTAGGATCTTCTCTAAGTCTAATTATTCGCCTTGAACTTTCTATCCCTCATGCATTAATTAATAATGAACAAATTTATAATTCAATTGTTACTCTTCATGCTTTTATTATAATTTTTTTTATAGTTATACCCCTAATAATCGGAGGATTTGGGAATTGATTAATTCCTCTAATAATTAATGCCCCAGATTTAGCTTTCCCACGAATAAATAACATAAGATTTTGACTTTTGCCTCCTTCATTATTCTTACTTATTCTTTCTAGATTTATAAATTCAGGTACAGGAACAGGTTGAACAATTTATCCTCCACTATCTACTAATCTTTTTCATAGAGGTTACTCTATAGATTTAGCTATCTTTTCATTACATTTATCTGGAACAGCCTCAATTTTAGGGTCAATTAATTTTTTATCAAGAATTATCAATATAAAACATTTTATTATTATATGAAATCAATTAACCCTATTTATTTGATCTATTTTATTAACAACAATTTTACTTTTATTATCTATTCCTGTTCTTGCAGGGGCTATTACAATATTACTTATAGATCGAAATTTAAATACATCCTTTTTTGACCCAAGAGGTGGGGGTGACCCAATTCTCTTTCAACACTTATTTTGATTTTTT
233_Szepl  ??????????????????????????????????????????????GRACTTTAGGATCTTCATTAAGATTTATTATTCGTATTGAATTAGGATCTCCTAATAACTTTATTAGTAATGAACAAATTTTTAATTCAATTGTTACTCTTCACGCTTTTATTATAATCTTTTTTATANTTATACCTCTAATAATGGGGGGATTTGGGAATTGGTTAATTCCTTTAATAATTAGATCTCCTGATTTAGCTTTTCCTCGGTTAAACAACATAAGATTTTGACTTCTTCCTCCCTCTATTTCMCTATTAATCTTTTCCAATTATTTAAATTCTGGGACCGGNACAGGTTGAACAATTTATCCCCCCTTATCTTCCTCTATTTACCATAGAGGTTACTCAATAGACTTATCAATCTTTTCTYTTCATCTTTCAGGTATATCATCTATTYTTGGATCCATTAATTTTATAGTTAGAATTTTAAAWATAAAACMCATCTTAATTAAACTTAGACAAAWAACTTTATTTACTTGATCTATCCTCCTAACTACTCTTTTACTTYTTATTTCAATCCCTGTATTAGCAGGGGCCATTACTATACTYTTATTAGACCGGAATCTTAATACTTCATT??????????????????????????????????????????????????????????
234_LEvan  ?????????????????????????????????????????????????????????????????????????????????????????????????????????????????????????????????????????????????????????????????????????????????????????????????????????????????????????????????????????????????????????????????????????????????????????????????????????????????????????????????????????????????????????????????????????????????????????????????????????????????????????????????????????????????????????????????????????????????????????????????????????????????????????????????????????????????????????????????????????????????????????????????????????????????????????????????????????????????????????????????????????????????????????????????????????
235_Hypti  ?ATAAAGATATTGGAATATTATATTTTATTTTTGGAATATGATCAGGAATACTCGGATCCTCTTTTAGTCTTATTATTCGTCTTGAACTCTCAATTCCTCATGCTTTAATTAATAATGAACAAATTTATAATTCAATAGTTACTTTACATGCTTTTATTATAATTTTTTTTATAGTTATACCTCTAATAATTGGAGGATTTGGAAATTGATTAATTCCATTAATAATTAATTCTCCTGATTTAGCATTTCCACGAATAAATAATATAAGATTTTGACTTTTACCACCTTCTCTTTTTCTTCTTATTTTATCAAGATTTATAAATTCAGGGACAGGTACAGGATGAACCATTTACCCTCCTTTATCTTCAAATTTATTTCATAGAGGATATTCTATAGATTTAGCTATTTTTTCTCTTCATCTTTCAGGAACATCATCAATCTTAGGTTCAATTAATTTTCTTTCTAGAATTTTTAATATAAAACATTATTTAATTATATGAAATCAATTAACTTTATTTATCTGATCAATTATACTAACTACTATTCTTCTTCTTCTATCTATTCCTGTACTTGCTGGAGCAATTACAATATTACTAATAGATCGAAATTTAAATACTTCATTTTTTGATCCAAGAGGAGGAGGAGACCCAATTCTATTTCAACATTTATTTTGATTTTTT
236_Szepl  ?????????????????????????????????????????AGCTGGAACTATGGGTTCCTCACTAAGTTTTATTATTCGAGTTGAACTAGGATCCTCTAATTCCCTTATTAATAATGAGCAAATTTATAATTCAATTGTTACCCTCCACGCCTTTATTATAATTTTTTTTATAGTAATACCATTTATAATCGGGGGATTCGGAAATTGACTTATCCCTTTAATAATTGGATCCCCGGATCTGGCCTTCCCACGATTAAATAATATAAGATTTTGATTATTACCACCCTCAGTTTTTTTACTAATTATTTCAAATTACATAAATTCTGGAACAGGGACGGGATGAACAATTTATCCACCTCTATCTTCATCTCTTTACCATAGAGACTATTCAGTAGATTTGTCAATTTTCTCTCTTCATCTCTCCGGAATATCATCAATCTTAGGATCTATCAACTTTATAGTAAGAATTATCAACATAAAAAACATAGCAATTAAGTTAAATCAATTAACACTATTTACCTGATCTATTTTTTTAACTACAGTTCTCCTTCTCCTTTCCATCCCAGTTCTAGCAGGGGCAATTACTATACTACTAATAGATCGAAATTTAAACACCTCTTTTTTTGACCCAGCTGGAGGGGGTGACCCCATTCTAtTTCAACATTTATTTTGATTTTTT
237_LEvan  ?????????????????????????????????????????????????????????????????????????????????????????????????????????????????????????????????????????????????????TGCTTTTATTATAATCTTCTTTATAGTTATACCTATAATAATTGGAGGCTTTGGAAACTGACTWATCCMRMTAATAATTAACGCTCCTGATCTAGCTTTTCCACGAATGAACAACCTAAGATTCTGACTCCTACCCCCCTCAATCCTCCTCCTAATCAGAGGAGGGTACATAAACTCCGGAAGAGGAACAGGATGAACAATTTACCCCCCCCTCTCTWKWAGAACATTCCACAGAGGATATGCAGTAGATCTATCCATCTTTTCCCTTCACCTTTCAGGTATAGCATCCATTCTAGGATCAATCAATTTTCTTGTCAGAATTACAAATATAAAACACAACTCCATTAAATGAAATCTCCTACCTCTATTCCCCTGAGCTATCATCCTTACAACCCTTCTTCTGGTCCNCTCCATCCCTGTTCT?????????????????????????????????????????????????????????????????????????????????????????????????????????????
238_Szepl  CATAAAGATATTGGAATTCTTTATTTTTTTTTTGGAATATGAGCAGGTACAATAGGATCAGCCATAAGATTTATTATCCGAATTGAATTAACAACACCTAATGCTTTAATTAATAATGAACAAATTTTTAATTCAATTGTTACCCTTCACGCTTTCGTTATAATTTTTTTTATAGTAATACCCTTAATAATTGGGGGATTTGGAAATTGATTAATTCCCCTAATAATTAACTCCCCCGATCTAGCATTCCCTCGAATAAATAATATAAGATTTTGACTGCTTCCCCCCTCCCTATTCCTACTTGTTTTAGCAAATTTTATAAATTCTGGAACAGGAACAGGATGAACAATTTATCCCCCCCTATCTTCATATATATTCCATAGAGGATATTCAATAGATTTATCCATTTTTTCTCTACACTTATCAGGAATATCATCAATTTTAGGTTCAATCAATTTTATAGTCAAAATTTTTAATATAAAACATTACATATTAAAATTTAATCAAATAACCTTATTCACATGATCAATTCTTTTAACCACAATTCTTTTATTAATTTCTATTCCTGTTCTCGCTGGGGCAATTACAATACTTCTCCTAGATCGTAACCTTAATACCTCATTCTTTGATCCTAAGGGGGGAGGTGATCCTAGTCAATTTCAACATTCATTCTGATTTTTT
239_Rothe  CATAAAGATATTGGTATACTTTATTTTATTTTCGCAATATGGGCAGGTATACTAGGAACTTCATTAAGATTAATTATTCGTCTTGAACTATCAATTCCTAATGCTATAATTAATAATGAACAAATTTATAACTCCTTAGTTACCCTTCATGCATTTATTATAATTTTTTTTATAGTAATACCATTTATAATCGGAGGATTTGGAAATTGATTAATTCCCTTAATAATTAATTCCCCTGATTTAGCATTCCCCCGAATAAATAATATAAGATTTTGACTACTACCTCCATCAATTTCTCTTTTAATTTTATCAAGATTTATAAATTCAGGAACAGGAACAGGATGAACAGTTTACCCACCTCTCTCTTCAAATTTATTTCATAGAGGGTATTCAATAGATTTAGCTATTTTTTCCCTCCACATTTCAGGAATAGCCTCTATTCTGGGTGCCATTAACTTTATATCAAGAATTATAAACATAAAACACTTTATAATTTATTGATCTCAACTTTCTTTATTAACTTGATCAATTTTTCTAACTACAATTCTTCTTCTTCTTTCAATTCCCGTTTTAGCAGGAGCTATTACTATGCTTTTAATAGATCGGAATCTAAATACATCTTTTTTTGATCCAAGAGGAGGGGGGGATCCTATTCTATTCCAACACCTCTTTTGATTTTTT
240_Acant  ?ATAAAGATATTGGAATACTATACTTCTTCTTTGGACTTTGAGCCGGAACAATAGGATCATCATTAAGATTTATTATTCGTATTGAATTAAGATCCCCTAACAATTTTATTAGAAATGAACAAATTTTTAACTCTGTAGTTACTCTTCATGCTTTTGTAATAATTTTCTTTATAGTAATACCATTAATAATTGGTGGGTTTGGAAATTGATTAATTCCTTTAATAATTTGCTCCCCTGATCTAGCCTTTCCTCGATTAAATAATATAAGATTTTGGTTATTACCTCCTTCACTTTCATTATTAGTATTAGCAAATTTTATAAATTCGGGGACAGGAACAGGATGAACAATTTATCCACCATTATCATCCTCACTATATCACAGAGGGTACTCAATAGATTTATCAATTTTTTCTCTTCATTTATCTGGGATATCTTCAATTTTAGGATCAATTAATTTTATAGTAAGAATTTTTAACATAAAACATAAATTATTATATTTTAATCAATTAACTTTATTTACATGATCAATTCTTTTAACAACTATTCTTTTATTAATTTCTATTCCTGTTTTAGCAGGAGCTATTACTATACTTCTTCTAGATCGAAATTTAAATACTTCCTTTTTTGACCCTGAAGGAGGTGGTGATCCAATTTTATTTCAACACTTATTTTGATTTTTT
241_Szepl  CATAAAGATATTGGAATACTTTACTTTCTATTTGGTCTTTGGGCTGGGACTCTAGGATCCTCCCTTAGATTTATCGTTCGCATTGAATTAGGATCATCAAATGCTTTTATTGACAATGAACAAATTTATAACTCAATAGTTACCTTACATGCTTTTATTATAATTTTTTTTATAGTTATACCATTTATAATTGGAGGATTTGGAAACTGATTGATTCCCCTAATAATTAGATCCCCTGATCTTGCCTTCCCTCGTTTAAATAATATAAGATTTTGATTACTTCCTCCTTCTATTTTCCTTTTAATTATTTCAAATTATATAAACTCAGGAACAGGAACCGGCTGAACTGTATATCCTCCACTTTCATCATCTTTATACCACAGAGATTACTCTGTAGATTTATCTATTTTTTCTCTTCATTTATCTGGAATAGCCTCCATTCTTGGATCAATTAATTTTATAGTTAGAATTATTAATATAAAACATAAATTAATTAAATTTAATAAACTAACCCTATTTACCTGATCAATCTTCTTAACAACAGTACTCCTACTTCTTTCTATTCCTGTTCTAGCTGGAGCAATTACAATACTTTTGATAGATCGAAATTTAAATACTTCCTTCTTCGATCCGAGAGGGGGAGGAGATCCTATTTTATTCCAACATTTATTTTGATTTTTT
242_Acant  ?????????????????????????????????????????????????????????????????????????????????????????????????????????????????????????????????????????????????????????????????????????????????????????????????????????????????????????????????????????????????????????????????????????????????????????????????????????????????????????????????????????????????????????????????????????????????????????????????????????????????????????????????????????????????????????????????????????????????????????????????????????????????????????????????????????????????????????????????????????????????????????????????????????????????????????????????????????????????????????????????????????????????????????????????????????
243_Szepl  CATAAAGATATTGGAATATTATATTTCCTTTTTGGATTATGAGCCGGAACAATAGGTTCCTCATTAAGATTTATTATTCGTATTGAATTAGCTTCCTCTAATGCTTTAATTGATAATGAACAAATTTACAATTCAATTGTTACTTTACATGCATTTATTATAATTTTTTTTATAGTTATACCTTTTATAATTGGAGGATTTGGGAATTGATTAATTCCTTTGATAATTAGATCACCTGATTTAGCCTTCCCTCGACTTAATAACATAAGATTTTGATTACTCCCTCCTTCAATTTTTTTATTAATTATTTCAAATTATATAAATTCAGGAACAGGTACAGGATGAACAATTTATCCTCCTTTGTCCTCATCTTTATATCATAGAGATTATTCAGTTGATTTATCAATTTTTTCTCTTCATCTATCAGGAATAGCCTCAATTCTTGGTTCTATTAATTTTATAGTCAGAATTATTAATATAAAACATAATTTAATTAAACTTAATCAATTAACTTTATTCACATGATCAATTTTTTTAACTACTGTATTACTTTTATTATCAATTCCAGTTCTGGCAGGAGCTATTACTATACTATTAATAGACCGAAATTTAAATACTTCATTTTTTGATCCTAGTGGAGGGGGGGATCCAATTTTATTTCAACATTTATTTTGATTTTTT
246_Acant  ?????????????????????WTTTTNTTTTTTGGTCTTTGAGCAGGAACTATAGGATCCTCATTAAGATTTATTATTCGTATTGAATTAAGATCCCCTAATGATTTTATTGGAAATGAACAAATTTTTAACTCCATTGTAACTCTACACGCCTTTGTAATAATTTTTTTTATAGTTATACCCTTAATAATTGGTGGGTTTGGTAATTGATTAATTCCACTAATAATTTGTTCACCTGATTTAGCATTCCCACGCTTAAATAATATAAGTTTCTGATTACTTCCACCCTCATTAATATTATTAATCTTAGCTAACTTTATAAATTCAGGAACAGGAACAGGTTGAACAATTTATCCCCCTTTATCATCATCTCTTTATCACAGGGGATACTCTATAGACTTATCCATCTTTTCACTACATTTATCTGGGATATCCTCAATTCTAGGTTCTATTAATTTTATAGTAAGAATTATTAATATAAAAAATAATTTACTAAAATTTAATCAATTAACTTTATTTTCATGATCTATTCTCTTAACAACCATTCTTCTTTTAATTTCTATCCCAGTCTTAGCTGGAGCTATTACAATACTTCTTTTAGACCGAAATTTAAATACCTCCTTCTTTGACCCAGAAGGAGGAGGTGATCCTAT????????????????????????????
247_Szepl  ??????????????????????ATTTTTTTTTTGGTCTTTGAGCAGGAACTATAGGTTCTTCATTAAGTTTTATTATCCGAATTGAATTAGGATCTTCTAACTCTCTCATTAATAATGAACAAATTTACAATTCAATTGTCACCCTACATGCCTTTATTATAATTTTTTTTATAGTAATACCCTTTATAATTGGGGGGTTTGGAAACTGATTAATTCCACTAATAATTGGATCCCCAGACTTGGCCTTCCCTCGATTAAATAATATAAGATTTTGATTATTACCACCCTCTGCCTTTTTATTAATTATTTCTAATTATATAAACTCTGGTACAGGAACAGGATGAACCATCTATCCTCCACTCTCTTCATCTCTTTACCACAGAAATTATTCAGTAGATTTATCAATCTTTTCTCTTCATCTTTCCGGTATATCATCAATTTTAGGGTCTATTAACTTTATAGTAAGAATTATTAACATAAAAAATAGGGTAATTAACCTAAATCAATTAACTTTATTCACCTGGTCTATTTTCCTAACAACCGTTCTTCTTCTTCTTTCTATTCCAGTTCTAGCAGGAGCAATTACAATATTATTAATAGATCGAAATTTAAATACCTCCTTTTTTGACCCAGCGGGGGGGGGTGACCCTATTTTATTCCAAC?????????????????
248_Szepl  CATAAAGATATTGGAATATTATATTTTCTTTTTGGTCTATGAGCCGGGACTATAGGTTCCTCATTAAGATTTATTGTTCGTATTGAATTAGCTTCTTCTAATGCTTTAATTGATAATGAACAAATCTATAACTCAATTGTTACTTTACATGCATTTATTATAATTTTTTTTATAGTTATACCTTTTATAATTGGTGGATTTGGAAATTGATTAATCCCATTAATAATTAGTTCACCTGATTTAGCTTTCCCTCGGCTTAATAATATAAGATTTTGATTACTCCCACCTTCAATTTTTTTACTGATTATCTCTAATTATATAAATTCAGGAACTGGAACAGGTTGAACAATTTACCCACCTCTATCCTCATCCTTATATCACAGAGATTATTCAGTTGATTTGTCAATTTTTTCACTTCATCTTTCAGGGATAGCCTCCATTCTTGGCTCTATTAATTTCATAGTTAGAATTATTAATATAAAACATAGCTTAATTAAACTTAATCAATTAACCTTATTCACATGGTCAATTTTTTTAACTACTGTTCTACTTCTATTATCAATCCCGGTCCTAGCAGGAGCAATTACTATATTATTAATAGACCGAAATTTAAATACTTCATTTTTTGACCCTATGGGTGGAGGAGATCCAATTTTATTCCAACATTTATTTTGATTTTTT
271_Acant  CATAAAGATATTGGTATACTTTACTTCTTTTTTGGACTATGGGCGGGAACAATAGGATCTGCATTAAGATTTATTATCCGAATTGAATTAAGATCCCCCAATGATTTTATTGGAAATGAACAAATTTTTAATTCAGTTGTAACCCTCCATGCTTTTGTAATAATTTTTTTTATGGTTATACCATTAATAATTGGAGGATTTGGAAATTGATTAATTCCCTTAATAATTTGTTCTCCTGATTTAGCTTTCCCTCGATTAAATAACATAAGATTTTGGTTATTACCCCCCTCATTATCTCTCCTAATTATAGCAAATTTTATAAATTCAGGTACAGGTACAGGATGAACAATTTATCCACCCCTATCTTCTTCTATTTACCATAGGGGCTACTCCATAGATTTATCCATTTTTTCCTTACACTTGTCAGGGATATCTTCAATTTTAGGTTCAATTAACTTCATAGTTAGAATTATTAATATAAAGCATAATCTATTAAAATTTAATCAAATAACTTTATTTACCTGATCAATCCTTTTAACTACAATCCTCTTATTAATTTCTATCCCTGTATTAGCTGGAGCAATTACAATACTTCTTTTAGATCGTAATCTTAATACTTCATTCTTTGACCCTGAAGGGGGAGGGGACCCAATTCTATTTCAACATTTATTCTGATTTTTT
273_Brach  CATAAAGATATTGGAATATTATATTTTATCTTTGCTATATGATCAGGAATATTAGGCTCATCATTAAGATTAATTATTCGTATTGAATTAAGATGCCCTAACGCTATAATTAATAATGAACAAATTTATAATTCAATTGTTACTCTTCATGCTTTTATTATAATCTTTTTTATAGTTATACCCTTTATAATTGGAGGTTTTGGAAATTATTTAATCCCTTTAATAATTCATTCCCCTGATCTTGCATTTCCTCGAATAAATAATATAAGATTTTGATTGTTACCACCTTCAATTATATTACTNATTTCCTCAAGACTTTTAAATTCAGGTATTGGAACAGGGTGAACAATTTATCCCCCTCTTTCATCTAATATATTTCATAGGGGGTATTCAATAGATCTATCTATTTTCTCAATTCATCTATCAGGAGCAGCCTCAATCTTAGGATCAATTAATTTTATATCTTCAATTTTTAATATAAAACATAACTTAATCAAATGAGATCAAGTAAGTTTATTTACTTGATCTATTTTATTAACTACTATTCTTCTTCTTTTATCAATTCCTGTTCTTGCAGGGGGAATCACTATACTTCTCCTTGATCGTAATCTTAATACCTCATTTTTTGATCCTGGAGGAGGGGGAGATCCAATTTTATTTCAACATATCTTCTGATTTTTT
274_Decev  CATAAAGATATTGGAATATTATATTTCTTACTCGCAATATGAGCAGGAACAATAGGTTCCTCATTAAGATTTATCATTCGACTAGAATTAATGGCACCCCAACCATTTATCAATAATGAACAAATCTACAACTCATTTGTTACTATACATGCATTTATCATAATTTTTTTTATAGTTATACCCTTCATAATTGGTGGCTTCGGAAACTGACTAATTCCACTAACCATTAACTCCCCCGATTTAGCCTTCCCTCGAATAAATAATATAAGATTCTGACTTCTACCCCCCTCCCTAATATTAATAATTTTTTCAGGATTCTCTAACTCAAGATCAGGAACAGGATGAACACTTTACCCCCCCCTTTCTTCCTCCCTATATCATAGAGGATACTCAATAGACTTAATAATTTTCTCCCTACATTTATCAGGAGCATCCTCAATTCTAGGCTCCATTAACTTCCTAGCAAGAATTTTTAATATAAAAAATAAATCAATTAAATGAAATCAAATTTATCTATTAACATGATCAATTATATTAACTACTATTCTTCTACTCCTTTCAATTCCTGTCCTAGCCGGAGCCATCACTATACTCCTAATAGATCGAAATATTAATACATCCTTTTTTGACCCTAGAGGAGGCGGAGACCCAATTCTATTTCAACATTTATTTTGATTTTTT
275_Evani  CATAAAGATATTGGAATCCTTTATTTCATTTTTGCTATATGATCAGGTATAGTTGGGTCCTCATTAAGAATAATTATCCGAATTGAACTTGGAACACCTCAGGGATTCATCAATAACGAACAAGTATTTAATTCTATCGTAACCATACATGCCTTTGTAATAATTTTTTTTATAGTTATACCATTTATAATCGGAGGTTTTGGAAACTGATTAATTCCAATAATAATTAACTCCCCTGACCTAGCCTTTCCCCGTATAAATAATATAAGATTTTGACTCCTACCACCATCTATTTCCCTTCTTATTATATCAGGATTTTCTAATTCCGGGGTAGGGACAGGATGAACAGTTTACCCCCCATTATCATCAAGAATATTTCATAGTGGTTACTCTGTTGACTTATCAATCTTTTCACTCCACTTGTCAGGAATAGCGTCCATTATAGGCTCTATCAATTTTATATCCAGAATTATAAATATAAAATTA???AATCTTTCCTGACCCCAACTTACTCTTTTCTCCTGATCAATTATACTAACTACCATCCTTCTTCTCCTTTCCATCCCAGTCCTTGCAGGGGCAATCACAATGTTACTTTTAGATCGTAACCTAAATACCTCATTTTTTGACCCTATAGGAGGGGGTGACCCTATCCTATTCCAGCATCTATTCTGATTTTTT
276_Parev  CATAAAGATATTGGAATACTTTATTTTATTTTTGCTATATGAGCTGGAATAATAGGTTCATCTCTTAGTTTAATTATTCGTATTGAATTAAGAACCCCTAATGCTTTTTTAAATAATGAACAAATTTATAATTCCTTAGTCACTCTTCACGCATTTATTATAATTTTTTTTATAGTTATACCATTTATAATTGGGGGATTTGGAAATTGATTAATTCCTCTTATAATTAATTCTCCTGATTTAGCTTTCCCACGAATAAATAATTCAAGATTTTGACTTCTTCCCCCATCCCTTATTCTTTTAACTACCGCTGGAATAACAAATTCGGGTGCAGGAACTGGATGAACAGTTTATCCACCTCTATCTAATAATATATTTCATAGAGGTTATTCAGTAGATTTATCAATTTTTTCTCTTCACCTCTCAGGTATAGCTTCTATTTTAGGATCAATTAACTTTATAGCTAGAATTTTAAATATAAAACATTTAATAATTAATGTAAATAAATTATCTCTTTTAACATGATCAATTTTTTTAACAACCGTACTATTACTTTTATCTATTCCTGTCTTAGCAGGAGCTATTACAATACTCCTTTTAGATCGAAATTTAAATACCTCATTTTTTGATCCGGTTGGGGGGGGAGACCCAATCTTATTTCAACATCTATTTTGATTTTTT
277_Prose  CATAAAGATATTGGAATACTTTATTTTATTTTAGCAATATGATCAGGAATATTAGGATCAGCCATAAGAATAATTATCCGAATTGAATTAGCCACCCCTAATGCTTTTATTAATAATGAACAAATCTACAATTCCATTGTTACTCTTCATGCATTTCTAATAATTTTTTTTATAGTTATACCATTCATAATTGGAGGATTTGGAAATTGATTAATTCCTCTAATAATTAATTCCCCAGATTTAGCGTTCCCACGAATAAACAATATAAGATTTTGGTTATTACCCCCATCCCTTTGTCTTTTAATTTCAGCAGGTTTTAGAAATTCAGGTATAGGAACAGGGTGAACTGTTTACCCACCCCTGTCCTCAAATCTATTTCATAGAGGTTACTCAGTTGATTTATCAATTTTCTCTCTTCATTTATCTGGTTCAGCCTCAATTTTAGGGGCAATTAATTTTATAGCAAGAATCTTAAATATAAAACACAAAAATATAACTTGATATCATTTAAGATTATTTACATGATCAATTTTTTTAACTACAGTCCTTTTATTAATATCAATTCCAGTATTAGCTGGAGCTATCACAATATTAATTCTTGACCGAAATTTAAATACATCATTTTTTGATCCAGCGGGGGGAGGTGACCCAATTTTATTCCAACATTTATTCTGATTTTTT
279_Semae  CATAAAGATATTGGAGCTTTATACTTTTTATTCGCCATATGATCAGGGATAATGGGGTCAGCCCTCAGATTAATTATTCGTATTGAATTATCTTCCCCCAATGCCCTTATTAACTCTGAACAAATCTTTAATTCCATTGTCACCCTTCACGCTTTTGTAATAATTTTCTTTATAGTTATGCCCTTTATAATTGGAGGGTTTGGGAACTGACTTATCCCCATCATAATTAATTCACCTGATTTAGCCTTTCCTCGTCTTAACAATATAAGGTTTTGATTGTTACCCCCCTCAATTGTTGTTTTAACTTTAGCAAGATTAATAAATGAAGGTACTGGAACAGGATGAACTATTTACCCCCCCCTTTCATCAGGTATATTTCACAGAGGATACTCCATAGACTTAGCTATTTTTTCCCTCCATCTTAGAGGAATAGCATCAATTCTTGGATCTATTAACTTTATATCTAGTATTAGAAATATAAAACACTTTGCAATTAACTGAAACCAAATATCACTCTTAACCTGATCAATTTTTTTAACAACCGTCCTTCTTCTCCTCTCCATTCCTGTTCTAGCAGGTGCAATCACTATACTTTTACTTGACCGTAATTTAAACACCTCATTCTTTGACCCTAGAGGGGGTGGGGACCCAATTCTATTTCAACATTTATTTTGATTTTTT
280_Szepl  CATAAAGATATTGGAATATTATACTTTATATTTGGTTTATGAGCTGGAACTTTGGGTTCATCCTTAAGATTTATTATTCGTATTGAATTAAGATCCTCAAATGCTTTCATTAATAATGAACAAATCTACAATTCTATTGTAACCCTACACGCATTTGTAATAATTTTTTTTATAGTTATACCCTTTATAATTGGAGGTTTCGGAAATTGATTAATTCCTCTAATAATCAGATCCCCCGATCTTGCTTTCCCTCGTCTTAATAATATAAGATTCTGACTCCTCCCCCCCTCTCTATTCTTATTAATTACCTCAAACTATATAAATTCCGGAACAGGAACTGGGTGAACTGTTTATCCTCCTCTCTCCTCTTCTCTTTATCACAGAAACTACTCTATAGATTTATCTATTTTCTCACTCCATTTATCTGGAATATCATCAATTCTCGGATCAATTAACTTTATAGTAAGTATCATTAATATAAAACACAAATTAATTAGATTTAATCAATTAACTCTATTCACTTGATCAATTTTTTTAACAACTATCCTTCTTTTACTCTCTATCCCCGTTCTGGCTGGGGCCATCACTATACTACTAATAGACCGAAACATCAATACCTCATTCTTTGACCCAGCTGGGGGAGGGGACCCAATTTTATTTCAACATTTATTCTGATTTTTT
282_Triss  CATAAAGATATTGGTATTCTATATTTTATATTCTCTATATGATCTGGAGCTGTAGGATCATCCCTAAGTATAATTATTCGAATTGAGCTTGGAACACCAAATGCATTTATTAATAATGAACAAATCTTTAATTCTATTGTAACACTACACGCTTTTGTTATAATCTTTTTCATAGTTATACCAATAATAATTGGTGGATTTGGAAACTGAATAATCCCCCTAATAATTACATCCCCAGACCTAGTATTCCCACGAATAAATAATATAAGATTCTGATTATTACCTCCATCTTTATTATTATTAGTAATATCAAGTTTAACTAACTCCGGATCCGGAACAGGATGAACAATCTACCCCCCCCTATCATCATCTATATACCATAGGGGATATTCAGTTGATTTATCAATTTTTTCCCTTCATTTATCTGGAATCTCATCTATCATTGGATCAATTAATTTTATAACAAGAATTATCAACTCAAAACATGAAAAAATAAGATGAAATCAAATAAATTTATTCACCTGATCTATTTTACTAACTACAATTCTGCTCCTTTTATCCATTCCAGTTCTAGCTGGGTGCATTACAATACTTCTAATAGACCGAAATATAAATACATCATTTTTTGACCCAATGGGCGGGGGTGACCCTATTCTATTTCAACATCTATTCTGATTTTTT
283_Micre  CATAAAGATATTGGGATATTATACTTTATATTTGGATTTTGATCAGCAATATTGGGTTCATCCCTAAGAATAATTATTCGGTTAGAACTTGCTACTCCTTCCCCATTTATTAATAATGAACAAATTTTTAACTCAATTGTAACCTTACATGCATTTGTAATAATTTTTTTTATAGTTATACCATTCATAATTGGGGGATTTGGGAACTGATTAATTCCTTTAATAATTAACTCACCAGATTTAGCTTTTCCCCGAATAAATAATATAAGATTTTGACTTTTGCCACCCTCAATTTCCCTTTTAATTAAGGCAAGATTTACTAATTCAGGAACAGGGACAGGATGAACAATTTATCCCCCTCTATCATCTAACCTATTTCATAGAGGATATTCAATAGATATATCAATTTTTTCACTTCATCTTTCTGGGGCCGCATCAATTTTAKGATCCATTWATTTTTTAGCAAGAATTATAAATATAAAACATTTTCTAATTTCATGAAATCAATTAACTCTATTCACATGAGCAATTTTTTTAACAACCATTTTATTACTCCTATCTATTCCTGTTCTTGCAGGAGCAATCACCATATTATTAATAGACCGAAACTTTAATACCTCTTTCTTTGACCCCATAGGGGGGGGGNACCCAATTT??????????????????????????
284_Prose  ???????????????ATATTATATTTTATCTTAGCAATATGATCAGGTATAGTTGGATCAGCTCTTAGAATAATTATCCGAATTGAATTATCCTCGCCAAACTCGTTTATTAACAATGAACAAATTTACAATTCTATAGTAACCCTCCATGCTTTCATTATAATTTTCTTTATGGTTATACCATTCATAATTGGTGGATTTGGAAATTGATTGATCCCCCTAATAATCAATTCCCCCGATTTATCCTTCCCACGAATAAATAACATAAGATTTTGATTACTCCCCCCGTCTCTTACTTTATTAATCTTAGCAGGATTTATCAATTCAGGGGTTGGAACCGGATGAACAGTTTACCCCCCACTCTCAAACTCCCTTTTTCATAGAGGGTATTCAGKTGATATATCAATTTTTTCCCTTCATCTTTCGGGAATAGCATCAATCCTTGGTTCAATTAACTTTATTGTAAGAATTATAAACATAAAACATTTCATTTTTAAATGAAATCAACTAAAYTTGTTCACTTGATCTATTCTTKTAACAACAATCCTTCTTATTATTTCTATCCCAGTTTTAGCAGGAGCTATCACTATACTACTCTTAGATCGTAATNTAAACACAGCATTCTTTGATCCTTCAGGAGGAGGAGACCCCATTCTATTCCAAC?????????????????
285_Szepl  ???AAAGATATTGGGATACTTTACTTTCTTTTTGGTTTATGAGCTGGAACATTAGGTTCTTCTCTTAGATTTATTATTCGAATTGAATTAAGCTCCGCAAATGCTTTTATTGATAATGAACAAATTTATAATTCCATTGTAACTCTTCATGCCTTTGTAATAATTTTTTTTATAGTTATACCATTTATAATTGGAGGATTTGGAAACTGATTAGTACCTTTAATAATTAGATCTCCTGATTTAGCCTTCCCCCGATTAAATAATATAAGATTTTGACTCCTTCCTCCATCCATTTTTCTTTTAATTTCTTCTAATTATATAAACTCGGGAACTGGAACAGGATGAACAATTTACCCCCCCCTATCTTCTTCTATATATCATAGAGACTATTCAGTGGATTTATCTATTTTCTCGCTTCATTTATCCGGAATAGCATCCATCCTAGGAGCAATCAATTTTATAGTAAGAATTATTAATATAAAACATAATTTAGTAAAATTCAATCAATTAACCTTATTCACATGATCAATTTTATTAACTACTATTCTTCTTCTCCTATCAATCCCAGTATTAGCTGGAGCAATTACTATACTTCTTATAGACCGTAATTTAAATACTTCATTTTTTGATCCAATAGGAGGTGGAGACCCAATTTTATTCCAACATTTATTCTGATTTTTT
286_Brach  ?????????????????????????????????????????????????????????????????????????????????????????????????????????????????????????????????????????????????????????????????????????????????????????????????????????????????????????????????????????????????????????????????????????????????????????????????????????????????????????????????????????????????????????????????????????????????????????????????????????????????????????????????????????????????????????????????????????????????????????????????????????????????????????????????????????????????????????????????????????????????????????????????????????????????????????????????????????????????????????????????????????????????????????????????????????
287_CEvan  CATAAAGATATTGGAATACTATATTTTATTTTTGCCATATGATCAGGAATATTAGGATCATCATTAAGACTTATTATTCGCCTTGAATTAAGAACCCCTCATGCATTAATCAATAATGAACAAATCTATAATTCAATTGTTACCCTCCATGCATTTGTTATAATTTTTTTTATAGTTATACCATTTATAATTGGGGGATTTGGAAATTGATTAATTCCAATAATAATTAATTCCCCTGATCTAGCTTTCCCCCGAATAAATAATATAAGATTTTGACTACTCCCCCCCTCATTAATTTTATTAATTTCATCTAGTTTAATAAATTCGGGGGCTGGGACTGGGTGAACAATTTATCCTCCCCTATCTTCTAATATATTTCATAGAGGTTACTCTATAGATTTAGCCATTTTCTCACTACACATTTCAGGGGCCTCATCAATCCTTGGATCAATCAACTTTATAGCAAGAATTATAAACATAAAACATTTTTTAGTAAAATGAGAACAATTAACATTATTAACATGATCAGTTTTCCTAACCACTGTTCTCCTTATTATATCAATTCCCGTTCTTGCTGGAGCTATTACAATACTCCTAATAGATCGAAACTTAAATACATCATTTTTTGATCCAAGAGGTGGTGGTGACCCAATTTTATTCCAGCACTTATTCTGATTTTTT
288_Micre  CATAAAGATATTGGTATACTATACTTCATTTTTGGATTTTGATCAGCGATATTTGGTTCATCATTAAGATTAATTATTCGGATAGAATTATCATCCCCAACTGCTCTTATTAATAACGAACAAATCTTCAATTCTATTGTTACCCTTCACGCTTTAGTTATAATTTTCTTTATAGTTATACCATTTATAATTGGAGGATTTGGTAACTGATTAATTCCGTTAATAATTAATTCACCTGATTTAGCCTTCCCACGAATAAATAACATAAGATTTTGACTCCTACCCCCATCAATTTCCTTACTTTCTTTAGCAAGATTCACTAACACAAGTATTGGAACAGGTTGAACCATTTACCCCCCTCTTTCTTCTAATCTATTCCATAGAGGGTACTCTATAGATCTCTCCATTTTCTCTATTCACTTATCAGGAATAGCTTCAATTCTAGGAGCAATTAATTTTATATCAAGAATTATAAACATAAAACACTTTATAATTTCTTGAAATCAATTAACATTATTCACTTGATCCATTTTTTTAACAACAATTTTACTTCTTCTATCTATTCCAGTTCTTGCTGGTGCAATCACTATACTCTTAATAGACCGAAACTTAAATACATCATTCTTTGATCCAATAGGAGGGGGAGACCCAATTTTATTCCAACATTTATTTTGATTTTTT
289_Acant  CATAAAGATATTGGTATACTTTATTTCTTTTTTGGACTATGGGCAGGAACAATAGGATCTGCATTAAGATTCATTATTCGAATTGAATTAAGGTCCCCCAATGATTTTATTGGAAATGAACAGATCTTTAACTCAGTTGTAACCCTTCATGCTTTTGTAATAATTTTTTTTATAGTTATACCATTAATAATTGGGGGATTTGGAAATTGATTAATTCCATTAATAATTTGTTCCCCTGATCTAGCTTTCCCCCGATTAAATAACATAAGATTTTGACTATTACCCCCTTCCTTATCTCTTCTAGTCATAGCAAATTTTATAAATTCAGGTACAGGAACAGGATGAACAATTTATCCTCCCCTATCTTCTTCTATCTACCATAGAGGTTACTCCATAGATTTATCCATTTTTTCCTTACACTTATCGGGGATATCTTCAATCTTAGGCTCAATTAATTTCATAGTTAGAATCATTAATATGAAACATAATCTATTAAAATTCAATCAGATAACTTTATTTTCATGATCAATCCTTTTAACAACAATTCTTTTATTAATTTCTATTCCTGTATTAGCTGGGGCAATTACAATACTTCTCTTAGATCGAAATCTTAATACTTCATTCTTTGATCCTGAAGGAGGTGGAGATCCAATTCTATTTCAACATTTATTCTGATTTTTT
290_Brach  ?????????????????????????????????????????????????????????????????????????????????????????????????????????????????????????????????????????????????????????????????????????????????????????????????????????????????????????????????????????????????????????????????????????????????????????????????????????????????????????????????????????????????????????????????????????????????????????????????????????????????????????????????????????????????????????????????????????????????????????????????????????????????????????????????????????????????????????????????????????????????????????????????????????????????????????????????????????????????????????????????????????????????????????????????????????
291_Hypti  CATAAAGATATTGGTATTTTATATTTTATTTTAGGTACATGATCAGGTATACTAGGGTCCTCTTTCAGATTAATTATTCGTATAGAATTATCTATCCCTAATGCTCTATTTAACAATGAACAAATTTATAATTCTATAGTTACTCTTCATGCCTTTATTATAATTTTTTTCATAGTTATACCTATAATAATTGGGGGGTTTGGAAATTGATTAATCCCTCTTATAATTAATTCTCCTGATTTAGCTTTCCCACGTATAAATAATATAAGATTTTGACTCCTTCCCCCTTCTCTTTTCCTCCTTATTTTATCAAGATTTATAAATTCAGGTACAGGAACAGGATGAACTATTTATCCACCCCTATCTTCAAACTTATTTCATAGAGGTTACTCTATAGATTTAGCCATTTTTTCTCTTCACCTTTCCGGAACTGCATCAATTTTAGGTTCAATTAATTTCCTATCAAGAATTATCAACATAAAACACTATTTAATTAAATGAAATCAATTAACTCTTTTTGTTTGATCCATTTTTTTAACTACAATTCTTCTTCTCCTCTCAATTCCCGTTCTTGCAGGAGCTATTACTATACTCTTAATAGATCGGAATTTAAATACCTCATTTTTTGACCCAAGAGGGGGAGGAGACCCTATTCTATTTCAACATCTATTTTGATTTTTT
292_Acant  CATAAAGATATTGGAATACTTTATTTTTTTTTTGGATTATGAGCTGGAACAATAGGATCTGCTCTAAGATTTATTATTCGAATTGAATTAAGTTCTCCCAAGGACTTTATTGGAAATGAGCAAATTTTTAACTCAGTGGTTACTCTTCATGCTTTTGTTATAATTTTTTTTATAGTTATACCTTTAATAATTGGAGGATTTGGTAATTGATTAATTCCTTTAATAATCTGTTCCCCGGATCTAGCTTTTCCCCGACTAAATAACATAAGATTCTGATTACTTCCTCCTTCATTAACTCTTCTTATTTTAGCAAATTTTATAAATTCGGGTACAGGAACAGGATGAACAATTTACCCACCACTATCTTCTTCAATATATCATAGAGGATATTCAATAGACCTATCAATTTTTTCTTTACATTTATCAGGAATATCATCAATTCTAGGTTCAATTAACTTTATAGTAAGAATTATTAATATAAAACATAATTTACTAAAATTCAATCAATTAACACTATTTACATGATCAATTCTTTTAACTACTATTCTCTTATTAATTTCTATTCCTGTATTAGCTGGAGCAATTACAATACTCCTCCTTGATCGTAATTTAAATACATCATTCTTTGATCCTGAAGGGGGTGGAGACCCTATTTTATTTCAACATTTATTTTGATTTTTT
293_Semae  ?????????????????????????????????????????????????????????????????????????????????????????????????????????????????????????????????????????????????????????????????????????????????????????????????????????????????????????????????????????????????????????????????????????????????????????????????????????????????????????????????????????????????????????????????????????????????????????????????????????????????????????????????????????????????????????????????????????????????????????????????????????????????????????????????????????????????????????????????????????????????????????????????????????????????????????????????????????????????????????????????????????????????????????????????????????
294_Szepl  ????????????????????????????TTTTTGGTCTCTGAGCAGGAACATTAGGTTCCTCATTAAGTTTTATTATTCGAGTTGAGTTAGGATCTTCCAACTCCCTCATTAATAATGAACAAATTTACAATTCAATTGTCACTCTTCATGCCTTTGTTATAATTTTTTTTATAGTAATACCATTTATAATTGGKGGYTTCGGAAATTGATTAATTCCCYTAATAATTGGGTCTCCTGACCTAGCCTTCCCTCGATTAAATAATATAAGATTTTGATTATTACCCCCCTCCGCCTTTTTATTGATTATTTCWAASTATATAAACTCCGGTACAGGAACAGGATGAACTATTTATCCCCCAYTCTCTTCGTCCCTSTATCACAGAGATTATTCGGTAGATCTATCAATTTTTTCTCTTCATCTCTCTGGTATGTCATCAATTTTAGGATCTATTAACTTTATAGTGAGAATTATCAATATAAGAAATAAAATAATTAAAYTAAATCAATTAACTTTATTTACCTGGTCAATTTTTCTAACAACTGTTCTTCTCTTACTCTCTATCCCAGTTTTAGCTGGAGCAATTACAATATTACTTATAGATCGRAATTTAAATACCTCCTTTTTCGATCCAGCGGGAGG????????????????????????????????????????
295_Parev  ?????????????????????????????????????????????????????????????????????????????????????????????????????????????????????????????????????????????????????????????????????????????????????????????????????????????????????????????????????????????????????????????????????????????????????????????????????????????????????????????????????????????????????????????????????????????????????????????????????????????????????????????????????????????????????????????????????????????????????????????????????????????????????????????????????????????????????????????????????????????????????????????????????????????????????????????????????????????????????????????????????????????????????????????????????????
296_Decev  ????AAGATATTGGAATATTATATTTTTTATTTGCTATATGAAGAGGAACTTTAGGTTCCTCTCTCAGTTTTATTATTCGAATAGAATTAATATCTTCTCAAACATTAATTAATAATGAACAAATTTATAATTCTATAGTTACAATACATGCCCTTATTATAATTTTTTTTATAGTTATACCATTTATAATTGGGGGATTTGGAAATTGATTAATTCCTCTTACTATTAATTCACCTGATTTAGCATTTCCCCGAATAAATAATATAAGATTTTGATTATTACCACCTTCTTTAATTTTATTAATTTCATCAGCTTTACTTAGATCAGGAACAGGAACAGGTTGAACAATCTACCCCCCTTTATCAAATTCAATATTTCATAGAGGTTACTCTATAGATTTATTAATTTTTTCTTTACATTTATCGGGTATAGCCTCAATTATAAGATCAATTAATTTTATAGCTAGAATTATTAATATAAAATCACCAATAATTAATTGAAATCAACTTTATTTATTTACATGATCAATTTTTTTAACTACTATTTTATTAGTACTTTCTATTCCTGTTCTTGCTGGAACAATTACAATACTTCTTCTTGATCGAAATATTAATACATCTTTTTTTGATCCTAGTGGGGGGGGAGACCCAATTTTATTTCAACATTTATTCTGATTTTTT
297_Szepl  ???????????????????????????????????????????????????????????????????????????????GAATTGAATTAARATCCCCTAGGRAATTTATTGGAAATGAACAAATTTTTAATTCAATRGTCACTTTACATGCTTTTATTATAATTTTTTTTATAGATATACCTTTAATAATWGGCGGRTTTGGAAATTGASTAAYCCCCCTTATRATTRGATCTCCTGACCTAGCTTTCCCACGTTTAAATAAWWTAARATTTTGAKTTTTGCCCCCATCAWTTTYTTTTCTAATTTTATCTAATTTTTTAAACTCKGGCMCCGGAACAGGATGAACTWTCTATCCACCWTTATCCTCATCCATTTATCACAGAGGTTTTTCAATAGATTTATCTATMTTCTCCCTTCATCTATCAGGAATATCATCAATTCTAGGKTCAATTAATTTTTTAGTAAGAATTTTAAATATAAAACAYAWAGSTTTAAAATTAAATCAATTAACCCTATTCTCTTGATCAATTTTATTAACTACMATTCTTSTAKTATTATCAATCCCAGTTCTTGCAGGAGCAATTACCWTATTAYTAATAGATCGAAAMTTAAATACYTCATTTTTCGACCCTGAAGGAGGAGGAGATCCTGTTSTATTCCAWCATTTATTCTGATTTTTT
298_Micre  CATAAAGATATTGGGATACTATATTTTTTATTCGGATTTTGAGCAGCAATATTTGGTTCTTCTCTTAGATTAATTATTCGATTAGAATTATCTTCCCCATCTGCTTTTATCAATAATGAACAAATTTATAACTCAATTGTTACTCTTCACGCTCTTGTAATAATCTTTTTTATAGTTATACCTCTTATAATTGGAGGATTTGGAAATTGATTAATCCCCCTAATAATTAATTCACCAGACTTAGCTTTCCCTCGCTTAAATAATATAAGATTTTGACTTTTACCCCCATCAATTTTACTTCTAACAATAGCTAGATTCACAAATTCAAGTATTGGTACAGGTTGAACTATTTATCCACCTCTTTCCTCCAATTTATTTCATAGAGGTTATTCAATAGATTTATCAATTTTTTCTATTCATTTATCAGGAATAGCTTCAATTCTAGGAGCAATCAATTTTATATCAAGAATTATAAATATAAAACATTTTATAATTAACTGAAATCAATTAACTTTATTCACTTGATCAATCTTTTTAACAACAATCTTACTTTTACTTTCAATTCCTGTTCTTGCTGGAGCAATCACTATACTTTTAATAGATCGAAACTTAAATACCTCATTTTTTGATCCTATAGGAGGTGGAGATCCTATTCTATTCCAACATCTATTCTGATTTTTT
301_Decev  ?????????????????????????????????????????????????????????????????????????????????????????????????????????????????????????????????????????????????????????????????????????????????????????????????????????????????????????????????????????????????????????????????????????????????????????????????????????????????????????????????????????????????????????????????????????????????????????????????????????????????????????????????????????????????????????????????????????????????????????????????????????????????????????????????????????????????????????????????????????????????????????????????????????????????????????????????????????????????????????????????????????????????????????????????????????
302_Hypti  CATAAAGATATTGGAATATTATACTTTATTTTAGGGGCATGATCAGGAATACTTGGTTCATCCTTTAGATTAATTATTCGTCTAGAACTTTCTATTCCTAATGCTCTTTTAAATAATGAACAAATCTACAATTCTATAGTAACTCTTCATGCTTTTATTATAATTTTCTTTATAGTAATGCCAATAATAATTGGGGGATTTGGAAATTGACTAATCCCCCTGATAATTAATTCCCCCGACTTAGCATTCCCACGAATAAATAACATAAGATTTTGATTATTACCCCCCTCACTTTTTCTTCTTATTTTATCAAGATTTATAAATTCTGGAACTGGAACGGGGTGAACAATTTACCCCCCACTATCCTCTAACCTTTTTCATAGTGGATATTCTATAGATTTAGCTATTTTTTCTCTTCATCTCTCAGGAACTGCATCAATTCTGGGATCAATTAATTTTTTATCAAGAATTATAAATATAAAACACTTTATAATTAAATGAAATCAATTAACCCTTTTTGTCTGATCAATTTTTTTAACAACTATCCTTCTTCTTCTCTCAATTCCTGTTCTTGCAGGAGCAATTACTATACTCTTGATAGATCGAAATTTAAATTCTTCATTTTTTGATCCTACGGGGGGAGGAGACCCCATTCTATTCCAACATCTTTTTTGATTTTTT
303_Hypti  CATAAAGATATTGGTATTCTTTATTTTATTTTAGGTATATGATCTGGTATACTTGGATCATCTTTTAGACTAATTATTCGATTAGAATTATCTTTACCTAATGCAATAATTAATAATGAACAAATTTATAATTCCATAGTTACTCTTCATGCTTTTATTATAATTTTTTTTATAGTTATACCAATAATAATTGGGGGATTTGGAAATTGATTAATTCCATTAATAATTAATTCTCCTGATTTAGCATTTCCTCGAATAAATAACATAAGATTTTGATTACTTCCTCCTTCTTTATTAATCTTAATTTTTTCAAATTTTATAAATTCTGGTACAGGAACTGGTTGAACAATTTATCCTCCTCTTTCTTCCAATCTATTCCATAGAGGTTATTCTATAGATTTAACTATTTTTTCTCTTCATTTATCTGGAATAGCATCAATTTTAGGATCAATTAATTTTATATCAGGAATTTTAAATATAAAACATTCTTTTATCAAATTCAATCAAATAGTTTTATTTTCTTGATCTATTCTTCTTACTACAATTTTATTACTTCTTTCTATTCCTGTTCTTGCTGGAGCAATTACTATATTATTAATAGATCGAAATTTAAATACTTCTTTTTTTGATCCAAGAGGAGGGGGAGATCCTATTTTATTTCAACATTTATTCTGATTTTTT
305_Semae  CATAAAGATATTGGTATACTTTATTTCATCTTTGCAATATGGGCAGGTATGGCCGGATCAGCCCTTAGTTTAATTATTCGCCTCGAATTATCAACCCCAACTGCCCTAATTAACTCTGAACAAACTTTCAACTCTATTGTTACTCTACATGCCTTCGTAATAATTTTTTTTATAGTCATACCCTTTATAATTGGAGGATTCGGTAACTGATTAATTCCAATTATAATCAACTCCCCAGATTTAGCCTTTCCCCGATTAAATAATATAAGTTTCTGACTTCTACCCCCCTCCATTCTAATATTAATATTTTCAAGTCTTATAAATGAAGGAACAGGAACAGGATGAACTATTTACCCCCCCTTATCATCCAATCTTTTCCACAGAGGATACTCCATAGACTTAACCATTTTTTCTCTCCACCTCTCTGGTATAGCTTCCATTCTAGGTTCAATCAACTTTATTTCAAGGATCACAAACATAAAACACTATATCATCTCATGAAATAAATTATCCCTCCTTACATGATCCATCTTTCTAACAACCATTCTACTCATTTTATCTATCCCCGTTCTCGCTGGAGCTATTACAATACTTTTAATAGACCGTAACTTAAACACATCCTTTTTTGACCCCAGAGGAGGGGGAGACCCAATCCTATTCCAACACTTATTTTGATTTTTT
307_LEvan  CATAAAGATATTGGTACACTCTACTTCCTTTTTGGCCTCTGATCTGGTACTCTGGGATCTTCCCTAAGTATAATCATTCGCCTCGAATTAGCTACCCCCCACCGTTTTATCGGTAATGATCAAATCTATAATTCAATTGTTACTATACACGCCTTTGTTATAATTTTCTTTATAGTTATACCCCTGATAATTGGAGGGTTCGGTAATTGGATAATCCCTCTGATAATTGGGGCACCAGATCTCGCCTTCCCACGGCTCAATAATGCTAGATTCTGACTCCTACCCCCCTCCCTCCTTCTTCTAGTAGGGGCAGGATACCTGAACTCAGGAAGGGGAACAGGATGAACCATCTATCCCCCCCTCTCCTCAGCCCCCTTTCATAGAGGATACTCAGTAGATCTTTCTCTCTTTTCCCTTCATTTATCAGGCATAAGATCCATCCTCGGTTCAATTAACTTTCTCGTAAGAATCTTCAATATAAAACTTAAACTTATTAAATGAAACCATCTTACTCTCTTTACTTGATCTATTATTCTAACTACAGTACTTCTCCTTCTTTCTATCCCTGTTTTAGCAGGAGCTATCACAATACTTATTATAGACCGTAACACCAACACATCCTTCTTTGACCCCTTTGGGGGGGGAGACCCTGTCCTTTTCCAACACCTATTTTGATTTTTT
308_Micre  CATAAAGATATTGGCATACTTTACTTTATCTTTGGATTTTGGTCGGCTATATTCGGATCCTCCCTAAGTCTTTTAATCCGGATAGAGCTCTCAACCCCCTCATCCTTCCTAAATAATGAACAAATTTTTAATTCTATTGTTACCCTTCACGCCCTAGTAATAATTTTCTTTATAGTTATACCCTTCATAATTGGGGGATTTGGAAATTGACTAATCCCCCTAATAATTAATTCTCCTGATTTAGCATTCCCCCGCATAAACAATATAAGATTCTGATTACTCCCCCCTTCAATCTTTATCTTATCCTCAGCTAGATTTTCCAACTCAAGTATCGGAACAGGATGAACAATTTACCCCCCCCTTTCCTCTAACATTTTCCATAGAGGATACTCAATAGATTTATCCATTTTCTCTCTTCATTTATCTGGAATAGCCTCCATCTTAGGGGCAATTAATTTTATATCAAGAATTATAAATATAAAACATTTTATAATATCATGAAATCAACTTACTCTTTTCACCTGATCAATTTTTTTAACAACAATTTTACTTCTTTTATCAATCCCTGTTTTGGCAGGGGCTATCACAATACTTTTAATAGATCGAAATCTTAATACTTCATTTTTTGATCCAATAGGGGGGGGGGATCCAATTTTATTTCAACATTTGTTCTGATTTTTT
309_Prose  ?????????????????????????????????????TATGATCAGGAATGATCGGATCATCCCTAAGTCTAATTATTCGCCTAGAATTAGCCTCCCCCAATGCACTTATTAACAACGAACAAATTTACAACTCAATTGTAACCCTACATGCATTCCTAATAATCTTCTTTATAGTTATACCATTTATAATCGGGGGTTTCGGTAATTGATTAATTCCTCTAATAATTAGATCGCCCGATCTTGCTTTCCCCCGAATAAATAACATAAGATTTTGACTCTTGCCCCCATCCCTATTCCTTTTAATCTCAGCAGGCTTCTCCAACTCGGGAGTTGGGACAGGCTGAACTATTTACCCCCCTTTGTCCTCCTATATATTCCATAGAGGGTACTCTGTAGACCTCTCAATTTTCTCCCTCCACCTCTCAGGTTCTGCATCAATTCTAGGATCAATCAACTTTATATCAAGAATCATAAATATAAAAATAACCTCATTAAAATGAATAAATTTAAATTTATTCACTTGATCTATTTTCTTAACAACCATTTTACTTCTCCTCTCCATCCCAGTACTCGCTGGTGCAATCACAATACTCCTTTTTGACCGAAATTTAAATACTTCCTTCTTTGACCCCTCAGGAGGGGGAGACNCAATTCTTTTCCAACACTTATTCTGAT?????
312_Zeuxe  ??TAAAGATATTGGAATACTATATTTTATTTTTGCTATATGGGCAGGTATAATAGGATCATCTCTAAGTTTAATTATTCGAATTGAATTWRGAACCCCAAATGCCTTCATAAATAATGAACAAATTTATAACTCCCTTGTCACTCTTCATGCATTTATTATAATTTTTTTTATAGTAATACCTTTTATAATTGGAGGATTTGGTAATTGATTAATTCCTTTAATAATCAACTCCCCTGATTTAGCATTTCCCCGAATAAATAATTCCAGATTCTGGTTGCTACCTCCATCCCTCATCCTTTTAACTGTTGCAGGTATAACAAATTCTGGAGCAGGAACAGGGTGGACTATTTATCCCCCCCTTTCTAATAATATATTCCATAGGGGATACTCAGTAGATTTATCTATCTTCTCCCTCCATTTATCRGGAATAGCTTCAATTTTAGGTTCAATCAACTTCATAGGCAGAATCTTAAACATAAAACACATAAACATCAAACATCAATAAATTAGACTCCTAACATGATCAATTTTCCTAACAACTGTTTTCCTCCTATTATCAATCCCTGTACT?????????????????????????????????????????????????????????????????????????????????????????????????????????????
485_LEvan  ?????????????????????????????????????????????????????????????????????????????????????????????????????????????????????????????????????????????????????????????????????????????????????????????????????????????????????????????????????????????????????????????????????????????????????????????????????????????????????????????????????????????????????????????????????????????????????????????????????????????????????????????????????????????????????????????????????????????????????????????????????????????????????????????????????????????????????????????????????????????????????????????????????????????????????????????????????????????????????????????????????????????????????????????????????????
486_LEvan  ?????????????????????????????????????????????????????????????????????????????????????????????????????????????????????????????????????????????????????????????????????????????????????????????????????????????????????????????????????????????????????????????????????????????????????????????????????????????????????????????????????????????????????????????????????????????????????????????????????????????????????????????????????????????????????????????????????????????????????????????????????????????????????????????????????????????????????????????????????????????????????????????????????????????????????????????????????????????????????????????????????????????????????????????????????????
487_Hypti  ??????????????????????????????????????????????????ATTAGGATCATCATTTAGATTAATTATTCGATTAGAATTATCTATACCTAATGCAAYAATTAATAATGAACAAATTTATAATTCAATAGTTACTCTTCATGCTTTTATTATAATTTTTTTCATAGTTATACCAATAATAATTGGKGGATTCGGAAATTGATTAATTCCATTAATGATTAATTCTCCTGATTTAGCTTTTCCTCGAATAAATAATATAAGATTTTGATTATTACCCCCATCATTATTAATTTTAATTTTTTCAAATTTCATAAATTCAGGAACTGGAACTGGATGAACAATTTATCCTCCTCTTTCTTCCAATTTATTTCATAGAGGATATTCRRTAGATTTAACTATTTTTTCTCTTCATCTTTCAGGAATAGCATCAATYTTAGGATCTATTAATTTTATATCAAGAATTTTAAATATAAAACATTTATTTATTAAAATAAATCAAATAGTTTTATTTACTTGATCTATTTTATTAACTACTATTCTTCTTCTTCTTTCTATTCCCGTTCTTGCYGGAGCTATTACTATATTATTAATAGATCGAAATTTAAATACTTCATTTTTTGATGCTAGAGGAGGAGGAGATCCAATTTGATTTCAACAC???????????????
489_Semae  CATAAAGATATTGGAACCCTTTATTTCATTTTTGCTATATGAGCTGGAACTTTAGGATCGGCTCTAAGAGTAATTATCCGCCTTGAACTTTCGTCCCCCAATGCTCTCATAAACTCTGAACAAACCTTTAATTCAATTATTACTCTCCATGCGTTTGTAATAATTTTTTTTATAGTTATACCCTTTATAATTGGAGGATTTGGAAATTGACTCCTTCCAATTATAATTAATTCTCCCGATCTTGCGTTTCCCCGCCTTAATAATATAAGATTCTGACTTCTCCCCCCTTCTATTATATTATTAATTTTATCTAGATTCATAAATGAAGGAACAGGAACAGGATGAACAGTTTACCCCCCCCTCTCATCAAACCTTTTTCATAGAGGTTACTCAATAGATTTAGCTATTTTCTCTCTCCATCTTTCCGGTATAGCTTCTGTTATAGGGTCTATTAATTTTATTGTTAGAATTACTAATATAAAACACCCCTTCATCTCCTGGAATAAACTCCCCCTTTTCGTTTGATCAATCTTTTTAACCACCATTCTTCTTCTTATTTCAATTCCTGTCCTCGCAGGTGCAATCACTATATTACTCTTTGACCGAAATATCAATACATCTTTTTTTGACCCTAATGGGGGTGGAGACCCCATTCTTTTTCAACATTTATTTTGATTTTTT
493_LEvan  ???????????????????????????????????????????????GGACCTTAGGACAGCCCTAAGAGTTCTCATTCGCCTAGAATTAACCTCCCCCTCTATTCTCCTGAAAAACGAACAAATCTTTAACTCAATTGTCACCCTCCACGCTTTCATTATAATTTTCTTCATAGTCATACCCATAATAATCGGGGGATTTGGAAATTGATTAATCCCCCTAATAATTAATGCACCAGACCTAGCCTTCCCACGAATAAACAATTTAAGATTCTGGCTTCTTCCTCCCTCTATTATCCTCCTCATAAGAGGAGGTTATATAAATTCTGGTAGAGGAACAGGTTGAACTATCTATCCCCCCCTAGCTAGTTCAACTTACCACAGAGGCTATGCCGTAGACCTATCTATCCTTTCCCTTCACCTCTCAGGCGCAGCATCAATCTTAGGCTCAATCAACTTCCTAGTAAGAATCATAAATATAAAACATAAATGTATTAAATGAAATCTTCTCCCCCTATTTCCCTGAGCTATTATCCTAACAACCCTTCTCCTTCTCCTTTCAATTCCTGTCCTAGCAGGAGCCATTACTATACTTCTTATAGACCGTAATATTAACACTTCATTTTTTGATCCTGTTGGGGGAGGAGACCCCATCCTCTTCCAACACTTA????????????
496_Evani  ?????????????????????????????????????????????GGCACTGTGGGAGCCTCCCTAAGAATAATTATTCGAATTGAACTGGGGTCCCCTAATGGCTTCATCAATAATGAACAAGTCTTCAACTCCATTGTCACCCTTCACGCTTTCATTATAATCTTCTTTATAGTAATACCATTCATAATTGGGGGGTTTGGAAATTGATTAATCCCTTTAATAATTAACTCCCCCGACCTAGCATTCCCTCGACTTAATAATATAAGATTCTGGCTACTCCCCCCATCAATCGCCTTACTAATTTCAGCAAGATTCACTAACTCAGGTGCAGGAACTGGATGAACTGTCTACCCCCCTTTATCCTCCAATTTATTTCATAGAGGATACTCCGTAGACCTATCAATTTTCTCCCTCCACCTATCAGGGATGTCCTCGATTCTTGGGTCTATTAATTTCCTTTCAAGAATTATTAATATAAAAATTATTAAT??????TGAACCCAACTAACCTTATTTACCTGAGCAATCATACTCACAACAATCCTTCTACTATTGTCAATCCCCGTACTAGCAGGAGCTATTACTATACTCCTTATAGACCGAAACCTAAATACATCCTTTTTTGACCCTATGGG???????????????????????????????????????????
497_Prose  ????????????????????????????????????????????????ATAGTAGGATCCTCAATAAGATTAATTATTCGTATTGAACTGTCCACCCCCAATGCCTTTTTAAACAACGAACAAATTTACAACTCTTTTGTTACTCTTCATGCATTCTTAATAATCTTCTTTATAGTAATACCATTTATAATTGGGGGATTCGGAAACTGATTAATTCCTCTTATAATTAACTCCCCGGACTTAGCTTTCCCTCGAATAAACAATATAAGATTTTGACTACTACCTCCCTCTTTAATTTTATTAATTTCAGCTGGATTTTCAAATTCAGGAATGGGAACAGGATGAACTATTTACCCCCCCCTATCCTCCAACTTATTCCACAGGGGTTACTCTGTAGATCTATCGATTTTCTCCCTTCATCTCTCAGGTTCAGCATCTATTTTAGGCTCAATCAATTTTATCTCAAGAATTTTTAATATAAAACTCCCCCTTATTAAATGATATAACCTCAACTTATTTACTTGGTCAATCCTTCTCACCACTGTTCTTCTATTAATTTCAATCCCAGTATTGGCGGGGGCAATCACTATACTATTATTTGACCGAAATATTAATACCTCTTTCTTNGACCCAGCCGGG??????????????????????????????????????????
498_Prose  ??????GATATTGGTATATTATACTTCTTATTGGCCATGTGATCGGGAATACTTGGTTCAGCCATAAGAATAATTATCCGTATTGAATTATCTACCCCAAATGCCTTTATTAATAATGAACAAATTTACAATTCAATTGTGACTCTTCATGCATTTTTAATAATTTTCTTTATAGTTATACCATTTATAATTGGTGGATTTGGTAATTGATTAATTCCCCTTATAATTAATTCCCCTGATTTAGCCTTCCCTCGCATAAACAATATAAGATTTTGACTCCTCCCCCCCTCCCTATGTCTTCTTATTTCTGCGGGTTTCAGAAACTCTGGGATAGGAACGGGTTGAACAGTTTATCCACCTTTATCATCAAATTTATTCCACAGAGGTTATTCAGTTGATTTATCTATTTTTTCTTTACATCTCTCAGGATCTGCCTCGATTTTAGGATCAATTAACTTCATGGCCAGAATTATAAATATAAAATATAAACTTCTAGAATGACGTTTTATAAGACTTTTCACTTGATCCATCTTTTTAACTACAGTTCTACTCCTACTTTCAATTCCAGTTTTAGCGGGTGCTATTACAATACTTCTTCTTGATCGAAATTTAAATACATCTTTTTTTGACCCCGCCGGAGGGGGAGACCCAATTCTATTTCAA??????????????????
499_Zeuxe  ?????????????????????????????????????????????????????????????????????????????????????????????????????????????????????????????????????????????????????????????????????????????????????????????????????????????????????????????????????????????????????????????????????????????????????????????????????????????????????????????????????????????????????????????????????????????????????????????????????????????????????????????????????????????????????????????????????????????????????????????????????????????????????????????????????????????????????????????????????????????????????????????????????????????????????????????????????????????????????????????????????????????????????????????????????????
500_Zeuxe  ?????????????????????????????????????????????????????????????????????????????????????????????????????????????????????????????????????????????????????????????????????????????????????????????????????????????????????????????????????????????????????????????????????????????????????????????????????????????????????????????????????????????????????????????????????????????????????????????????????????????????????????????????????????????????????????????????????????????????????????????????????????????????????????????????????????????????????????????????????????????????????????????????????????????????????????????????????????????????????????????????????????????????????????????????????????
501_Hypti  CATAAAGATATTGGTATACTTTATTTTATTTTTGGAATTTGATCAGGAATACTAGGATCCTCTTTAAGATTAATTATTCGTTTAGAACTTTCTATTCCTCATGCTTTTATTAACAATGAACAAATTTATAATTCAATAGTTACTCTTCATGCTTTTATTATAATTTTTTTTATAGTTATACCTTTAATAATTGGAGGATTTGGAAATTGATTAATTCCCTTAATAATTAATTCTCCAGATTTAGCTTTTCCACGAATAAATAATATAAGATTTTGACTTTTACCTCCATCATTATTTTTACTTATTCTATCTAGATTTATAAATTCAGGTACTGGAACTGGATGAACAATTTATCCTCCTTTATCTTCAAACCTTTTTCATAGAGGTTACTCTATAGATTTAGCTATTTTTTCATTACATTTATCCGGTACAGCTTCAATTTTAGGGTCAATTAATTTTTTATCAAGAATTTTAAATATAAAACATTTTATTATTTTATGAAATCAATTAACTTTATTTATTTGATCAATTTTTTTAACAACAATTTTACTTTTATTGTCTATTCCTGTTCTTGCAGGAGCCATTACTATATTACTTATAGATCGAAATTTAAATACATCTTTTTTTGATCCAAGAGGAGGAGGAGACCCAATTCTTTTTCAACACTTATTTTGA??????
502_Decev  ?????????????????????????????????????????????????????????????????????????????????????????????????????????????????????????????????????????????????????????????????????????????????????????????????????????????????????????????????????????????????????????????????????????????????????????????????????????????????????????????????????????????????????????????????????????????????????????????????????????????????????????????????????????????????????????????????????????????????????????????????????????????????????????????????????????????????????????????????????????????????????????????????????????????????????????????????????????????????????????????????????????????????????????????????????????
503_Zeuxe  ?????????????????????????????????????????????????????????????????????????????????????????????????????????????????????????????????????????????????????????????????????????????????????????????????????????????????????????????????????????????????????????????????????????????????????????????????????????????????????????????????????????????????????????????????????????????????????????????????????????????????????????????????????????????????????????????????????????????????????????????????????????????????????????????????????????????????????????????????????????????????????????????????????????????????????????????????????????????????????????????????????????????????????????????????????????
505_Zeuxe  ?????????????????????????????????????????????????????????????????????????????????????????????????????????????????????????????????????????????????????????????????????????????????????CTTTTATAATTGGGGGATTTGGTAATTGATTAATTCCTTTAATAATCAACTCCCCTGATTTAGCATTTCCCCGAATAAATAACTCCAGATTCTGGTTGCTACCCCCATCCCTCGTCCTTTTAACTGTTGCAGGTATAACAAATTCTGGGGCAGGAACAGGATGGACTATTTATCCCCCCCTTTCTAATAATATATTCCATAGAGGGTACTCAGTAGATTTATCTATCTTCTCCCTCCATTTATCAGGAATAGCTTCAATTTTAGGTTCAATCAACTTTATGGCCAGAATCTTAAACATAAAACACATAAACATCAACATCAATAAATTAAGACTCCTAACATGATCAATTTTCCTAACAACTGTTCTCCTCCTATTATCAATCCCTGTACTTGCAGGAGCAATCACTATACTTTTATTAGATCGGAA?????????????????????????????????????????????????????????????????????????
507_Triss  ?????????????????????????????????????????????????????????????????????????????????????????????????????????????????????????????????????????????????????????????????????????????????????????????????????????????????????????????????????????????????????????????????????????????????????????????????????????????????????????????????????????????????????????????????????????????????????????????????????????????????????????????????????????????????????????????????????????????????????????????????????????????????????????????????????????????????????????????????????????????????????????????????????????????????????????????????????????????????????????????????????????????????????????????????????????
508_Prose  ???AAAGATATTGGAATATTATATTTTATTTTAGCAATATGATCTGGCATAATTGGATCAGCCCTAAGAATAATCATTCGAATTGAATTATCCACCCCAAATGCCCTCATAAATAATGAACAAATCTATAACTCCATTGTTACACTTCACGCATTTTTAATAATTTTTTTTATAGTTATACCGTTTATAATTGGGGGATTCGGGAACTGATTAATTCCCTTAATAATTAACTCCCCCGACCTGGCTTTCCCTCGAATAAATAATATAAGATTTTGACTTCTGCCCCCCTCACTTTGTTTACTAATTATATCTGGGTTTAGAAATTCTGGTATAGGAACAGGATGAACAGTTTACCCCCCCTTATCCTCAAATCTATTCCACAGGGGGTACTCTGTAGACTTATCTATCTTTTCCCTTCATCTATCAGGAGCTGCCTCAATCTTAGGGTCAATTAATTTCATAGCAAGAATTATAAATATAAAAAATATTAACTTAAAATGATATCAATTAAATCTATTCACTTGATCTATTTTTTTGACTACAATTTTATTACTTCTTTCTATCCCAGTATTAGCAGGAGCTATCACTATACTCTTGTTAGATCGAAATTTAAACACTTCATTTTTTGACCCTGCTGGGGGGGGAGACCCTATTCTTTTTCAACACTTATTCTGAT?????
509_Semae  CATAAAGATATTGGTTTATTATACTTTATTTTTGCAATATGAGCAGGAATAATAGGAACATCTCTAAGATTAATTATTCGATTAGAATTATCTTCCCCTTGTAGTTTAATTAATTCAGAACAAACATTTAATTCAATTGTTACTCTTCATGCTTTTGTAATAATTTTTTTTATAGTTATACCTTTTATAATTGGAGGATTTGGAAATTGATTAATCCCAATCATAATTAATTCACCTGACCTTTCATTTCCCCGTATAAATAATATAAGATTTTGGCTCCTTCCCCCCTCAATTATTATCTTAATTATATCAAGATTAATAAATGAAGGAACAGGAACTGGTTGAACTATCTATCCCCCCCTTTCATCTAATTCTTTTCATATAGGGTACTCTATAGATCTAGCAATTTTTTCCCTTCACTTATCGGGAATAGCCTCTATTATAGGATCAATTAACTTTATATCAAGAATTTGTAATATAAAACATTCCTCAATTTTTTGAAGAAAATTAACTTTATTTTCATGGTCTATTTTTCTTACAACTATTCTTCTTCTTCTCTCTATTCCTGTGTTAGCAGGAGCCATCACTATACTTCTCATAGATCGGAATCTTAATACTTCTTTTTTTGATCCTAGAGGAGGGGGAGATCCTATCCTATTCCAACACTTATTCTGATTTTTT
510_Semae  ???????????????????????CTTTATCTTCGCAATATGGTCAGGTATACTAGGTTCATCTTTAAGTTTAATTATCCGTATAGAATTATCTTGTCCTAATGCTTTTATTAACAGAGAACAAATTTTTAACTCATTTGTAACTTTACATGCCTTCGTTATAATCTTTTTTATAGTTATACCCTTCATAATTGGAGGGTTTGGAAATTGACTAATTCCAATTATAATTAACGCAACTGATTTATCATTCCCACGTTTAAATAATATAAGATTCTGGTTACTCCCCCCTTCAATTATTATACTAATTATATCAAGTTTTATAAATGAGGGGACAGGGACTGGATGAACAATTTATCCCCCCCTTTCCTCTAGATTATTTCATAGAGGGTACTCTATAGATCTAGCCATCTTTTCTTTACATCTTTCTGGTATAGCATCAATCCTAGGCTCAATTAATTTTATAACAAGAATTTCAAACATAAAACATCTTTTTATTCCATGAAATAAATTAACTTTATTCACATGATCAATTTTTCTGACAACCATTTTACTTCTTCTTTCCATTCCGGTACTAGCAGGAGCAATCACAATACTTCTTATAGATCGAAACTTAAACACCACTTCT??TGACCCGAGAGGTGGAGGAGA??????????????????????????????????
511_Hypti  ??????????????????????????????????????TTGATCAGGAATACTAGGATCCTCTTTAAGATTAATTATTCGTTTAGAACTTTCTATTCCTCATGCTTTTATTAACAATGAACAAATTTATAATTCAATAGTTACTCTTCATGCTTTTATTATAATTTTTTTTATAGTTATACCTTTAATAATTGGAGGATTTGGAAATTGATTAATTCCCTTAATAATTAATTCTCCAGATTTAGCTTTTCCACGAATAAATAATATAAGATTTTGACTTTTACCTCCATCATTATTTTTACTTATTCTATCTAGATTTATAAATTCAGGTACTGGAACTGGATGAACAATTTATCCTCCTTTATCTTCAAACCTTTTTCATAGAGGTTACTCTATAGATTTAGCTATTTTTTCATTACATTTATCCGGTACAGCTTCAATTTTAGGGTCAATTAATTTTTTATCAAGAATTTTAAATATAAAACATTTTATTATTTTATGAAATCAATTAACTTTATTTATTTGATCAATTTTTTTAACAACAATTTTACTTTTATTGTCTATTCCTGTTCTTGCAGGAGCCATTACTATATTACTTATAGATCGAAATTTAAATACATCTTTTTTTGATCCAAGAGGAGGAGGAGACCCAATTCTTTTTCAACACTTATTTTGA??????
512_Brach  CATAAAGATATNGGAATACTCTATTTTATTTTTGCTTTATGATCAGGAATACTAGGATCCTCTCTTAGGTTAATCATCCGTATTGAACTTAGATGTCCTAATGCTCTTATTAATAATGAACAAATTTATAACTCCTCAGTAACTTTACACGCTTTTATTATAATTTTCTTTATAGTTATACCGTTTATAATTGGGGGATTTGGGAATTATTTAATTCCCCTAATAATCAATTCCCCTGATTTAGCTTTTCCCCGTATAAATAATTTAAGATTTTGACTTTTACCGCCTTCTTTAATTCTTCTTATCTCTTCAAGACTATTAAATTCAGGAATTGGTACAGGATGAACAATTTATCCCCCTCTGTCATCAAATATATTTCATAGAGGATATTCAATAGATTTATCAATTTTCTCACTTCATCTTTCAGGAATAGCCTCAATTTTAGGATCTATTAACTTTATATCTTCCATCTTTAATATAAAACATTTTTTAATTAAATGAAATCAAGTGTCTTTATTCTCATGATCAATTCTTCTAACAACTATTCTTTTATTAATTTCTATTCCTGTGCTTGCAGGAGGAATTACAATACTTCTTATAGATCGAAATTTAAATACTTCTTTCTTTGATCCAGGAGGGGGAGGAGACCCAATCCTTTTTCAACACATTTTCTGATTTTT?
513_Decev  ?????????????????????????????ATTTGCCATACGAAGAGGAACTTTAGGTTCCTCTCTCAGTTTTATTATTCGAATAGAATTAATATCCTCTCAAACATTAATTAATAATGAACAAATTTATAATTCTATAGTTACTATACATGCCCTTATTATAATTTTTTTTATAGTCATACCATTTATAATTGGAGGATTTGGAAATTGATTAATTCCTCTTACTATTAATTCGCCCGATTTAGCATTCCCCCGAATAAATAATATAAGATTTTGATTATTGCCACCCTCTCTAATTTTATTAATTTCATCAGCTTTAACTAGATCAGGAACAGGAACAGGTTGAACAATTTACCCCCCACTATCAAATTCAATATTTCATAGGGGTTATTCTATAGATTTATTAATTTTTTCTTTACATTTATCAGGAATAGCTTCAATCATAAGATCAATTAATTTTATAGCTAGAATTATTAACATAAAATCTCCAATAATTAATTGAAATCAACTTTACTTATTTACATGATCAATTTTTTTAACTACTGTTTTATTAGTACTTTCTATTCCTGTTCTTGCTGGAACAATTACAATACTTCTTCTTGATCGAAATATTAATACATCTTTTTTTGATCCCAGTGGAGGAGGGGACCCA??????????????????????????????

[RPS23 207]
300_Gaste  CCCTTCGGAGGCGCTTCCCATGCAAAGGGGATTGTTCTGGAAAAAGTTGGGGTGGAGGCCAAACAGCCTAATTCTGCCATTCGCAAGTGCGTAAGAGTACAACTTATTAAGAATGGCAAAAAGATAACAGCGTTCGTACCACGCGATGGTTGTTTAAA?????????????????????????????????????????????????
244_Gaste  CCCTTCGGAGGTGCTTCTCATGCAAAGGGAATCGTTCTGGAAAAAGTAGGTGTCGAGGCCAAACAGCCCAATTCCGCCATTCGCAAGTGCGTGAGAGTACAACTTATTAAGAACGGCAAAAAGATAACAGCATTCGTACCACGTGACGGTTGTTTAAACAACATCGAGGAAAACGACGAAGTTTTGGTCGCTGGATTCGGACGTAAA
306_Prist  ???????????????????????????????????????????????????????????????????????????????????????????????????????????????????????????????????????????????????????????????????????????????????????????????????????????????
176_Prist  ???????????????????????????????????????????????????????????????????????????????????????????????????????????????????????????????????????????????????????????????????????????????????????????????????????????????
299_Prist  ???????????????????????????????????????????????????????????????????????????????????????????????????????????????????????????????????????????????????????????????????????????????????????????????????????????????
170_Szepl  CCTTTCGGTGGCGCGTCGCATGCTAAAGGCATCGTTCTCGAGAAGGTGGGCGTCGAAGCTAAGCAGCCCAACTCTGCCATCCGCAAGTGCGTGCGAGTGCAGCTTATCAAGAATGGCAAGAAGATCACGGCGTTCGTACCGCGCGACGGTTGCCTGAACAACATCGAGGAGAACGACGAAGTCCTTGTGGCGGGTTTCGGTCGTAAA
172_Parev  CCTTTCGGTGGAGCGTCCCATGCCAAAGGCATCGTTCTCGAAAAAGTTGGCGTTGAAGCGAAACAGCCAAACTCGGCTATCCGTAAATGCGTAAGAGTCCAACTTATAAAGAACGGCAAGAAAATAACAGCATTCGTTCCACGGGATGGTTGCTTAAACAACATTGAAGAGAATGACGAAGTTCTCGTAGCAGGATTCGGACGTAAA
174_Parev  ????????????????????????????GCATTGTTCTCGAGAArGTTGGCGTTGAAGCGAAACAGCCAAACTCAGCTATCCGTAAATGCGTGAGAGTTCAACTCATAAAGAATGGCAAGAAAATAACAGCATTCGTACCACGGGATGGTTGTTTAAACAACATTGAGGAGAATGACGAAGTTCTCGTAGCAGGATTCGGACGTAAA
175_Evani  CCTTTCGGTGGCGCGTCGCATGCCAAAGGCATCGTTCTCGAGAAAGTCGGCGTCGAAGCCAAACAACCGAACTCCGCCATCCGCAAGTGCGTGCGAGTACAGCTCATAAAGAACGGCAAAAAGATAACGGCGTTCGTACCACGGGATGGTTGCTTGAACAACATCGAGGAGAACGACGAAGTTCTAGTGGCAGGATTCGGACGTAAA
189_Evani  ???????????????????????????????????????????????????????????????????????????????????????????????????????????????????????????????????????????????????????????????????????????????????????????????????????????????
191_Zeuxe  ???????????????????????????????????????????????????????????????????????????????????????????????????????????????????????????????????????????????????????????????????????????????????????????????????????????????
192_LEvan  ????????????????????????????GCATCGTTCTCGAGAArGTCGGCGTCSAAGCCAAACAGCCCAATTCGGCTATTCGCAAGTGCGTACGAGTGCAGCTGATCAAGAATGGCAAGAAGATCACGGCGTTCGTGCCACGCGACGGTTGTTTGAACAACATCGAGGAGAACGACGAAGTTCTCGTCGCGGGATTCGGACGTAAA
197_Semae  ???????????????????????????????????????????????????????????????????????????????????????????????????????????????????????????????????????????????????????????????????????????????????????????????????????????????
200_Alobe  ???????????????????????????????????????????????????????????????????????????????????????????????????????????????????????????????????????????????????????????????????????????????????????????????????????????????
205_Prose  ?????????????????????????????????GTACTCGAGAArGTTGGTGTTGAAGCGAAACCGCCCAACTCTGCCATTCGCAAATGCGTGCGAGTTCAGCTCATAAAGAATGGCAAGAAGATAACGGCGTTCGTCCCGCGGGACGGTTGCTTGAACAATATTGAAGAAAACGACGAAGTCCTTGTCGCGGGATTCGGACGTAAA
206_LEvan  CCGTTTGGTGGCGCGTCTCATGCCAAAGGCATCGTTCTTGAGAAAGTTGGTGTCGAAGCTAAGCAGCCTAACTCGGCTATCCGTAAATGCGTGCGAGTGCAGCTGATCAAGAACGGCAAGAAGATTACGGCGTTCGTACCGCGGGACGGTTGCTTGAACAACATCGAGGAAAACGACGAAGTTCTCGTCGCAGGATTCGGACGTAAA
207_Evani  CCTTTCGGCGGTGCGTCGCATGCCAAAGGCATCGTTCTCGAGAAAGTCGGCGTCGAAGCCAAACAACCCAACTCGGCTATTCGCAAGTGCGTGCGAGTACAGCTCATAAAGAACGGCAAGAAGATTACGGCGTTCGTACCGCGCGATGGTTGCTTGAACAACATCGAGGAGAACGACGAAGTTCTGGTGGCAGGATTCGGACGT???
208_Szepl  CCGTTCGGTGGCGCGTCTCATGCCAAAGGCATCGTTCTCGAGAAAGTGGGTGTCGAGGCCAAGCAGCCCAACTCTGCCATTCGCAAGTGCGTGCGAGTGCAGCTTATCAAGAACGGCAAGAAGATCACGGCGTTTGTGCCGCGCGACGGTTGCCTGAACAACATCGAGGAAAACGACGAAGTTCTCGTCGCGGGTTTCGGCCGTAAA
213_CEvan  ????????????????????????????????????????????AGTCGGTGTCSAAGCAAAACAGCCTAATTCAGCTATTCGCAAGTGCGTTCGAGTTCAGCTAATAAAGAACGGCAAGAAAATAACAGCATTCGTACCACGAGACGGTTGCTTGAACAACATTGAAGAGAACGATGAAGTTCTGGTAGCAGGATTCGGACGTAAA
219_Parev  CCTTTCGGTGGAGCGTCTCATGCCAAAGGCATCGTTCTCGAAAAAGTTGGCGTTGAAGCGAAACAGCCAAACTCGGCTATCCGTAAATGCGTAAGAGTCCAACTTATAAAGAATGGCAAGAAAATAACAGCATTCGTTCCACGGGATGGTTGCTTAAACAACATTGAAGAGAATGACGAAGTTCTCGTAGCAGGATTCGGACGTAAA
220_LEvan  ????????????????????????????GCATCGTCCTCGAGAArGTTGGCGTCGAAGCCAAGCAGCCTAACTCGGCTATCCGCAAATGCGTACGAGTACAGCTGATCAAGAACGGCAAGAAGATCACGGCGTTCGTACCGCGGGACGGTTGCTTGAACAACATCGAGGAGAACGACGAAGTTCTCGTTGCTGGATTCGGACGTAAA
224_Prose  ???????????????????????????????????????????????????????????????????????????????????????????????????????????????????????????????????????????????????????????????????????????????????????????????????????????????
227_Papat  ???????????????????????????TGCATCGTTCTCGAGAAAGTTGGTGTTGAAGCTAAACAACCAAACTCAGCTATCCGTAAATGCGTGAGAGTCCAACTCATAAAGAACGGCAAAAAAATAACAGCGTTTGTACCACGGGATGGTTGCTTAAACAACATCGAAGAGAATGACGAAGTTCTCGTAGCAGGGTTCGGACGTAAA
230_LEvan  CCGTTCGGTGGTGCATCTCATGCCAAAGGCATCGTTCTTGAGAAAGTCGGTGTCGAAGCCAAGCAGCCTAATTCGGCTATCCGTAAGTGCGTGCGGGTGCAGCTGATCAAGAACGGCAAGAAGATTACGGCGTTCGTACCTCGTGACGGTTGTTTGAACAACATCGAGGAGAAcGACGAAGTTCTCGTCGCAGGATTCGGACGTAAA
231_Szepl  ????????????????????????????????CGTTCTCGAGANGGTGGGCGTCGAAGCTAAGCAGCCCAACTCTGCCATCCGCAAGTGCGTGCGAGTGCAGCTTATCAAGAATGGCAAGAAGATCACGGCGTTCGTACCGCGTGACGGTTGCCTGAACAACATCGAGGAGAACGACGAAGTCCTTGTGGCAGGTTTCGGTCGTAAA
232_Hypti  CCTTTCGGCGGCGCGTCTCATGCCAAAGGCATCGTGCTCGAGAAAGTAGGCGTCGAAGCTAAGCAGCCCAACTCTGCTATCCGCAAGTGCGTCCGAGTTCAGCTGATTAAGAACGGCAAAAAAATCACAGCATTCGTGCCCCGTGATGGTTGTTTAAACAATATCGAGGAGAACGACGAAGTCTTGGTGGCCGGATTCGGACGTAAA
233_Szepl  CCTTTCGGTGGCGCTTCGCATGCTAAAGGCATCGTTCTCGAGAAAGTGGGTGTCGAAGCCAAGCAGCCCAACTCTGCCATCCGCAAGTGCGTGCGAGTGCAGCTTATCAAGAATGGCAAGAAGATCACAGCGTTCGTACCGCGCGACGGTTGCCTGAATAACATCGAGGAAAACGACGAAGTTCTCGTCGCAGGTTTCGGCCGTAAA
234_LEvan  ????????????????????????????????????CTCGAGAAGGTCGGCGTCGAAGCTAAACAGCCTAACTCGGCTATTCGTAAATGCGTGCGAGTACAGCTGATTAAGAACGGCAAGAAGATCACGGCGTTCGTGCCGCGCGATGGTTGCTTGAACAACATCGAAGAGAACGACGAAGTTCTAGTCGCTGGATTCGGACGTAAA
235_Hypti  ???????????????????????????????????????????????????????????????????????????????????????????????????????????????????????????????????????????????????????????????????????????????????????????????????????????????
236_Szepl  ???????????????????????????????????????????????????????????????????????????????????????????????????????????????????????????????????????????????????????????????????????????????????????????????????????????????
237_LEvan  ???????????????????????????????????????????????????????????????????????????????????????????????????????????????????????????????????????????????????????????????????????????????????????????????????????????????
238_Szepl  ????????????????????????????GCATCGTTCTCGAGAArGTGGGTGTCSAAGCTAACCAgCCTAATTCTGCCATCCGCAAGTGCGTGCGAGTGCAGCTTATTAAGAACGGCAAGAAGATCACAGCGTTTGTACCGCGTGGCGGTTGCCTGAACAACATTGAGGAAAACGACGAAGTTCTCGTCGCGGGTTTCGGCCGTAaT
239_Rothe  ???????????????????????????????????????????????????????????????????????????????????????????????????????????????????????????????????????????????????????????????????????????????????????????????????????????????
240_Acant  CCTTTCGGTGGCGCGTCGCATGCTAAAGGCATCGTTCTCGAGAAAGTGGGTGTCGAAGCTAAGCAGCCCAACTCTGCCATCCGCAAGTGCGTGCGAGTGCAGCTCATCAAGAATGGCAAGAAGATCACAGCGTTCGTACCGCGCGACGGTTGCTTGAACAACATTGAGGAGAACGACGAAGTTCTCGTCGCGGGTTTCGGCCGTAAA
241_Szepl  CCTTTCGGTGGCGCGTCGCATGCTAAAGGCATCGTTCTCGAGAAGGTGGGCGTCGAAGCTAAGCAGCCCAACTCCGCCATCCGCAAGTGCGTGCGAGTGCAGCTTATCAAGAATGGCAAGAAGATCACGGCGTTCGTACCGCGCGACGGTTGCCTGAACAACATCGAGGAGAACGACGAAGTTCTCGTGGCAGGTTTCGGTCGTAAA
242_Acant  CCTTTCGGTGGCGCGTCGCATGCTAAGGGCATCGTTCTCGAGAAAGTGGGTGTCGAAGCTAAGCAGCCTAATTCTGCCATCCGCAAGTGCGTGCGAGTGCAGCTTATTAAGAACGGCAAGAAGATCACAGCGTTTGTACCGCGTGACGGTTGCCTGAACAACATTGAGGAAAACGACGAAGTTCTCGTCGCGGGTTTCGGCCGTAAA
243_Szepl  CCTTTCGGTGGCGCGTCGCATGCCAAAGGCATCGTTCTCGAGAAAGTGGGTGTGGAAGCCAAGCAGCCCAACTCTGCCATCCGCAAGTGCGTGCGAGTGCAGCTCATCAAGAATGGCAAGAAGATCACAGCGTTCGTGCCGCGCGACGGTTGCTTAAACAACATCGAGGAGAACGACGAAGTCCTCGTGGCAGGCTTTGGTCGTAAA
246_Acant  CCTTTCGGTGGCGCGTCGCATGCTAAAGGCATCGTTCTCGAGAAAGTGGGTGTCGAAGCTAAGCAGCCTAATTCTGCCATCCGTAAGTGCGTGCGAGTGCAGCTTATTAAGAACGGCAAGAAGATCACAGCGTTTGTACCGCGTGACGGTTGCCTCAACAACATTGAGGAAAACGACGAAGTTCTCGTCGCGGGATTCGGACGTAAA
247_Szepl  CCTTTCGGTGGCGCGTCGCATGCTAAAGGCATCGTTCTCGAGAAGGTGGGCGTCGAAGCTAAGCAGCCCAACTCTGCCATCCGCAAGTGCGTGCGAGTGCAGCTTATCAAGAATGGCAAGAAGATCACGGCGTTCGTACCGCGCGACGGTTGCCTGAACAACATCGAGGAGAACGACGAAGTCCTTGTGGCGGGTTTCGGTCGTAAA
248_Szepl  CCTTTCGGTGGCGCGTCGCATGCCAAAGGCATCGTTCTCGAGAAAGTGGGCGTGGAAGCCAAGCAGCCCAACTCTGCCATCCGCAAGTGCGTGCGAGTGCAGCTCATCAAGAAYGGCAAGAAGATCACAGCGTTCGTGCCGCGCGACGGTTGCTTAAACAACATCGAGGAGAACGACGAAGTCCTCGTGGCGGGATTCGGACGTAAA
271_Acant  CCTTTCGGTGGCGCGTCGCATGCTAAGGGCATCGTTCTCGAAAAAGTGGGTGTCGAAGCTAAGCAGCCTAATTCTGCCATCCGCAAGTGCGTGCGAGTGCAGCTTATTAAGAACGGCAAGAAGATCACAGCGTTTGTACCGCGTGACGGTTGCCTGAACAACATTGAGGAAAACGACGAAGTTCTCGTCGCGGGTTTCGGCCGTAAA
273_Brach  CCGTTCGGTGGCGCTTCCCACGCCAAAGGCATCGTTCTTGAGAAAGTCGGCGTCGAAGCTAAACAGCCCAATTCGGCTATCCGCAAATGCGTCCGAGTTCAGCTGATCAAAAACGGCAAGAAGATCACGGCGTTCGTACCACGGGACGGCTGTCTCAACAATATCGAGGAGAACGACGAAGTCTTAGTCGCCGGATTCGGTCGTAAA
274_Decev  CCCTTCGGCGGTGCTTCCCATGCTAAGGGGATTGTACTCGAGAAAGTGGGAGTCGAAGCCAAGCAGCCCAATTCTGCCATTCGTAAATGCGTTCGAGTCCAACTCATCAAGAACGGCAAGAAAATCACGGCGTTTGTACCTAGGGACGGTTGCTTAAACAACATTGAGGAGAACGACGAAGTTCTGGTAGCTGGATTCGGACGTAAA
275_Evani  CCTTTCGGTGGTGCGTCGCATGCCAAAGGCATCGTTCTCGAGAAAGTTGGCGTTGAAGCCAAACAACCAAACTCAGCTATCCGCAAGTGCGTGCGAGTACAGCTCATAAAGAACGGCAAAAAGATAACGGCGTTCGTACCGCGCGATGGTTGCTTAAACAACATCGAAGAGAACGACGAAGTTCTAGTGGCAGGATTCGGGCGTAAA
276_Parev  CCATTCGGTGGAGCATCGCMCGSTAAAGGCATCGTTCTGGAAAAAGWKGGYGTCGAAGCTAAACAGCCMAACTCTGCTATTCgYAAGTGCGTGAGAGTTCAGCTCATMAAGAATGGCAAGAARATAACAGCGTTCGTNCCaCGGGATGGTNGTTTAAACAACATNGAAGAGAACGACGAACTTYTCgTAGCAGGATTCGGACGTAAA
277_Prose  ???????????????????????????????????????????????????????????????????????????????????????????????????????????????????????????????????????????????????????????????????????????????????????????????????????????????
279_Semae  ?????????????????????????AAGGCATTGTGCTTGAGAAAGTAGGGGTWGAAGCAAAACAGCCGAATTCGGCTATCCGTAAATGCGTCCGAGYCCAGTTGATTAAGAATGGCAAGAAAATAACGGCGTTCGTACCACGCGATGGKTGCTTAAACAA??????????????????????????????????????????????
280_Szepl  CCTTTTGGTGGCGCGTCGCATGCTAAAGGCATCGTTCTCGAGAAAGTGGGTGTTGAAGCCAAACAGCCCAACTCTGCCATCCGCAAGTGTGTACGAGTGCAACTCATCAAGAATGGCAAGAAAATCACAGCATTCGTACCACGAGACGGTTGCCTAAACAACATCGAGGAGAACGACGAAGTTCTTGTCGCAGGTTTCGGCCGTAAA
282_Triss  CCGTTCGGCGGAGCGTCACATGCCAAAGGCATCGTTCTTGAAAAAGTTGGTGTCGAAGCTAAACAGCCTAACTCTGCTATCCGCAAGTGCGTCAGAGTGCAGCTGATAAAGAATGGAAAGAAAATCACGGCGTTTGTGCCACGAGACGGTAGCTTGAACAATATCGAGGAGAACGACGAAGTTCTGGTGGCGGGATTCGGTCGTAAA
283_Micre  ???????????????????????????????????????????????????????????????????????????????????????????????????????????????????????????????????????????????????????????????????????????????????????????????????????????????
284_Prose  ???????????????????????????????????????????????????????????????????????????????????????????????????????????????????????????????????????????????????????????????????????????????????????????????????????????????
285_Szepl  ????????????????????????????GCATCGTTCTCGAGAArGTTGGTGTCGAAGCTAAGCAGCCAAACTCTGCCATCCGCAAGTGCGTGCGAGTGCAGCTTATCAAGAATGGCAAGAAGATCACAGCGTTCGTACCGCGCGACGGTTGCCTGAACAACATCGAGGAGAACGACGAAGTTCTCGTCGCGGGCTTCGGCCGTAAA
286_Brach  CCGTTCGGCGGAGCCTCTCACGCCAAAGGCATCGTACTGGAAAAAGTCGGCGTCGAGGCTAAACAACCCAATTCCGCTATCCGCAAGTGCGTCAGAGTTCAGCTGATCAAAAACGGCAAGAAGATTACAGCTTTCGTACCGCGGGACGGTTGTCTCAATAACATTGAGGAAAATGACGAAGTTTTAGTAGCCGGATTCGGACGTAAA
287_CEvan  CCCTTCGGCGGTGCGTCTCATGCTAAGGGCATCGTTCTTGAAAAAGTCGGTGTCGAAGCGAAACAGCCTAACTCAGCTATTCGCAAGTGCGTTCGAGTCCAGCTGATAAAGAACGGCAAGAAAATCACGGCGTTCGTACCACGGGACGGTTGCTTGAACAACATCGAAGAGAACGACGAAGTTCTGGTAGCAGGATTCGGACGTAAA
288_Micre  ???????????????????????????????????????????????????????????????????????????????????????????????????????????????????????????????????????????????????????????????????????????????????????????????????????????????
289_Acant  CCTTTCGGTGGCGCGTCGCATGCCAAAGGCATCGTTCTCGAGAAAGTTGGCGTCGAAGCCAAGCAGCCCAACTCGGCCATCCGCAAGTGCGTGCGAGTGCAGCTCATCAAGAACGGCAAGAAGATCACAGCGTTCGTACCGCGCGATGGTTGCCTGAACAATAT???????????????????????????????????????????
290_Brach  CCGTTCGGCGGCGCTTCCCACGCCAAGGGAATCGTCCTCGAGAAAGTCGGCGTCGAGGCGAAACAGCCCAATTCCGCCATCCGCAAGTGCGTGCGAGTGCAGCTCATCAAAAACGGCAAGAAGATAACGGCGTTCGTGCCGCGGGACGGCTGCCTCAACAACATCGAAGAGAACGACGAAGTCCTGGTGGCGGGATTCGGACGTAAA
291_Hypti  ???????????????????????????????????????????????????????????????????????????????????????????????????????????????????????????????????????????????????????????????????????????????????????????????????????????????
292_Acant  ?CTTTCGGTGGCGCGTCGCATGCTAAGGGCATCGTTCTCGAGAAAGTGGGTGTTGAAGCTAAGCAGCCTAATTCTGCCATCCGCAAGTGCGTGCGAGTGCAGCTTATTAAGAACGGCAAGAAGATCACAGCGTTTGTACCGCGTGATGGTTGCCTGAACAACATTGAGGAAAACGACGAAGTTCTCGTCGCGGGTTTCGGTCGT???
293_Semae  CCTTTCGGAGGCGCGTCTCATGCCAAAGGCATTGTACTCGAGAAAGTAGGTGTCGAAGCGAAGCAGCCGAATTCGGCTATCCGCAAATGCGTCCGAGTCCAGTTGATTAAAAATGGCAAGAAAATCACGGCGTTCGTACCGCGGGATGGTTGCTTAAACAACATTGAGGAGAACGACGAAGTTTTAGTCGCCGGATTCGGGCGTAAA
294_Szepl  CCTTTCGGTGGCGCGTCGCATGCTAAAGGCATCGTTCTCGAGAAGGTGGGCGTCGAAGCTAAGCAGCCCAACTCTGCCATCCGCAAGTGCGTGCGAGTGCAGCTTATCAAGAATGGCAAGAAGATCACGGCGTTCGTACCGCGCGACGGTTGCCTGAACAACATCGAGGAGAACGACGAAGTCCTTGTGGCGGGTTTCGGTCGTAAA
295_Parev  CCTTTCGGTGGAGCGTCCCATGCCAAAGGCATCGTTCTCGAAAAAGTTGGCGTTGAAGCGAAACAGCCAAACTCGGCTATCCGTAAGTGCGTAAGAGTCCAACTCATAAAGAACGGCAAGAAAATAACAGCGTTCGTACCACGGGATGGTTGTTTAAACAACATTGAAGAGAACGACGAAGTTCTCGTAGCAGGATTTGGACGTAAA
296_Decev  CCTTTCGGAGGTGCTTCCCATGCTAAGGGAATTGTACTCGAGAAAGTGGGAGTGGAAGCGAAGCAGCCCAATTCTGCTATCCGCAAATGCGTTCGAGTCCAACTCATCAAGAACGGCAAGAAAATCACGGCATTCGTTCCTCGGGATGGTTGCTTAAACAACATTGAGGAGAACGACGAAGTCCTGGTAGCTGGATTCGGACGTAAA
297_Szepl  CCTTTCGGTGGCGCGTCTCATGCCAAAGGCATCGTTCTCGAGAAAGTGGGCGTTGAAGCCAAGCAGCCCAACTCTGCCATTCGCAAGTGTGTGCGAGTGCAGCTTATCAAGAACGGCAAGAAGATCACAGCGTTCGTACCGCGTGACGGTTGTCTGAACAACATCGAGGAAAACGACGAAGTTCTCGTTGCGGGTTTCGGCCGTAAA
298_Micre  ???????????????????????????????????????????????????????????????????????????????????????????????????????????????????????????????????????????????????????????????????????????????????????????????????????????????
301_Decev  CCCTTCGGCGGTGCTTCCCATGCTAAGGGGATTGTACTCGAGAAAGTGGGAGTGGAAGCCAAGCAGCCCAATTCTGCTATCCGTAAATGCGTTCGAGTCCAACTCATCAAGAACGGCAAGAAAATCACYGCGTTTGTACCTAGAGATGGTTGCTTAAACAACATTGAGGAAAACGACGAAGTCCTGGTAGCTGGATTCGGACGTAAA
302_Hypti  CCTTTCGGCGGTGCGTCCCATGCCAAAGGCATCGTGCTCGAGAAAGTAGGCGTCGAAGCTAAGCAGCCCAACTCTGCTATTCGCAAGTGCGTTCGAGTTCAACTGATCAAGAACGGCAAAAAGATCACAGCGTTCGTGCCCCGTGACGGTTGTTTAAACAATATCGAGGAGAACGACGAAGTCTTGGTGGCCGGATTCGGACGTAAA
303_Hypti  CCTTTCGGCGGCGCGTCCCATGCCAAAGGCATCGTGCTCGAGAAAGTAGGCGTCGAAGCCAAACAGCCCAACTCTGCCATTCGCAAATGCGTGCGAGTTCAGCTGATCAAGAACGGCAAAAAGATCACGGCGTTCGTGCCCCGTGACGGTTGCTTAAACAACATCGAGGAGAACGACGAAGTCTTGGTGGCCGGATTCGGACGTAAA
[truncated: 6,670 more chars]
